# Supplementary material for: Pristane-Accelerated Autoimmune Disease in (SWR X NZB) F1 Mice Leads to Prominent Tubulointerstitial Inflammation and Human Lupus Nephritis-Like Fibrosis
Source: PLoS One. 2016 Oct 19;11(10):e0164423. doi: 10.1371/journal.pone.0164423 (PMC5070861; doi:10.1371/journal.pone.0164423)
Supplement: S1 File — Table A contains the results from microarray data analysis comparing the gene expression profiles from kidneys of pristane-SNF1 mice (14 weeks after treatment) vs untreated SNF1 mice and from kidneys of Adv-IFNα BWF1 mice (9 weeks after treatment) vs untreated BWF1 mice. Table B contains the results from microarray data analysis comparing gene expression profiles from whole blood of pristane-SNF1 mice (14 weeks after treatment) vs untreated SNF1 mice. Table C contains the analysis results from publicly available microarray data comparing glomeruli tissues from LN patients vs non-diseased subjects. Table D contains the mouse genes for which human ortholog genes were found in both mouse and human microarray platforms. Table E contains the list of genes differentially expressed in the disease kidneys that are either more specific of the pristane-SNF1 model or of the Adv-IFNα BWF1 model. (XLSX) [file pone.0164423.s005.xlsx]

## Sheet: mouse kidney microarray results
Probe ID	Gene Symbol	Fold change Pristane SNF1 week 14 vs untreated animals	FDR adjusted p-value Pristane SNF1 week 14 vs untreated animals	Fold change ADV-IFNa BWF1 week9 vs untreated animals	FDR adjusted p-value ADV-IFNa BWF1 week9 vs untreated animals
1448010_PM_at	A430104N18Rik /// Mir142	2.23847	0.0126455	1.114	0.645915
1433855_PM_at	Abat	-2.69505	0.0377264	-1.60047	0.207561
1421840_PM_at	Abca1	3.18591	0.0350297	3.07564	0.0208151
1420408_PM_a_at	Abcc9	-2.26062	0.0111696	-1.23224	0.304894
1423570_PM_at	Abcg1	2.67206	0.0129426	1.61741	0.146417
1425699_PM_a_at	Abhd14a	-2.16169	0.0396794	-1.99596	0.0234175
1417946_PM_at	Abhd3	-2.55406	0.0437165	-1.77139	0.052349
1424600_PM_at	Abp1	15.6697	0.0107731	5.63112	0.0440431
1455061_PM_a_at	Acaa2	-2.63251	0.0329824	-1.43224	0.174836
1420673_PM_a_at	Acox2	-2.58828	0.0442683	-1.96634	0.0551771
1416454_PM_s_at	Acta2	3.02709	0.0410393	1.42551	0.332084
1428585_PM_at	Actn1	2.591	0.0255724	1.58149	0.149644
1427385_PM_s_at	Actn1	2.14664	0.017994	1.63492	0.205797
1417976_PM_at	Ada	2.51994	0.0175473	2.48125	0.0298594
1421172_PM_at	Adam12	2.45313	0.042251	2.29855	0.0831429
1418402_PM_at	Adam19 /// LOC100045780	3.55288	0.0287192	1.87846	0.0297811
1447946_PM_at	Adam23	3.1706	0.0173181	1.39588	0.201912
1450716_PM_at	Adamts1	3.31883	0.0261926	2.3751	0.0984076
1457058_PM_at	Adamts2	2.99368	0.0299304	2.39897	0.0846158
1434268_PM_at	Adar	2.26245	0.017909	2.70612	0.00469736
1450065_PM_at	Adcy7	8.14402	0.00518984	5.07543	0.00849125
1456307_PM_s_at	Adcy7	4.92895	0.00358756	3.47417	0.00382053
1420970_PM_at	Adcy7	3.68025	0.00705394	2.03669	0.0226147
1439645_PM_at	Adra2b	-2.30438	0.0286997	-1.4307	0.227104
1418204_PM_s_at	Aif1	6.77413	0.00909096	2.21115	0.0950687
1426619_PM_at	Aim2	2.698	0.0105333	1.198	0.383396
1425260_PM_at	Alb	-2.15075	0.0220096	-3.70216	0.00100976
1437325_PM_x_at	Aldh18a1	4.34255	0.0128617	1.97486	0.15545
1422789_PM_at	Aldh1a2	3.88448	0.0141295	5.85982	0.0100445
1434987_PM_at	Aldh2	-2.0981	0.0269549	-1.30341	0.271861
1452375_PM_at	Aldh4a1	-2.32367	0.0474147	-1.52022	0.127263
1448137_PM_at	Aldh7a1	-2.06489	0.0360198	-1.35318	0.213112
1452016_PM_at	Alox5ap	4.46341	0.00705394	3.16142	0.029979
1420992_PM_at	Ankrd1	6.86714	0.0117085	6.69072	0.0170578
1437217_PM_at	Ankrd6	4.20767	0.0135255	6.21206	0.0134667
1451446_PM_at	Antxr1	2.38467	0.00705394	1.62059	0.0982048
1448213_PM_at	Anxa1	3.2535	0.0122	2.92012	0.00647672
1419091_PM_a_at	Anxa2	2.48909	0.0299548	3.35111	0.0133543
1460330_PM_at	Anxa3	3.78045	0.0153861	2.83811	0.0467297
1425567_PM_a_at	Anxa5	2.10184	0.0076723	1.78806	0.0788922
1447903_PM_x_at	Ap1s2	2.77822	0.00562655	2.61743	0.0125585
1452657_PM_at	Ap1s2	2.12714	0.0130911	2.17672	0.0198458
1417950_PM_a_at	Apoa2	-2.28494	0.0462611	-1.99032	0.0159261
1451755_PM_a_at	Apobec1	3.58054	0.0156983	2.898	0.0264088
1432466_PM_a_at	Apoe	3.50642	0.0189728	2.0282	0.0877064
1419095_PM_a_at	Apom	-2.20508	0.0447861	-1.77506	0.133974
1419096_PM_at	Apom	-2.49077	0.0400249	-1.81741	0.0719888
1425382_PM_a_at	Aqp4	-3.78254	0.0241809	-2.3603	0.191675
1434449_PM_at	Aqp4	-4.67011	0.0233575	-2.14949	0.248957
1426454_PM_at	Arhgdib	2.51781	0.0221979	2.02184	0.0678622
1454788_PM_at	Arl4c /// LOC632433	2.04212	0.0187793	2.16353	0.0473294
1416226_PM_at	Arpc1b	2.90826	0.0157047	1.52834	0.321057
1426239_PM_s_at	Arrb2	2.99598	0.0194369	1.48731	0.0956242
1451987_PM_at	Arrb2	2.3984	0.0221595	1.30595	0.242359
1433966_PM_x_at	Asns	3.54236	0.0305297	3.42049	0.0270401
1451095_PM_at	Asns	2.93707	0.0365954	2.91046	0.0584056
1418472_PM_at	Aspa	-2.65303	0.0435189	-1.56141	0.289647
1422814_PM_at	Aspm	3.32359	0.0392129	3.30852	0.0331363
1436174_PM_at	Atad2	2.8173	0.0122	2.30176	0.034991
1449363_PM_at	Atf3	3.31227	0.0421789	1.7944	0.113841
1421286_PM_a_at	Atp4a	-2.05693	0.0288224	-1.24098	0.186136
1423586_PM_at	Axl	3.13912	0.00727361	2.46174	0.0326267
1417776_PM_at	Azgp1	-2.00801	0.032729	1.13219	0.674057
1418655_PM_at	B4galnt1	2.87755	0.00368297	1.67824	0.205353
1419002_PM_s_at	Baat	-2.98114	0.028825	-2.80463	0.0134748
1419618_PM_at	Bbox1	-2.09924	0.0291639	-1.11401	0.770109
1416647_PM_at	Bckdha	-2.2026	0.039395	-1.48863	0.0849501
1427153_PM_at	Bckdhb	-2.27908	0.0428024	-1.96718	0.0338897
1429539_PM_at	Bcl2l13	-2.09908	0.0175387	-1.46753	0.113521
1418133_PM_at	Bcl3	3.13215	0.0118177	2.11398	0.113571
1448323_PM_a_at	Bgn	2.56143	0.00593933	2.019	0.0635197
1416405_PM_at	Bgn	2.19229	0.0135255	2.723	0.0172221
1437889_PM_x_at	Bgn	2.02908	0.0199047	1.56424	0.135876
1450624_PM_at	Bhmt	-9.01999	0.00586278	-7.86551	0.0314111
1418914_PM_s_at	Bhmt2	-2.31734	0.0463581	-1.6852	0.178216
1421392_PM_a_at	Birc3	2.84542	0.0156836	2.50778	0.0115551
1424278_PM_a_at	Birc5	4.69631	0.0232661	7.11193	0.0110503
1435479_PM_at	Bmp7	-2.16574	0.0404894	-1.76882	0.0352328
1424629_PM_at	Brca1	2.09572	0.0492414	1.1991	0.659585
1424921_PM_at	Bst2	3.50601	0.00325594	4.54606	0.0203838
1422755_PM_at	Btk	2.6657	0.0291639	1.34413	0.292878
1417381_PM_at	C1qa	6.51673	0.00419978	4.27235	0.011794
1417063_PM_at	C1qb	10.1331	0.00852704	3.83262	0.0105346
1437726_PM_x_at	C1qb	7.09405	0.00561421	5.3237	0.0120059
1434366_PM_x_at	C1qb	6.41694	0.00666298	4.03273	0.0297121
1417009_PM_at	C1ra	2.75913	0.00782369	2.50371	0.0151814
1424041_PM_s_at	C1s /// LOC100044326	2.63797	0.00456062	2.43067	0.0466112
1423954_PM_at	C3	7.26976	0.00665667	3.26157	0.047749
1419482_PM_at	C3ar1	9.64993	0.00366524	4.13559	0.0127119
1419483_PM_at	C3ar1	8.97385	0.00815216	3.70741	0.0110288
1442082_PM_at	C3ar1	6.92858	0.00526063	2.16278	0.0434369
1439902_PM_at	C5ar1	2.72487	0.0236605	3.3847	0.00100976
1436912_PM_at	Cacnb4	-2.19403	0.0307613	1.01662	0.967504
1417377_PM_at	Cadm1	2.33697	0.0117778	2.26963	0.0777877
1417378_PM_at	Cadm1	2.26169	0.0381662	2.11179	0.073039
1417376_PM_a_at	Cadm1	2.1918	0.0358792	2.04587	0.070479
1417504_PM_at	Calb1	-2.13422	0.0318347	-2.5558	0.0175984
1448738_PM_at	Calb1	-3.71331	0.0283493	-3.00628	0.0125878
1452050_PM_at	Camk1d	2.6559	0.0153861	3.03145	0.0267178
1441974_PM_at	Camk4	-2.78604	0.0234293	-1.60458	0.272194
1449265_PM_at	Casp1	4.36562	0.00621582	2.52101	0.0262833
1449591_PM_at	Casp4	6.62578	0.00571483	6.71708	0.00171259
1416430_PM_at	Cat	-2.14205	0.0259235	-1.73307	0.0737073
1460196_PM_at	Cbr1	-2.28212	0.028481	-2.21221	0.0155001
1421195_PM_at	Cckar	-2.59	0.0317016	-1.28945	0.353731
1419282_PM_at	Ccl12	14.7889	0.0011515	4.56339	0.0330199
1418126_PM_at	Ccl5	10.7061	0.00773294	3.25072	0.00596141
1421228_PM_at	Ccl7	3.38799	0.0499611	1.84255	0.0532725
1417910_PM_at	Ccna2	2.94839	0.0481497	3.14878	0.0272405
1417911_PM_at	Ccna2	2.35548	0.0462611	2.11671	0.0575786
1421186_PM_at	Ccr2	5.60108	0.00571483	4.67009	0.0109423
1421188_PM_at	Ccr2	3.74898	0.00984182	2.13823	0.122053
1424727_PM_at	Ccr5	8.02925	0.00358756	5.14016	0.00872831
1448615_PM_at	Ccs	-2.09697	0.0269926	-1.79408	0.0444217
1417268_PM_at	Cd14	9.58548	0.00815216	4.5874	0.0189439
1418770_PM_at	Cd2	2.50182	0.047421	1.68245	0.0601464
1449991_PM_at	Cd244	2.92474	0.0471494	2.48261	0.00171259
1422828_PM_at	Cd3d	4.09404	0.0117443	1.60339	0.0965709
1419178_PM_at	Cd3g	10.1134	0.00818706	2.49578	0.00910027
1460415_PM_a_at	Cd40	2.43491	0.0226845	1.32357	0.306561
1434376_PM_at	Cd44	13.9132	0.00815216	9.87709	0.00292686
1423760_PM_at	Cd44	7.55294	0.0122	8.07535	0.00172009
1427301_PM_at	Cd48	6.79185	0.00705394	4.73752	0.0113523
1448617_PM_at	Cd53	5.29312	0.00604765	4.17787	0.00284892
1449164_PM_at	Cd68	7.68795	0.00405212	3.42	0.0093477
1428735_PM_at	Cd69	3.86371	0.0329824	2.06545	0.0221782
1426112_PM_a_at	Cd72	9.99525	0.00346731	2.89416	0.0206791
1425519_PM_a_at	Cd74	3.30956	0.0127782	2.45776	0.0516942
1416111_PM_at	Cd83	2.72938	0.0169591	3.8964	0.00616699
1422875_PM_at	Cd84	5.09831	0.030648	2.59293	0.0253149
1449858_PM_at	Cd86	2.81371	0.0117443	2.09673	0.0697216
1419589_PM_at	Cd93	2.30347	0.00880083	1.57811	0.0910931
1427357_PM_at	Cda	-2.24073	0.0377201	-1.14587	0.66735
1439377_PM_x_at	Cdc20	2.63607	0.0428938	1.9955	0.0520348
1450757_PM_at	Cdh11	3.35009	0.0319184	3.05496	0.0447609
1435338_PM_at	Cdk6	2.63567	0.0273196	3.25445	0.0595357
1424638_PM_at	Cdkn1a	2.75254	0.0329824	2.62221	0.0896276
1424143_PM_a_at	Cdt1	2.15305	0.0152455	1.6542	0.0936444
1460682_PM_s_at	Ceacam1 /// Ceacam2	-2.37333	0.0288224	-1.36481	0.310006
1427630_PM_x_at	Ceacam1	-2.41698	0.0367423	-1.91042	0.0749967
1422123_PM_s_at	Ceacam1 /// Ceacam2	-2.61146	0.0394787	-1.23945	0.590927
1460681_PM_at	Ceacam1	-2.63357	0.028481	-1.35939	0.27938
1421603_PM_a_at	Ceacam2	-3.29394	0.0494536	-1.50171	0.193239
1437154_PM_at	Cep170	2.14241	0.0187485	2.55867	0.00956449
1453581_PM_at	Cep170	2.03667	0.025365	2.59424	0.0273465
1452242_PM_at	Cep55	5.54948	0.0364687	3.26775	0.0194589
1423153_PM_x_at	Cfh /// LOC100048018	2.29565	0.0129402	1.66168	0.143491
1450876_PM_at	Cfh /// LOC100048018	2.16545	0.0127782	1.53531	0.182882
1418724_PM_at	Cfi /// LOC100047470	5.14016	0.0101042	2.78104	0.0670402
1452279_PM_at	Cfp	2.39406	0.0267968	1.37968	0.32279
1449227_PM_at	Ch25h	5.02929	0.00886987	2.96325	0.0136538
1446844_PM_at	Chchd7	-2.08034	0.0326258	-1.51058	0.053187
1421203_PM_at	Chrna4	-2.89053	0.0496547	-2.02297	0.0372439
1420682_PM_at	Chrnb1	2.88588	0.017994	3.0587	0.0155001
1426754_PM_x_at	Ckap4	2.68028	0.0237868	2.70387	0.0339373
1452181_PM_at	Ckap4	2.46872	0.0270717	2.6346	0.0341855
1455019_PM_x_at	Ckap4	2.27012	0.0374598	1.59496	0.18855
1437270_PM_a_at	Clcf1	4.99574	0.0175013	2.16596	0.0591803
1420699_PM_at	Clec7a	7.80688	0.00782297	2.51706	0.0465107
1416656_PM_at	Clic1	2.0805	0.0118177	1.97758	0.0370409
1439117_PM_at	Clmn	-2.02436	0.0203629	-1.12413	0.689998
1457985_PM_at	Clmn	-2.3385	0.0349185	1.12896	0.549322
1437689_PM_x_at	Clu /// LOC100046120	3.32541	0.0195436	3.29516	0.0355418
1418626_PM_a_at	Clu /// LOC100046120	3.3161	0.0194369	2.72663	0.0985708
1454849_PM_x_at	Clu /// LOC100046120	2.83927	0.0151641	2.09601	0.114276
1437458_PM_x_at	Clu /// LOC100046120	2.75225	0.0147629	2.25122	0.107155
1437341_PM_x_at	Cnp	2.11779	0.0411925	2.41293	0.0375027
1448755_PM_at	Col15a1	3.92895	0.00958162	2.25599	0.0842573
1423669_PM_at	Col1a1	12.9964	0.00525676	5.3368	0.0338897
1455494_PM_at	Col1a1	9.64855	0.0047383	5.20322	0.0131474
1423110_PM_at	Col1a2	10.8385	0.00815216	4.98996	0.034991
1450857_PM_a_at	Col1a2	6.56002	0.00764623	2.59699	0.0688771
1427884_PM_at	Col3a1	17.3164	0.00576113	11.1805	0.0102499
1427883_PM_a_at	Col3a1	8.52998	0.00461113	4.49515	0.0251675
1452035_PM_at	Col4a1	2.74109	0.0144806	1.58894	0.133606
1426348_PM_at	Col4a1	2.72191	0.00886987	2.24248	0.0384897
1424051_PM_at	Col4a2	2.80045	0.0121242	2.33126	0.0511495
1434479_PM_at	Col5a1	2.8704	0.022271	1.98143	0.093471
1416740_PM_at	Col5a1	2.65068	0.0222446	2.06714	0.0869107
1422437_PM_at	Col5a2	2.4321	0.00503395	2.08376	0.0375716
1448590_PM_at	Col6a1	4.61296	0.0119868	3.09895	0.0599936
1452250_PM_a_at	Col6a2	4.00424	0.0279518	2.67689	0.192785
1424131_PM_at	Col6a3	2.43139	0.0185248	3.27542	0.0354377
1455269_PM_a_at	Coro1a	5.0119	0.00677475	4.14803	0.00292686
1416246_PM_a_at	Coro1a	4.84981	0.00877654	3.52994	0.0104041
1417494_PM_a_at	Cp	6.48999	0.0165969	4.58937	0.0221782
1455393_PM_at	Cp	6.20168	0.0170409	5.18687	0.0164608
1448734_PM_at	Cp	5.84049	0.0190104	5.17074	0.0264088
1417495_PM_x_at	Cp	5.4209	0.0232661	2.76678	0.0992956
1417496_PM_at	Cp	3.14287	0.0313804	3.14669	0.0442012
1448735_PM_at	Cp	2.15162	0.0117376	2.04938	0.0508815
1447112_PM_s_at	Cryl1	-2.04582	0.041809	-1.74312	0.0742921
1460220_PM_a_at	Csf1	2.64748	0.0133979	1.68128	0.0845358
1422507_PM_at	Cstb	2.05489	0.0256573	1.86104	0.0553776
1426243_PM_at	Cth	-2.24021	0.0383455	-1.81324	0.0819023
1417492_PM_at	Ctsb	2.00244	0.018772	1.77762	0.0263347
1437939_PM_s_at	Ctsc	6.9613	0.00733982	3.345	0.0113751
1416382_PM_at	Ctsc	2.94471	0.00815216	2.22743	0.0098426
1448118_PM_a_at	Ctsd	2.0364	0.0316742	1.61462	0.156674
1418989_PM_at	Ctse	4.2898	0.0257473	1.0341	0.940136
1450652_PM_at	Ctsk	2.81303	0.0165969	1.69138	0.181696
1448591_PM_at	Ctss	8.43433	0.000904038	4.53868	0.00944179
1422632_PM_at	Ctsw	2.3485	0.0492593	1.21878	0.486676
1418930_PM_at	Cxcl10	5.20185	0.00815216	2.7043	0.0779667
1417851_PM_at	Cxcl13	19.8313	0.00838327	5.40758	0.00404728
1448859_PM_at	Cxcl13	9.0914	0.0140958	2.29343	0.0666215
1418457_PM_at	Cxcl14	2.77201	0.0405054	2.03353	0.13214
1418456_PM_a_at	Cxcl14	2.24285	0.0317356	1.68989	0.18855
1419209_PM_at	Cxcl1	8.07042	0.0316098	8.91126	0.0098426
1441855_PM_x_at	Cxcl1	4.61893	0.0301821	4.44895	0.0350332
1449984_PM_at	Cxcl2	4.03042	0.0485207	2.43003	0.0766013
1418652_PM_at	Cxcl9	10.1867	0.00886987	1.58762	0.285378
1449925_PM_at	Cxcr3	2.95679	0.0402088	1.58471	0.0978211
1436779_PM_at	Cybb	6.06229	0.00687793	5.09016	0.00285333
1436778_PM_at	Cybb	3.68126	0.0094589	3.49847	0.00167866
1416612_PM_at	Cyp1b1	2.24566	0.0180166	2.69011	0.0215023
1416613_PM_at	Cyp1b1	2.02841	0.0321533	2.39972	0.055382
1418334_PM_at	Dbf4	2.25214	0.040249	1.98982	0.0692568
1439012_PM_a_at	Dck	3.04216	0.00593933	3.16871	0.00849863
1436659_PM_at	Dclk1	5.09402	0.0264168	2.44956	0.0514692
1424271_PM_at	Dclk1	2.47035	0.0499845	1.41241	0.330615
1449368_PM_at	Dcn	2.18426	0.0235386	1.44848	0.379834
1419456_PM_at	Dcxr	-2.66043	0.0318003	-2.32902	0.0319119
1429298_PM_at	Ddah1	-2.08779	0.0373167	-1.42187	0.0723149
1457027_PM_at	Dhtkd1	-2.63543	0.0306474	-1.61732	0.144108
1451426_PM_at	Dhx58	3.56264	0.0255123	4.03761	0.00292686
1437927_PM_at	Dlg2	-2.31728	0.0410214	-1.66066	0.0462411
1417441_PM_at	Dnajc12	-4.22218	0.0210385	-2.19282	0.0561475
1433596_PM_at	Dnajc6	-2.45232	0.0241988	-1.25607	0.604092
1424592_PM_a_at	Dnase1	-10.811	0.0402088	-6.36281	0.0621285
1435343_PM_at	Dock10	3.25792	0.0135255	2.78194	0.0157926
1422808_PM_s_at	Dock2	3.26024	0.0140958	1.24658	0.182314
1454613_PM_at	Dpysl3	3.14782	0.0195071	3.49683	0.0226147
1455795_PM_at	Dse	2.03388	0.0474512	2.01884	0.0374467
1434695_PM_at	Dtl	3.66562	0.0221138	2.54621	0.0472421
1439520_PM_at	Dtl	2.39331	0.0470467	1.72812	0.0620716
1436545_PM_at	Dtx4	2.43076	0.0341915	1.65201	0.0297121
1455711_PM_at	Dtx4	2.00048	0.0182025	1.31522	0.221699
1454737_PM_at	Dusp9	-2.17742	0.0366439	1.04828	0.90325
1419269_PM_at	Dut	-2.03376	0.0132534	-1.26898	0.415506
1451891_PM_a_at	Dysf	2.27244	0.0257473	1.72343	0.0999048
1452793_PM_at	Dzip1	-2.08295	0.0420195	-1.5769	0.103596
1437478_PM_s_at	Efhd2	2.67362	0.0190458	2.19338	0.0173613
1431339_PM_a_at	Efhd2	2.38306	0.0133403	2.43216	0.00885402
1427683_PM_at	Egr2	8.19	0.0141295	5.38576	0.0134667
1427682_PM_a_at	Egr2	7.95979	0.0115345	9.32117	0.00292686
1440866_PM_at	Eif2ak2	2.59155	0.0319711	2.70773	0.0492524
1422005_PM_at	Eif2ak2	2.36781	0.000482061	2.1384	0.011794
1422006_PM_at	Eif2ak2	2.1167	0.0137853	3.12995	0.0125878
1442514_PM_a_at	Ell3	-2.44735	0.0380443	-1.38567	0.233772
1417404_PM_at	Elovl6	-2.09925	0.0289145	-1.67488	0.0659984
1417403_PM_at	Elovl6	-2.55684	0.0295394	-1.52653	0.112785
1416414_PM_at	Emilin1	2.07519	0.0170409	1.6777	0.230648
1417104_PM_at	Emp3	2.32162	0.0171156	1.21948	0.596101
1451161_PM_a_at	Emr1	9.09072	0.0035751	5.99096	0.00172009
1457896_PM_at	Esrrg	-2.02601	0.0480008	-1.70557	0.0785327
1450241_PM_a_at	Evi2a	4.65114	0.00366524	2.22643	0.0770754
1426505_PM_at	Evi2b	4.67315	0.0221138	1.46248	0.236342
1450852_PM_s_at	F2r	3.12903	0.0122	3.72106	0.0215041
1437308_PM_s_at	F2r	2.43808	0.0231891	2.62007	0.0571499
1417408_PM_at	F3	2.2464	0.0361867	2.45276	0.0260693
1460208_PM_at	Fbn1	6.99986	0.00815216	4.95394	0.0172221
1425896_PM_a_at	Fbn1	4.12362	0.028825	3.24059	0.00642902
1454830_PM_at	Fbn2	3.43	0.0379021	1.40043	0.174387
1418340_PM_at	Fcer1g	5.94964	0.00368297	3.86292	0.00665832
1452410_PM_a_at	Fes	2.17486	0.040508	1.17935	0.671471
1424279_PM_at	Fga	7.25722	0.0137021	3.15986	0.010732
1428079_PM_at	Fgb	9.48238	0.0180166	1.57746	0.245663
1416025_PM_at	Fgg	11.3495	0.0124272	4.39088	0.00848518
1421855_PM_at	Fgl2	7.39456	0.00705394	4.09271	0.0152403
1426677_PM_at	Flna	2.94425	0.0135511	2.21886	0.0173613
1426642_PM_at	Fn1	4.66586	0.00928589	3.11122	0.0516942
1418311_PM_at	Fn3k	-2.44414	0.0454363	-1.33679	0.171151
1416658_PM_at	Frzb	2.34011	0.0076723	1.9506	0.086884
1434458_PM_at	Fst	3.57499	0.0334053	2.53667	0.0401479
1421365_PM_at	Fst	2.77891	0.0410731	1.66529	0.194513
1448259_PM_at	Fstl1	3.64302	0.00815216	2.32529	0.0411223
1416221_PM_at	Fstl1	2.67116	0.0273228	2.01523	0.13532
1450771_PM_at	Fut9	-2.87799	0.0401064	-1.87051	0.0768843
1418296_PM_at	Fxyd5	2.99076	0.0102958	1.83399	0.0589572
1452117_PM_a_at	Fyb	8.48658	0.00512135	2.77204	0.0220481
1448700_PM_at	G0s2	-2.12768	0.0191134	-1.19019	0.458499
1435750_PM_at	Gchfr	-2.72604	0.0315837	-2.19444	0.00702686
1449288_PM_at	Gdf3	3.27223	0.0210385	1.28888	0.360881
1448767_PM_s_at	Gjb1	-2.24127	0.0270841	-1.48871	0.11311
1424927_PM_at	Glipr1	3.42581	0.027434	1.37201	0.201912
1436070_PM_at	Glo1	-2.38151	0.0261879	-1.24226	0.377169
1417422_PM_at	Gnmt	-2.7727	0.0209884	-1.85048	0.0167618
1415698_PM_at	Golm1	2.69657	0.00956287	2.4137	0.0422514
1448249_PM_at	Gpd1	-2.41485	0.0402234	-2.25826	0.0170578
1438439_PM_at	Gpr171	2.23262	0.0122	2.1372	0.00596141
1442116_PM_at	Gpr176	3.48489	0.0464414	3.47791	0.0302612
1423437_PM_at	Gsta3	-2.13147	0.0283493	-1.74606	0.068081
1423436_PM_at	Gsta3	-2.21808	0.0387539	-1.93619	0.0311994
1452823_PM_at	Gstk1	-2.93585	0.0291639	-2.03041	0.0378701
1427552_PM_a_at	Gstz1	-2.10896	0.0439208	-1.61257	0.129045
1460233_PM_at	Guca2b	-2.15951	0.019179	-1.316	0.40503
1448124_PM_at	Gusb	2.1896	0.00593933	1.61635	0.100686
1449455_PM_at	Hck	5.36372	0.0144806	1.93961	0.0163528
1420604_PM_at	Hesx1	2.71229	0.0410556	2.53807	0.0324641
1448239_PM_at	Hmox1	2.24145	0.0327107	1.71255	0.0773253
1416028_PM_a_at	Hn1	2.19261	0.030065	1.82747	0.0540322
1424618_PM_at	Hpd	-28.6234	0.0209589	-6.35015	0.0248427
1447678_PM_at	Hsd17b14	-2.25229	0.0291639	-1.44284	0.0634567
1427377_PM_x_at	Hsd3b3	-2.3605	0.0292754	1.14527	0.662566
1424067_PM_at	Icam1	2.77858	0.0193135	3.34974	0.00990864
1436598_PM_at	Icos	4.47142	0.0142589	1.40022	0.232362
1425895_PM_a_at	Id1	-2.2787	0.0355036	-1.74241	0.0799657
1423259_PM_at	Id4 /// LOC100045546	-2.27733	0.0135255	-1.40439	0.182845
1445897_PM_s_at	Ifi35	2.67726	0.010348	3.73561	0.00233834
1423555_PM_a_at	Ifi44	3.9303	0.00445989	3.08177	0.00893289
1426276_PM_at	Ifih1	3.97862	0.00327342	3.25491	0.01031
1418293_PM_at	Ifit2	5.23263	0.00593933	3.64372	0.0168244
1458268_PM_s_at	Igfbp3	-3.23869	0.0240274	-1.18597	0.633299
1422313_PM_a_at	Igfbp5	-2.16673	0.0305033	-1.75434	0.131864
1424305_PM_at	Igj	4.31695	0.0281607	14.0401	0.00100976
1421408_PM_at	Igsf6	4.12762	0.0107435	2.15602	0.00203805
1436312_PM_at	Ikzf1	4.61076	0.0149146	3.11446	0.00616614
1436649_PM_at	Ikzf3	5.13272	0.0275463	1.97205	0.14533
1451798_PM_at	Il1rn	7.05855	0.00206082	6.34725	0.00190766
1449508_PM_at	Il27ra	2.20999	0.0316637	1.7931	0.0846158
1416295_PM_a_at	Il2rg	4.09725	0.0105333	6.10313	0.0130306
1416296_PM_at	Il2rg	3.58971	0.0156983	2.68741	0.0178715
1416200_PM_at	Il33	4.17254	0.0122	4.34899	0.0222857
1448575_PM_at	Il7r	5.8077	0.0119868	1.62648	0.393571
1439436_PM_x_at	Incenp	2.59184	0.0141126	2.33217	0.0356467
1418110_PM_a_at	Inpp5d	2.87876	0.00956287	1.79652	0.24802
1436622_PM_at	Iqsec2	-3.14065	0.0338804	-1.72244	0.0680199
1448436_PM_a_at	Irf1	2.29809	0.039395	1.73463	0.113988
1421173_PM_at	Irf4	5.6035	0.0206123	3.41096	0.0110503
1417244_PM_a_at	Irf7	13.1539	0.00124465	5.42503	0.0136232
1416714_PM_at	Irf8	2.37352	0.0184412	2.28016	0.00959603
1421322_PM_a_at	Irf9	3.70034	0.00110547	2.24557	0.043618
1419569_PM_a_at	Isg20	2.91974	0.00625442	3.46848	0.00495971
1436037_PM_at	Itga4	5.40213	0.00819115	2.59415	0.0132051
1445579_PM_at	---	-2.11907	0.00445989	-1.33551	0.265302
1419128_PM_at	Itgax	4.26238	0.00435581	1.89295	0.0295656
1450678_PM_at	Itgb2	5.43037	0.0210385	3.93394	0.00292686
1440970_PM_at	Kalrn	-2.19245	0.0156983	-1.6336	0.0739308
1443054_PM_at	Kcnj15	-4.95207	0.0261879	-3.03472	0.0229047
1449062_PM_at	Khk	-2.61274	0.0329824	-2.264	0.041753
1423400_PM_at	Kl	-2.24835	0.046348	-1.81667	0.0754822
1448181_PM_at	Klf15	-2.20281	0.0316098	-2.79788	0.00299312
1447448_PM_s_at	Klf6	2.43847	0.0424836	2.0839	0.0642659
1433508_PM_at	Klf6	2.19214	0.0333051	2.02299	0.0250317
1418998_PM_at	Kmo	-2.97455	0.0341915	-1.96866	0.0413417
1430570_PM_at	Kynu	-4.30996	0.0358023	-2.82381	0.0277263
1444040_PM_at	Lair1	4.89228	0.021378	2.83561	0.0472421
1430447_PM_a_at	Lair1	2.43016	0.0392953	1.56255	0.0713972
1436905_PM_x_at	Laptm5	6.75427	0.00325287	3.86838	0.010732
1417721_PM_s_at	Laptm5	3.43517	0.0162457	1.97549	0.052349
1426025_PM_s_at	Laptm5	2.02652	0.030065	1.85825	0.120005
1448550_PM_at	Lbp	3.00866	0.0478386	1.83922	0.250328
1427747_PM_a_at	Lcn2	38.7279	0.00862177	12.4966	0.04412
1448160_PM_at	Lcp1	3.54526	0.00668927	1.92779	0.0755868
1415983_PM_at	Lcp1	3.3408	0.00956287	2.96132	0.0198458
1418641_PM_at	Lcp2	4.54491	0.00837466	2.84035	0.00614578
1419573_PM_a_at	Lgals1	2.26825	0.0191067	1.69317	0.192777
1448380_PM_at	Lgals3bp	8.78095	0.000364098	7.15279	0.00292686
1421217_PM_a_at	Lgals9	3.32706	0.00794069	3.01759	0.0036757
1421951_PM_at	Lhx1	-2.88942	0.00956287	-1.36377	0.378256
1421207_PM_at	Lif	2.943	0.0309858	2.06439	0.0777951
1416641_PM_at	Lig1	2.52324	0.0301821	2.07817	0.00630592
1456377_PM_x_at	Limd2	2.40062	0.0180166	1.69886	0.0532329
1416304_PM_at	Litaf	2.2407	0.0253195	1.44484	0.306727
1416303_PM_at	Litaf	2.12377	0.0253236	1.83904	0.0596012
1416121_PM_at	Lox	7.45913	0.0157403	3.71613	0.0519668
1448228_PM_at	Lox	5.04233	0.0428107	3.07653	0.0881003
1431004_PM_at	Loxl2	5.09236	0.00958162	2.72686	0.0267178
1424965_PM_at	Lpxn	4.02348	0.00815216	2.62767	0.0384408
1444487_PM_at	Lrat	-2.00659	0.042251	-1.18758	0.671557
1417756_PM_a_at	Lsp1	2.69317	0.0143557	1.43463	0.156087
1418061_PM_at	Ltbp2	4.2185	0.0477849	1.86532	0.185511
1453304_PM_s_at	Ly6e	3.40023	0.00526063	5.1171	0.00190766
1422903_PM_at	Ly86	7.82282	0.0069781	3.77932	0.0248427
1451318_PM_a_at	LOC676654 /// Lyn	2.48005	0.0184412	2.28849	0.0050744
1419687_PM_at	Macrod1	-2.65242	0.0442255	-2.38474	0.0236724
1422460_PM_at	Mad2l1	2.32061	0.0141295	3.07907	0.0032099
1437473_PM_at	Maf	-2.08238	0.0216846	-1.49653	0.0702699
1436193_PM_at	Man1c1	2.17522	0.0251955	2.07683	0.0424216
1415971_PM_at	Marcks	2.19195	0.0108604	2.28884	0.0262833
1437226_PM_x_at	Marcksl1	2.30942	0.017983	2.21347	0.0206425
1458208_PM_s_at	Mccc1	-2.25882	0.0456391	-1.63913	0.0711564
1420028_PM_s_at	LOC100045677 /// Mcm3	2.92855	0.0105015	2.00607	0.0546058
1436808_PM_x_at	Mcm5	2.74389	0.0205823	1.73746	0.102348
1415945_PM_at	Mcm5	2.03342	0.0430521	1.23364	0.389279
1438852_PM_x_at	Mcm6	2.01314	0.00928589	2.56131	0.0398838
1416251_PM_at	Mcm6	2.00698	0.017994	2.77039	0.00292686
1426785_PM_s_at	Mgll	-2.2058	0.0426178	-1.90108	0.0245077
1448416_PM_at	Mgp	3.06095	0.00571483	2.55314	0.0278315
1456439_PM_x_at	Mical1	2.1481	0.0194002	1.4118	0.126005
1426817_PM_at	Mki67	4.75661	0.0193814	3.45114	0.00435465
1420450_PM_at	Mmp10	4.33548	0.046937	5.83049	0.0236724
1416136_PM_at	Mmp2	4.2566	0.0183195	2.9321	0.0569082
1439364_PM_a_at	Mmp2	3.883	0.0131852	3.07761	0.0428954
1418356_PM_at	Mpst	-2.62184	0.0380443	-1.72623	0.132672
1448265_PM_x_at	Mpzl2	-2.25798	0.0270717	-1.12892	0.564782
1460225_PM_at	Mrp63	-2.05642	0.0473169	-1.73683	0.0567751
1448061_PM_at	Msr1	3.77324	0.0289145	2.5903	0.0580632
1419253_PM_at	Mthfd2	2.62142	0.0165969	1.78736	0.104293
1424942_PM_a_at	Myc	3.0807	0.0425378	2.22728	0.0215353
1426865_PM_a_at	Ncam1	3.14589	0.017983	3.16745	0.0219504
1426864_PM_a_at	Ncam1	2.5394	0.0251004	2.0142	0.0688621
1417926_PM_at	Ncapg2	2.25131	0.0453357	1.83305	0.0643449
1448561_PM_at	Ncf2	2.66069	0.00727361	2.16	0.0132638
1418465_PM_at	Ncf4	2.90446	0.0187485	2.23196	0.0389501
1428786_PM_at	Nckap1l	5.19908	0.00394029	3.66084	0.0313508
1424893_PM_at	Ndel1	-2.01497	0.0117778	-1.59304	0.104975
1448154_PM_at	Ndrg2	-2.13027	0.0459519	-1.26418	0.270789
1416285_PM_at	Ndufc1	-2.00905	0.0433167	-1.83071	0.0321991
1424060_PM_at	Neil3	2.20813	0.0406049	1.2574	0.413774
1458299_PM_s_at	Nfkbie	4.24846	0.00815216	5.93479	0.0352952
1431843_PM_a_at	Nfkbie	2.71047	0.0340451	3.54266	0.0133895
1416808_PM_at	Nid1	2.25996	0.0069781	2.32886	0.0230923
1418763_PM_at	Nit2	-2.26604	0.0449065	-1.76325	0.0461928
1425719_PM_a_at	Nmi	2.08185	0.0153861	2.33899	0.00351695
1435184_PM_at	Npr3	-2.27133	0.0377264	-1.41248	0.204671
1436189_PM_at	Nqo2	-2.00502	0.0189728	-1.14141	0.793497
1419665_PM_a_at	Nupr1	2.91848	0.0273359	1.57261	0.299161
1419666_PM_x_at	Nupr1	2.62375	0.0391911	2.29292	0.0608611
1425065_PM_at	Oas2	4.45563	0.000364098	3.65244	0.00269019
1425374_PM_at	Oas3	7.24189	0.00346731	18.2274	0.00171259
1448475_PM_at	Olfml3	3.06939	0.00901255	3.19824	0.00435465
1418674_PM_at	Osmr	4.39629	0.011751	2.55983	0.041294
1455395_PM_at	Oxsm	-2.05523	0.0402202	-1.55946	0.111778
1419853_PM_a_at	P2rx7	2.62558	0.0308716	3.2086	0.0104041
1439787_PM_at	P2rx7	2.20766	0.0415497	2.19548	0.026469
1425214_PM_at	P2ry6	2.62775	0.0296632	1.12876	0.589857
1421989_PM_s_at	Papss2	-2.10055	0.0343461	-1.77735	0.0669322
1426774_PM_at	Parp12	2.81515	0.00636598	3.13423	0.00702686
1449462_PM_at	3110049J23Rik	-2.40323	0.0373167	-2.24656	0.0206351
1425057_PM_at	Pbld	-2.45506	0.0499874	-2.23277	0.0325774
1455209_PM_at	Pck1	-2.02749	0.0403816	-1.61697	0.15753
1439617_PM_s_at	Pck1	-5.89569	0.049597	-3.25484	0.0679932
1436970_PM_a_at	Pdgfrb	2.2792	0.0110926	2.78998	0.00956449
1417928_PM_at	Pdlim4	2.70377	0.0102958	1.61078	0.0601464
1435553_PM_at	Pdzd2	-2.07252	0.0366439	-1.51298	0.177391
1418373_PM_at	Pgam2	-2.31074	0.0344556	-1.9163	0.010732
1455490_PM_at	Pigr	2.10842	0.0402202	1.81103	0.12414
1421704_PM_a_at	Pik3c2g	-2.17539	0.0410659	-1.75046	0.0825071
1422708_PM_at	Pik3cg	2.51181	0.039334	2.16556	0.0194589
1427327_PM_at	Pilra	2.0387	0.0130444	1.5578	0.0680199
1419279_PM_at	Pip4k2a	2.02457	0.0254383	1.76853	0.0532725
1430700_PM_a_at	Pla2g7	2.11883	0.0499845	1.81247	0.0545811
1451335_PM_at	Plac8	5.63103	0.00368297	6.17637	0.00207962
1435043_PM_at	Plcb1	-2.05538	0.0334053	-1.35173	0.205353
1448748_PM_at	Plek	4.71022	0.0169591	4.36582	0.00263133
1448749_PM_at	Plek	4.14327	0.0271248	4.29272	0.00998765
1419838_PM_s_at	Plk4	2.37201	0.0265746	2.15003	0.0561475
1417963_PM_at	Pltp	3.14114	0.015785	1.64183	0.0181719
1456424_PM_s_at	Pltp	2.7155	0.0109397	1.40703	0.251858
1424902_PM_at	Plxdc1	-2.03032	0.0377264	1.05138	0.846478
1419397_PM_at	Pola1	2.08446	0.0360198	2.26277	0.0649081
1419298_PM_at	Pon3	2.91823	0.0252195	1.31407	0.385805
1416957_PM_at	Pou2af1	18.2853	0.0100686	4.40153	0.00817033
1457721_PM_at	Ppara	-2.36888	0.0452543	-1.40542	0.255646
1449051_PM_at	Ppara	-2.54856	0.0175375	-1.59027	0.111874
1460336_PM_at	Ppargc1a	-3.07214	0.0206927	-1.85026	0.0343846
1423774_PM_a_at	Prc1	4.62478	0.0300127	4.52752	0.00460346
1423775_PM_s_at	Prc1	3.92362	0.0289036	4.85875	0.0100445
1429464_PM_at	Prkaa2	-2.5117	0.0281707	-1.60708	0.0674674
1450226_PM_at	Prlr	-2.9395	0.0445565	-1.38233	0.488982
1437894_PM_at	Prox1	-2.10777	0.0421789	-1.25346	0.368115
1448632_PM_at	Psmb10	2.69144	0.0135255	1.47838	0.155968
1422962_PM_a_at	Psmb8	4.17962	0.0105015	2.96198	0.0339373
1450696_PM_at	Psmb9	4.25455	0.0199047	3.21683	0.0077571
1424208_PM_at	Ptger4	2.73756	0.0052685	2.41676	0.012326
1417995_PM_at	Ptpn22	4.63262	0.0147351	2.73528	0.040473
1460188_PM_at	Ptpn6	3.09795	0.0103186	1.69679	0.109806
1422124_PM_a_at	Ptprc	5.45809	0.0038131	4.91084	0.00100976
1417841_PM_at	Pxmp2	-2.59102	0.0328786	-1.46901	0.465503
1417346_PM_at	Pycard	2.27073	0.0203206	1.91811	0.079281
1416165_PM_at	Rab31	2.22792	0.030065	2.58907	0.0215041
1431691_PM_a_at	Rab31	2.2241	0.0261926	2.01655	0.102978
1417620_PM_at	Rac2	3.8892	0.0100686	2.12216	0.0898947
1440208_PM_at	Rac2	2.02247	0.0481179	1.91654	0.0330199
1439548_PM_at	Rap2b	3.42297	0.039777	2.50973	0.0169448
1417914_PM_at	Rap2b	2.27836	0.0259063	3.43222	0.00584216
1439622_PM_at	Rassf4	3.37445	0.00998742	2.9031	0.00269019
1417856_PM_at	Relb	2.2288	0.017983	1.64865	0.0687557
1424715_PM_at	Retsat	-2.47132	0.0414189	-1.58942	0.151208
1417601_PM_at	Rgs1	4.08802	0.0307613	1.22513	0.690082
1416882_PM_at	Rgs10	4.17279	0.0096936	2.0259	0.110576
1455265_PM_a_at	Rgs16	3.22181	0.0420727	2.13281	0.159888
1417786_PM_a_at	Rgs19	3.57814	0.00669726	2.78775	0.041294
1434940_PM_x_at	Rgs19	2.82832	0.00659512	3.16416	0.00410515
1417362_PM_at	Rhcg	-2.00122	0.0411706	-1.72527	0.0653189
1424794_PM_at	Rnf186	-2.18416	0.0421789	-1.32432	0.364596
1448226_PM_at	Rrm2	2.27017	0.0282687	1.77834	0.112667
1434437_PM_x_at	Rrm2	2.09823	0.039395	3.0563	0.00865414
1418580_PM_at	Rtp4	15.5763	0.000482061	7.86601	0.00171259
1449143_PM_at	Rtp4	2.63808	0.0292229	1.85349	0.169035
1424542_PM_at	S100a4	3.5659	0.00836577	2.67255	0.0380766
1421375_PM_a_at	S100a6	3.44632	0.0447091	3.05663	0.0855956
1419394_PM_s_at	S100a8	4.696	0.0134492	-1.47243	0.0769312
1448756_PM_at	S100a9	6.5141	0.0130911	-1.01958	0.970069
1418131_PM_at	Samhd1	2.78947	0.00456062	2.50252	0.010454
1434438_PM_at	Samhd1	2.17738	0.0118063	1.78248	0.0208151
1421457_PM_a_at	Samsn1	2.38506	0.037441	3.11922	0.00267376
1416662_PM_at	Sardh	-2.14032	0.0410393	-1.94003	0.0452144
1426916_PM_at	Scrn3	-2.11967	0.0257473	-1.81141	0.0193657
1437279_PM_x_at	Sdc1	2.85553	0.0273196	3.93189	0.0130245
1415943_PM_at	Sdc1	2.46917	0.0321911	2.75773	0.0198458
1450699_PM_at	Selenbp1	-2.00307	0.035536	-2.22783	0.0170578
1449127_PM_at	Selplg	4.18712	0.0245374	1.26069	0.256303
1429348_PM_at	Sema3c	2.46323	0.0117778	2.12013	0.0654058
1420696_PM_at	Sema3c	2.11952	0.0480862	1.36558	0.374742
1418565_PM_at	Serbp1	-2.02744	0.0401227	-1.5888	0.0418713
1424758_PM_s_at	Serpina10	14.3375	0.00571483	4.46521	0.0462417
1448506_PM_at	Serpina6	-7.81772	0.0180166	-18.5708	0.000881011
1422601_PM_at	Serpinb9	2.28264	0.0141126	1.52411	0.250875
1416625_PM_at	Serping1	2.60558	0.0115345	2.39375	0.0381059
1418739_PM_at	Sgk2	-2.1376	0.0281753	-1.6867	0.069328
1416528_PM_at	Sh3bgrl3	2.32917	0.0163553	2.44231	0.0255688
1448170_PM_at	Siah2	-2.642	0.0494113	-1.20717	0.50656
1420819_PM_at	Sla	5.6053	0.00983495	2.93434	0.0237594
1453472_PM_a_at	Slamf7	3.5838	0.0183195	1.09546	0.670767
1420361_PM_at	Slc11a1	5.13176	0.00983495	2.49273	0.0375716
1422856_PM_at	Slc12a3	-2.12083	0.0492316	-1.89959	0.0328915
1446552_PM_at	Slc12a3	-2.35912	0.027154	-1.38886	0.430405
1418857_PM_at	Slc13a2	-2.89777	0.046937	-2.05941	0.0422828
1416560_PM_at	Slc13a3	-3.44063	0.0436221	-2.00952	0.128454
1420697_PM_at	Slc15a3	2.53908	0.0115345	1.90131	0.0882837
1426082_PM_a_at	Slc16a4	-4.68417	0.0333051	-3.49312	0.0167504
1448502_PM_at	Slc16a7	-2.92255	0.0339322	-2.16841	0.0396666
1417809_PM_at	Slc22a18	-2.42123	0.0305033	-2.30208	0.0152127
1427531_PM_a_at	Slc22a18	-2.95735	0.0343461	-1.68571	0.0871223
1451460_PM_a_at	Slc22a7	-4.26563	0.0482739	-2.64661	0.118873
1436440_PM_at	Slc25a12	-2.45503	0.0448265	-1.45846	0.0601464
1452717_PM_at	Slc25a24	3.49247	0.0241969	3.37345	0.0297121
1424674_PM_at	Slc39a6	2.16505	0.0315739	1.9649	0.0739308
1426432_PM_a_at	Slc4a4	-2.33484	0.0443663	-1.78622	0.0634567
1419166_PM_at	Slc5a2	-2.17925	0.0474655	-1.92685	0.0269754
1455005_PM_s_at	Slc5a2	-2.29417	0.0411706	-1.79748	0.0561475
1417150_PM_at	Slc6a4	-2.27128	0.0374073	-1.28571	0.390562
1436555_PM_at	Slc7a2	2.98498	0.0293932	2.35895	0.116664
1440201_PM_at	Slc8a1	-2.21856	0.020168	-1.72617	0.102978
1437675_PM_at	Slc8a1	-3.16092	0.00586278	-2.55173	0.00914512
1437259_PM_at	Slc9a2	-2.29608	0.0305033	-1.71408	0.0378701
1454865_PM_at	Slc9a8	-2.90626	0.0453543	-2.62513	0.0424597
1448377_PM_at	Slpi	4.75664	0.0159072	1.15452	0.58743
1456250_PM_x_at	Tgfbi	6.91886	0.00631569	3.31976	0.0221782
1437463_PM_x_at	Tgfbi	5.91763	0.00773294	2.49996	0.0180082
1448635_PM_at	Smc2	2.54932	0.0316098	2.12483	0.0841547
1452197_PM_at	Smc4	2.02367	0.00886987	1.6261	0.109202
1431055_PM_a_at	Snx10	2.49015	0.0338833	1.70156	0.0801258
1456212_PM_x_at	Socs3	14.8312	0.00368297	6.92303	0.0182263
1455899_PM_x_at	Socs3	11.7212	0.00884652	6.03135	0.00885316
1416576_PM_at	Socs3	2.61511	0.0442483	1.52108	0.31867
1433575_PM_at	Sox4	2.17951	0.024074	2.39278	0.0271959
1439034_PM_at	Spn	2.85655	0.00871498	3.34582	0.00201509
1451342_PM_at	Spon1	3.08825	0.0175013	2.70753	0.0157926
1424415_PM_s_at	Spon1	2.87108	0.0238304	2.00593	0.0466431
1449752_PM_at	Spsb1	2.67968	0.012834	1.22131	0.642961
1420150_PM_at	Spsb1	2.49295	0.02121	1.51049	0.154027
1460243_PM_at	Sptlc2	2.2692	0.0286496	1.59839	0.126427
1453421_PM_at	Srr	-2.82804	0.0386148	-1.97056	0.134699
1419186_PM_a_at	St8sia4	2.9905	0.00325287	2.1733	0.0369371
1450033_PM_a_at	Stat1	4.63321	0.0135255	2.85896	0.00469736
1450034_PM_at	Stat1	3.64473	0.0076723	3.6888	0.00292686
1420915_PM_at	Stat1	3.06551	0.00705394	3.64553	0.00171259
1440481_PM_at	Stat1	2.4375	0.0370114	1.24539	0.444663
1421911_PM_at	Stat2	2.58953	0.0117085	3.16472	0.0138913
1460700_PM_at	Stat3	2.04088	0.0069781	1.76461	0.044697
1423452_PM_at	Stk17b	3.1357	0.0109397	3.29497	0.00243108
1450997_PM_at	Stk17b	2.10099	0.00492134	1.64605	0.0779762
1431236_PM_at	Stk32b	-2.21659	0.0475061	-1.05712	0.776485
1453228_PM_at	Stx11	2.38381	0.0332505	2.24804	0.012164
1437390_PM_x_at	Stx1a	2.3588	0.0151204	1.45159	0.168198
1438200_PM_at	Sulf1	3.88438	0.0132534	2.21907	0.0670402
1436319_PM_at	Sulf1	2.4839	0.036487	2.10149	0.135873
1418262_PM_at	Sykb	2.25572	0.0382528	1.16256	0.440677
1428460_PM_at	Syn2	-2.86447	0.0340967	-1.11023	0.686085
1417450_PM_a_at	Tacc3	2.35806	0.0267267	1.93474	0.031083
1455834_PM_x_at	Tacc3	2.18676	0.0334053	1.56369	0.093593
1423323_PM_at	Tacstd2	2.96838	0.0224244	2.49274	0.0228252
1423505_PM_at	Tagln	3.08246	0.0483584	1.65183	0.260573
1426529_PM_a_at	Tagln2	2.04488	0.0169591	1.49214	0.243466
1416016_PM_at	Tap1	3.80185	0.0103355	2.00754	0.0397216
1438033_PM_at	Tef	-2.57775	0.0372762	-2.70368	0.0157926
1426397_PM_at	Tgfbr2	2.02147	0.0122	1.83055	0.0522519
1450663_PM_at	Thbs2	3.02314	0.0096936	2.88255	0.00813837
1423135_PM_at	Thy1	4.60637	0.0221877	1.9297	0.0470734
1460227_PM_at	Timp1	23.5698	0.00346731	3.40789	0.068672
1460287_PM_at	Timp2	2.39016	0.0152983	1.60164	0.120154
1449049_PM_at	Tlr1	3.72894	0.0153861	2.11443	0.0622143
1419132_PM_at	Tlr2	4.66143	0.00571483	3.28991	0.0116955
1422010_PM_at	Tlr7	3.41676	0.0192081	3.16716	0.0165145
1449640_PM_at	Tlr7	2.47553	0.0076723	1.29716	0.213389
1424443_PM_at	Tm6sf1	2.46655	0.0462555	1.92674	0.0835769
1422587_PM_at	Tmem45a	2.70261	0.0357264	1.51305	0.25817
1416342_PM_at	Tnc	7.02116	0.0184182	3.05643	0.0532725
1418572_PM_x_at	Tnfrsf12a	3.30802	0.0264696	2.04608	0.0645102
1418571_PM_at	Tnfrsf12a	2.76584	0.045493	2.23237	0.0736132
1454694_PM_a_at	Top2a	3.7204	0.0251004	3.91919	0.010732
1428660_PM_s_at	LOC100047963 /// Tor3a	3.0629	0.0182193	2.21757	0.0360904
1421998_PM_at	Tor3a	2.9151	0.00593933	3.37755	0.00616699
1423310_PM_at	Tpbg	3.09597	0.0278359	4.15015	0.0122257
1428105_PM_at	Tpx2	2.86112	0.0329824	3.2193	0.0104041
1438877_PM_at	Trpm6	-2.10315	0.038428	-1.58026	0.057525
1454758_PM_a_at	Tsc22d1	2.17122	0.0280544	2.38087	0.0356052
1427838_PM_at	Tubb2a	2.05931	0.0259063	1.93068	0.0681821
1416431_PM_at	Tubb6	4.20521	0.0153861	1.42102	0.423534
1450792_PM_at	Tyrobp	5.4679	0.0058165	2.8202	0.0253149
1425206_PM_a_at	Ube3a	-2.0406	0.0221138	-1.27741	0.442074
1459740_PM_s_at	Ucp2	2.82274	0.0121242	2.48593	0.0297121
1448188_PM_at	Ucp2	2.49427	0.0144806	2.20028	0.0744496
1459741_PM_x_at	Ucp2	2.1703	0.0164406	1.5646	0.111606
1449522_PM_at	Unc5c	-2.20726	0.047073	-1.40971	0.155708
1460244_PM_at	Upb1	-2.10886	0.0438448	-1.93793	0.157302
1422932_PM_a_at	Vav1	3.70993	0.0103355	1.47405	0.22845
1448162_PM_at	Vcam1	6.87599	0.00940234	6.62373	0.0050744
1451314_PM_a_at	Vcam1	4.2763	0.0261904	3.92025	0.0128619
1415989_PM_at	Vcam1	3.60554	0.0158366	4.30706	0.0218166
1450641_PM_at	Vim	3.83222	0.011662	3.27181	0.022386
1456292_PM_a_at	Vim	3.31971	0.0115345	3.49489	0.01031
1438118_PM_x_at	Vim	3.19026	0.0109397	2.74279	0.0134667
1438258_PM_at	Vldlr	-2.62769	0.0304756	-1.92749	0.0155001
1448594_PM_at	Wisp1	2.87947	0.0276935	1.64881	0.112541
1451006_PM_at	Xdh	2.02375	0.0135255	1.81788	0.105148
1429947_PM_a_at	Zbp1	7.46858	0.0107843	3.32955	0.0275583
1419604_PM_at	Zbp1	3.197	0.0129391	2.88399	0.0227954
1428378_PM_at	Zc3hav1	2.24969	0.0117647	2.33425	0.072458
1436183_PM_at	Zc3hav1	2.1463	0.0141295	2.83668	0.00546505
1416757_PM_at	Zwilch	2.17868	0.0244646	2.31852	0.0226336
1434716_PM_at	Havcr1	84.0359	0.00368297	6.25788	0.01031
1427870_PM_x_at	Igh-6	63.2506	0.00807259	2.01703	0.0767318
1425247_PM_a_at	Ighg1	52.1413	0.00900014	1.96619	0.271885
1427869_PM_at	Igh-6	40.15	0.00631569	1.78506	0.146393
1427756_PM_x_at	Igh-6	31.1806	0.0117778	1.63794	0.184456
1450364_PM_a_at	Havcr1	27.7574	0.0153205	5.43206	0.039637
1425324_PM_x_at	Igh-6	25.7684	0.0104992	1.60423	0.279288
1460423_PM_x_at	Gm5571 /// Igk-V1	25.0679	0.0329239	4.0408	0.148435
1450783_PM_at	Ifit1	23.7813	0.000364098	9.60898	0.0098426
1451632_PM_a_at	Ighg	21.3478	0.0160332	14.1769	0.00100976
1427792_PM_at	---	20.5493	0.0209884	3.14856	0.107425
1457666_PM_s_at	Ifi202b	20.0548	0.000364098	7.44714	0.00279895
1424754_PM_at	Ms4a7	19.2736	0.000904038	12.1298	0.00292686
1424631_PM_a_at	Ighg	18.23	0.0348	1.70709	0.213129
1427858_PM_at	Igkv1-117	17.8282	0.0122	5.78475	0.0433227
1425394_PM_at	BC023105	17.6889	0.00705394	7.27405	0.0164608
1427503_PM_at	AI324046	15.7303	0.0377201	6.03753	0.0433382
1421551_PM_s_at	Ifi202b	15.4766	0.00167691	6.1818	0.00292686
1438676_PM_at	Mpa2l	15.0782	0.00585258	5.4702	0.00269851
1425871_PM_a_at	Igk-V28 /// Igkv12-46 /// LOC100046973	15.0691	0.0395787	2.26676	0.13214
1443687_PM_x_at	H2-DMb2	14.6122	0.0135255	7.91157	0.0110288
1419075_PM_s_at	Saa1	13.4615	0.0222446	3.02019	0.112002
1443686_PM_at	H2-DMb2	13.2503	0.0129417	7.89136	0.011794
1419684_PM_at	Ccl8	13.2348	0.0217153	2.68891	0.0112618
1453196_PM_a_at	Oasl2	13.1075	0.00122634	9.81467	0.0026888
1419762_PM_at	Ubd	12.8263	0.027154	5.13377	0.0109423
1419042_PM_at	Iigp1	12.7874	0.0102397	4.27942	0.00546505
1424775_PM_at	Oas1a	12.3459	0.00125127	5.71121	0.00172009
1449890_PM_at	Ugt2b37	12.272	0.0304756	9.40569	0.079562
1427859_PM_at	Igk-V19-15	12.2668	0.0273196	2.14243	0.107561
1417876_PM_at	Fcgr1	12.0251	0.0017927	4.85441	0.0184811
1420671_PM_x_at	Ms4a4c	11.8978	0.000713508	8.86314	0.0035874
1427351_PM_s_at	Igh-6	11.8241	0.0271248	1.9981	0.121496
1419043_PM_a_at	Iigp1	11.7268	0.00928589	5.55926	0.00750455
1427860_PM_at	LOC100047162 /// LOC676175	11.6786	0.0180166	1.68817	0.0583196
1450291_PM_s_at	Ms4a4c	11.2998	0.00571483	6.75659	0.0028537
1436530_PM_at	Gm11428	10.7594	0.00424976	4.15589	0.020563
1418021_PM_at	C4b	10.6908	0.00526063	6.85911	0.00100976
1425738_PM_at	LOC100047222 /// LOC676193	10.6791	0.0268999	3.41786	0.0115726
1451905_PM_a_at	Mx1	10.5972	0.00177251	6.54694	0.0182085
1460259_PM_s_at	Clca1 /// Clca2	10.5595	0.0141295	11.5136	0.00292686
1448025_PM_at	LOC100038947 /// Sirpb1a /// Sirpb1b	10.4969	0.00537239	4.02182	0.0098426
1418191_PM_at	LOC100048346 /// Usp18	10.0705	0.00116678	5.56661	0.00897606
1417852_PM_x_at	Clca1	9.79078	0.00733982	9.11256	0.00728274
1423467_PM_at	Ms4a4b	9.45501	0.00368297	4.5233	0.005634
1418826_PM_at	Ms4a6b	9.39476	0.00177251	8.40544	0.0022988
1427102_PM_at	Slfn4	9.23172	0.012114	17.522	0.011059
1427329_PM_a_at	Igh-6	9.1063	0.0443716	1.88158	0.172365
1449009_PM_at	Tgtp1 /// Tgtp2	9.06646	0.0117778	5.55155	0.012164
1429954_PM_at	Clec4a3	8.86099	0.00956287	10.8212	0.00171259
1418609_PM_at	Il1f6	8.48203	0.0307711	2.81145	0.0769312
1428720_PM_s_at	2010309G21Rik /// Igl-C2 /// Igl-C3	8.01111	0.0173251	2.9569	0.0713809
1450826_PM_a_at	Saa3	7.87163	0.0232661	1.23548	0.315628
1425407_PM_s_at	Clec4a2 /// Clec4b1	7.80487	0.0111696	4.35765	0.0203982
1425469_PM_a_at	---	7.71355	0.0209943	4.3362	0.0451155
1425225_PM_at	Fcgr4	7.63929	0.00512738	6.74047	0.000508294
1448123_PM_s_at	Tgfbi	7.59027	0.0076723	4.56281	0.00435465
1417853_PM_at	Clca1	7.57293	0.00642246	7.19269	0.0115726
1430523_PM_s_at	Igl-V1	7.55926	0.036207	1.32487	0.581267
1449401_PM_at	C1qc	7.54794	0.00461113	4.16863	0.0106433
1435906_PM_x_at	Gbp2	7.50505	0.00878076	4.21074	0.0324641
1450234_PM_at	Ms4a6c	7.33878	0.00405212	9.19488	0.00171259
1447927_PM_at	Mpa2l	7.32462	0.00936168	6.46187	0.00269006
1452417_PM_x_at	2010205A11Rik /// Gm10883 /// Gm1420 /// Gm7202 /// Igk /// Igk-C /// Igk-J1 /// Igk-V28 /// LOC100047628	7.23919	0.019179	27.7789	0.000635503
1417936_PM_at	Ccl9	7.23591	0.00593933	5.75021	0.00333048
1417292_PM_at	Ifi47	7.16367	0.00512738	3.75886	0.0165451
1419599_PM_s_at	Ms4a6d	7.1416	0.00938516	17.9847	0.00172009
1415871_PM_at	Tgfbi	7.11707	0.0076723	3.58911	0.00284892
1452463_PM_x_at	Gm10883	6.94099	0.0199047	9.99483	0.00185103
1420249_PM_s_at	Ccl6	6.85381	0.0109397	3.32246	0.0104342
1424923_PM_at	Serpina3g	6.83585	0.0129417	8.38608	0.00171259
1418776_PM_at	Gbp8	6.7789	0.0124936	2.92856	0.0685848
1427076_PM_at	Mpeg1	6.73596	0.00368297	3.93569	0.00292686
1439831_PM_at	---	6.7296	0.00242326	5.19592	0.00100976
1425888_PM_at	Klra17	6.71145	0.0235529	2.95476	0.0619805
1442977_PM_at	---	6.58357	0.00940234	1.71313	0.0883214
1460218_PM_at	Cd52	6.54759	0.00456062	3.39821	0.0105638
1435792_PM_at	Csprs /// Gm7582	6.52551	0.000904038	14.0153	0.00028641
1428947_PM_at	2010001M09Rik	6.40439	0.0371165	2.07182	0.0841552
1443698_PM_at	Xaf1	6.36003	0.00183788	4.86736	0.0134667
1447621_PM_s_at	Tmem173	6.31493	0.00571483	2.17204	0.0581822
1419603_PM_at	Ifi204	6.29112	0.00346731	5.77982	0.00495971
1429381_PM_x_at	Igh-2 /// Igh-VJ558 /// LOC544903	6.09142	0.0260224	2.10109	0.0424216
1435665_PM_at	AI451617	6.04833	0.00359012	5.68479	0.00180522
1419598_PM_at	Ms4a6d	6.01823	0.0114387	7.09924	0.00292686
1420394_PM_s_at	Gp49a /// Lilrb4	6.0127	0.0117443	5.02548	0.00399945
1419315_PM_at	Slamf9	5.92162	0.00590089	5.01397	0.00562306
1450430_PM_at	Mrc1	5.87343	0.00677475	6.88081	0.00495971
1452205_PM_x_at	Gm6273 /// LOC381765 /// LOC665506 /// Tcrb-J	5.85966	0.00940234	1.6801	0.156065
1427660_PM_x_at	Gm10883 /// Gm1420 /// Gm7202 /// Igk /// Igk-C /// Igk-J1 /// Igk-V28 /// LOC100047628	5.85666	0.0205045	24.8446	0.00100976
1435331_PM_at	Pyhin1	5.85523	0.00956287	5.41522	0.00292686
1444177_PM_at	E330020D12Rik	5.76396	0.0222455	1.36445	0.414956
1419561_PM_at	Ccl3	5.70604	0.00644885	1.92104	0.134329
1418240_PM_at	Gbp2	5.68687	0.0141057	2.99355	0.0498255
1452408_PM_at	---	5.66398	0.0173632	2.62677	0.0533827
1427855_PM_at	Igk-V38	5.58963	0.0474085	1.47555	0.27523
1452348_PM_s_at	Ifi203 /// Ifi204 /// Ifi205 /// LOC640890 /// Mnda /// Mndal	5.58932	0.00283724	6.91759	0.00171259
1452349_PM_x_at	Ifi205 /// Mnda	5.58514	0.0035751	4.59831	0.0230923
1419004_PM_s_at	Bcl2a1a /// Bcl2a1b /// Bcl2a1d	5.54591	0.00878076	4.00719	0.00269851
1424931_PM_s_at	Igl /// Igl-C1 /// Igl-V1 /// LOC433053	5.50878	0.0477849	2.19701	0.130789
1436171_PM_at	Arhgap30	5.4924	0.00921708	3.50265	0.005634
1425226_PM_x_at	LOC665506	5.48534	0.0289036	2.13741	0.0350332
1448620_PM_at	Fcgr3	5.44048	0.00665667	3.97404	0.0218166
1451965_PM_at	Gm7202 /// Igk-V19-14 /// Igk-V28 /// Igkv6-25 /// LOC100047628	5.3813	0.0202211	1.21351	0.423015
1424352_PM_at	Cyp4a12a	5.37039	0.039395	4.98613	0.0340002
1426772_PM_x_at	Gm6273 /// LOC381765 /// LOC665506 /// Tcrb-J	5.35655	0.0260224	1.5155	0.0923807
1425763_PM_x_at	Igh-2 /// Igh-VJ558 /// LOC544903	5.30147	0.0127605	7.63845	0.00269851
1417141_PM_at	Igtp	5.28977	0.0117085	3.09862	0.0132051
1449025_PM_at	Ifit3	5.28468	0.00405336	3.22805	0.0216594
1438475_PM_at	AB124611	5.25427	0.0133403	5.05805	0.00399945
1455161_PM_at	AI504432	5.23689	0.00627816	2.47307	0.0264088
1425471_PM_x_at	---	5.17357	0.0331291	2.17077	0.083315
1438037_PM_at	Herc5	5.16556	0.00593933	3.0011	0.0185467
1452557_PM_a_at	---	5.15057	0.0201867	22.3051	0.00028641
1457035_PM_at	AI607873	5.14266	0.00122634	3.64126	0.0138913
1421653_PM_a_at	Igh-2 /// Igh-VJ558 /// LOC544903	5.10694	0.0113692	6.25459	0.00495971
1429831_PM_at	Pik3ap1	5.08994	0.0180861	4.74722	0.00172009
1434411_PM_at	Col12a1	5.04558	0.0210385	2.1262	0.0498892
1420380_PM_at	Ccl2	5.00029	0.011751	2.69743	0.012164
1418825_PM_at	Irgm1	4.95811	0.0052685	4.81175	0.00333048
1451564_PM_at	Parp14	4.94933	0.00492134	3.39855	0.00595603
1429896_PM_at	5830408B19Rik	4.92685	0.0138424	3.9996	0.0321991
1427455_PM_x_at	Gm10883 /// Gm1420 /// Gm7202 /// Igk /// Igk-C /// Igk-J1 /// Igk-V28 /// LOC100047628	4.9089	0.0156983	14.4553	0.000881011
1426278_PM_at	Ifi27l2a	4.9051	0.00665667	4.60256	0.00616699
1434067_PM_at	AI662270	4.8647	0.00586278	3.81602	0.00653001
1427911_PM_at	Tmem173	4.85144	0.0122	1.59933	0.141618
1417266_PM_at	Ccl6	4.82384	0.00525676	3.2819	0.0114617
1424339_PM_at	Oasl1	4.79884	0.00445989	5.66451	0.00415701
1425854_PM_x_at	LOC665506	4.79656	0.0486307	1.37927	0.246942
1451721_PM_a_at	H2-Ab1	4.77882	0.0109397	2.51416	0.0844121
1449347_PM_a_at	Xlr4a /// Xlr4b /// Xlr4c	4.77083	0.0152983	2.6229	0.0466143
1423547_PM_at	Lyz2	4.73544	0.00537239	4.14583	0.00292686
1452595_PM_at	Adamts4	4.6099	0.0224309	3.89614	0.0476526
1428572_PM_at	Basp1 /// LOC100045716	4.60124	0.0118063	2.51239	0.0541312
1455577_PM_at	Ccl28	4.58905	0.0324369	6.50105	0.00233834
1434372_PM_at	AW112010	4.57775	0.00877654	4.42748	0.0064998
1417219_PM_s_at	Tmsb10	4.54789	0.00815216	4.03524	0.0167504
1455965_PM_at	Adamts4	4.54468	0.0129426	4.0538	0.0558191
1429184_PM_at	Gvin1	4.53329	0.00668927	7.19418	0.00171259
1425477_PM_x_at	H2-Ab1	4.46588	0.0141295	4.42548	0.0105638
1422953_PM_at	Fpr2	4.46125	0.0377201	14.0386	0.00292686
1440975_PM_at	Mxra7	4.36239	0.0140958	5.27746	0.0035874
1431591_PM_s_at	Gm9706 /// Isg15	4.35833	0.0130085	4.23732	0.016143
1416897_PM_at	Parp9	4.35452	0.00627816	3.98997	0.00728786
1460419_PM_a_at	Prkcb	4.35299	0.00757	2.21553	0.0490057
1416854_PM_at	Slc34a2	4.24954	0.0402202	5.23296	0.0110288
1424857_PM_a_at	Trim34	4.2352	0.00134072	1.62365	0.0339159
1455500_PM_at	Rnf213	4.22566	0.0035751	3.30828	0.00446384
1459886_PM_at	---	4.16098	0.0141295	2.8928	0.0171939
1450165_PM_at	Slfn2	4.15642	0.0122	2.51887	0.0312683
1437176_PM_at	Nlrc5	4.14369	0.0209884	4.1668	0.00572189
1427452_PM_at	Gm5045 /// Gm6274 /// Rpl7	4.1336	0.0136202	1.64994	0.0488173
1460255_PM_at	Tnfsf13b	4.13091	0.0129417	1.87436	0.0643619
1450648_PM_s_at	H2-Ab1	4.12191	0.0105333	3.76697	0.0145697
1417793_PM_at	Irgm2	4.11896	0.0117778	3.84838	0.00201509
1459661_PM_at	Dcdc2a	4.11359	0.0231229	5.90144	0.00596141
1451860_PM_a_at	Trim30	4.10526	0.00394029	4.97933	0.00167866
1427007_PM_at	Sash3	4.03938	0.0069781	1.68008	0.0580576
1417025_PM_at	H2-Eb1	3.98785	0.0129659	2.49649	0.069328
1435144_PM_at	---	3.98454	0.00705394	4.10562	0.00146591
1415810_PM_at	Uhrf1	3.96244	0.011751	3.93641	0.0233438
1436902_PM_x_at	Gm9844 /// Tmsb10	3.94364	0.00862177	3.3283	0.0336461
1427041_PM_at	BC013712	3.90507	0.0212569	2.14739	0.022386
1434068_PM_s_at	AI662270	3.88901	0.0153861	1.67165	0.0745225
1424518_PM_at	Apol9a /// Apol9b	3.87909	0.0175013	3.65118	0.0814083
1435208_PM_at	Dtx3l	3.87874	0.0069781	3.25844	0.010732
1438868_PM_at	D14Ertd668e	3.87718	0.00183788	3.63404	0.0056102
1418990_PM_at	Ms4a4d	3.86512	0.0136202	6.08784	0.00485675
1451593_PM_at	H2-K1	3.85338	0.00819115	2.57173	0.00878277
1417822_PM_at	D17H6S56E-5	3.83914	0.0293954	3.16574	0.0378701
1422892_PM_s_at	H2-Ea	3.83571	0.0119868	2.59041	0.0600191
1441971_PM_at	---	3.8147	0.0482704	3.18004	0.0486773
1416407_PM_at	Pea15a	3.81426	0.0108649	4.10249	0.0226147
1452956_PM_a_at	Ifi27l1	3.8142	0.00122634	4.0251	0.0098426
1455627_PM_at	Col8a1	3.72265	0.0378089	4.25869	0.0297121
1429171_PM_a_at	Ncapg	3.72114	0.00958162	3.151	0.00469736
1425548_PM_a_at	Lst1	3.71949	0.0168602	2.25875	0.0288259
1449297_PM_at	Casp12	3.71371	0.0266166	1.35608	0.341646
1452431_PM_s_at	H2-Aa	3.69868	0.0105333	3.34303	0.0279799
1422891_PM_at	H2-Ea	3.68605	0.0187364	2.31589	0.0955407
1417483_PM_at	Nfkbiz	3.68529	0.00636598	3.86248	0.00363103
1433678_PM_at	Pld4	3.67529	0.00476773	2.12326	0.0315467
1418392_PM_a_at	Gbp3	3.64444	0.00687793	3.92634	0.00616614
1448728_PM_a_at	Nfkbiz	3.64201	0.0135255	2.40312	0.0182263
1416118_PM_at	Trim59	3.62841	0.0189728	2.37319	0.0338626
1439956_PM_at	Ms4a6b	3.60006	0.0229419	3.0702	0.0174859
1423478_PM_at	Prkcb	3.59933	0.00727361	2.37287	0.0174865
1449580_PM_s_at	H2-DMb1 /// H2-DMb2	3.58407	0.0156983	3.22264	0.0534868
1455660_PM_at	Csf2rb	3.57504	0.0163539	3.1891	0.00978344
1423754_PM_at	Ifitm3	3.56656	0.00125127	4.17901	0.00351695
1427141_PM_at	2700099C18Rik	3.56053	0.00947819	1.80358	0.0490057
1440196_PM_at	---	3.55996	0.00456062	1.73641	0.0601464
1452087_PM_at	Epsti1	3.48611	0.038797	3.1656	0.037898
1439426_PM_x_at	Lyz1	3.47332	0.0129426	2.59234	0.0654111
1421492_PM_at	Hpgds	3.46219	0.0202211	2.34334	0.0105346
1433935_PM_at	AU020206	3.45993	0.0173181	1.32945	0.266147
1451644_PM_a_at	H2-gs10 /// H2-Q6 /// LOC68395	3.45056	0.00958162	4.44055	0.00469736
1436996_PM_x_at	Lyz1	3.42845	0.00593933	3.10548	0.0551609
1428018_PM_a_at	AF251705	3.42033	0.00752555	2.14675	0.00878332
1416589_PM_at	Sparc	3.41719	0.0120641	2.50373	0.0376622
1456014_PM_s_at	Fermt3	3.41712	0.00727361	1.62417	0.0876319
1425336_PM_x_at	H2-K1	3.40716	0.00537239	4.30377	0.00292686
1422628_PM_at	Fam111a	3.40663	0.00445989	3.60478	0.00551846
1418809_PM_at	Pira2	3.4034	0.0340178	1.62714	0.0462411
1454757_PM_s_at	Ifi27l1	3.35001	0.000882819	3.70235	0.00712614
1440559_PM_at	Hmga2-ps1	3.29908	0.0151641	2.32887	0.070081
1460134_PM_at	9330175E14Rik	3.28996	0.0175387	2.28743	0.0171939
1424302_PM_at	Lilrb3	3.28329	0.0173251	2.7362	0.0228989
1436948_PM_a_at	Fam70a	3.26062	0.0453205	1.10924	0.793726
1460437_PM_at	Cyth4	3.24313	0.0233876	1.81579	0.115098
1437185_PM_s_at	Gm9844 /// LOC100048142 /// Tmsb10	3.23801	0.00705394	3.31585	0.012014
1436562_PM_at	Ddx58	3.22667	0.00871498	2.60854	0.0523308
1427746_PM_x_at	H2-K1	3.21803	0.0109397	3.26547	0.00792649
1436576_PM_at	Fam26f	3.19562	0.0416876	1.45425	0.227472
1416698_PM_a_at	Cks1b	3.17991	0.0242018	2.11612	0.0761084
1425614_PM_x_at	H2-D1	3.16716	0.00921708	3.35112	0.00660434
1422527_PM_at	H2-DMa	3.15632	0.0221138	2.16953	0.0612138
1419744_PM_at	H2-DMb2	3.15166	0.044983	1.57009	0.262862
1424948_PM_x_at	H2-D1 /// H2-K1 /// LOC100044874	3.11759	0.00862177	3.20899	0.0116955
1431095_PM_a_at	Herc5	3.10325	0.0187364	3.32549	0.00789689
1426501_PM_a_at	Tifa	3.09892	0.0184412	3.60352	0.0110503
1427651_PM_x_at	H2-D1 /// H2-L /// LOC636948	3.06889	0.00766196	2.69302	0.0114617
1453757_PM_at	Herc5	3.0659	0.0134492	2.13311	0.0155001
1452544_PM_x_at	H2-D1	3.06388	0.00815216	3.01515	0.00446807
1435290_PM_x_at	H2-Aa	3.06286	0.0122	2.03389	0.0974925
1431008_PM_at	H2-Q6 /// LOC68395	3.05624	0.00938516	2.64214	0.00410515
1437403_PM_at	Samd5	3.04825	0.0314198	2.01533	0.122592
1451567_PM_a_at	Ifi203	3.04372	0.00424976	1.87506	0.0291937
1434873_PM_a_at	Acap1 /// LOC100045877	3.03087	0.0221138	1.13274	0.622276
1448316_PM_at	Cmtm3 /// LOC100046883	3.03033	0.0169986	2.71466	0.026469
1446834_PM_at	Ctsc	3.01454	0.0231891	1.84423	0.120538
1439819_PM_at	AU015263	3.00386	0.0252195	1.48052	0.184456
1417470_PM_at	Apobec3	2.99172	0.0227478	1.94076	0.0342336
1439825_PM_at	Dtx3l	2.98042	0.00705394	3.6102	0.0145697
1453572_PM_a_at	Plp2	2.93864	0.0135488	2.64783	0.0307645
1457404_PM_at	Nfkbiz	2.92682	0.0194192	2.58802	0.0107283
1418536_PM_at	H2-Q7	2.92471	0.0121242	3.66993	0.00171259
1421463_PM_at	Siglece	2.91877	0.0382528	1.39313	0.136227
1452405_PM_x_at	A130082M07Rik /// Tcra	2.91089	0.0251228	1.6964	0.0691442
1429570_PM_at	Mlkl	2.90351	0.0117085	2.47392	0.0206532
1449141_PM_at	Fblim1	2.89459	0.0198739	2.79852	0.0485639
1422804_PM_at	Serpinb6b	2.8916	0.0138761	3.55277	0.0187074
1418981_PM_at	Casp12	2.87812	0.034933	1.96553	0.0260693
1416256_PM_a_at	Tubb5	2.86549	0.0177075	1.90354	0.119133
1454877_PM_at	Sertad4	2.84408	0.0142983	3.02397	0.0302557
1426808_PM_at	Lgals3	2.84219	0.0165893	2.53341	0.0751533
1421307_PM_at	Car13	2.82412	0.0402202	2.22257	0.050792
1452679_PM_at	Tubb2b	2.82305	0.0129426	3.87013	0.012149
1421594_PM_a_at	Sytl2	2.81602	0.0199202	2.21318	0.126273
1438027_PM_at	---	2.80387	0.00537239	2.78229	0.00292686
1434380_PM_at	Gbp6	2.79845	0.00815216	2.90684	0.00563656
1438052_PM_at	A130071D04Rik	2.78969	0.0368791	2.35886	0.0400605
1419810_PM_x_at	Arhgap9	2.77663	0.0135825	1.573	0.0687557
1421358_PM_at	H2-M3	2.73276	0.017994	1.79221	0.0219504
1419605_PM_at	Clec10a	2.73215	0.027154	-1.09423	0.743259
1442233_PM_at	---	2.72867	0.0225531	1.86868	0.0302612
1449220_PM_at	Gimap3 /// LOC100044538	2.72273	0.0131852	1.89593	0.0206006
1452418_PM_at	Gm4586	2.72139	0.0285453	1.8046	0.188856
1448314_PM_at	Cdk1	2.72111	0.0120451	2.3874	0.043618
1416619_PM_at	4632428N05Rik	2.7211	0.0220607	2.26328	0.0297592
1417541_PM_at	Hells	2.71913	0.0324587	1.61825	0.329743
1442025_PM_a_at	---	2.71157	0.0478445	1.6517	0.640366
1433883_PM_at	Tpm4	2.69664	0.0118177	2.54134	0.0187074
1449360_PM_at	Csf2rb2	2.6922	0.0165376	2.2729	0.0109423
1418884_PM_x_at	Tuba1a	2.69113	0.0192081	1.51259	0.226294
1429028_PM_at	Dock11	2.68758	0.0129576	1.74746	0.0859557
1435454_PM_a_at	BC006779	2.68099	0.00537239	1.94228	0.0329197
1451821_PM_a_at	Sp100	2.67409	0.00122634	3.03475	0.00959603
1419153_PM_at	2810417H13Rik	2.66742	0.0289471	1.76795	0.0870466
1448894_PM_at	Akr1b8	2.63557	0.041568	2.22075	0.0520348
1423049_PM_a_at	Tpm1	2.63537	0.0252288	1.25279	0.525976
1434911_PM_s_at	Arhgap19	2.61522	0.0263616	2.66575	0.0117094
1434945_PM_at	Lpcat2	2.61039	0.0256573	1.70036	0.0403339
1448891_PM_at	Fcrls	2.6029	0.0269926	1.35984	0.199627
1449326_PM_x_at	Saa2	2.60233	0.0470467	1.54164	0.120426
1456653_PM_a_at	Mthfd1l	2.60098	0.0165969	1.73935	0.175655
1437913_PM_at	Bcl2a1a /// Bcl2a1b /// Bcl2a1d	2.59166	0.00560504	1.68876	0.0351731
1451655_PM_at	Slfn8	2.58947	0.00862177	1.20355	0.313597
1418451_PM_at	Gng2	2.58782	0.0173251	1.79098	0.0532941
1433963_PM_a_at	Fermt3	2.56514	0.0318856	1.42112	0.260429
1440837_PM_at	H2-Ob	2.55608	0.0332512	1.83989	0.0366987
1435830_PM_a_at	5430435G22Rik	2.55284	0.00956287	2.23188	0.0151814
1418638_PM_at	H2-DMb1 /// H2-DMb2	2.54242	0.04418	1.77126	0.146982
1456890_PM_at	Ddx58	2.54112	0.000904038	2.33813	0.0122859
1456593_PM_at	---	2.54017	0.0415497	1.53847	0.207707
1455656_PM_at	Btla	2.53577	0.021378	1.43088	0.10293
1435342_PM_at	Kcnk6	2.51631	0.0275367	1.31718	0.160071
1435264_PM_at	Emilin2	2.51463	0.0283263	1.88665	0.0356034
1420647_PM_a_at	Krt8	2.50772	0.0471422	2.17952	0.0590509
1426324_PM_at	H2-D1	2.50059	0.0131673	2.07023	0.00808586
1435083_PM_at	Ctxn1	2.4997	0.0153861	2.13697	0.0474559
1421550_PM_a_at	Trim34	2.48991	0.0135255	1.56066	0.0649081
1425084_PM_at	Gimap7	2.47867	0.0275024	1.1231	0.566026
1451951_PM_at	Igkv14-111	2.47678	0.0342596	1.00123	0.996743
1460416_PM_s_at	Csprs /// Gm7582 /// Gm7609 /// LOC100041022 /// LOC100041903	2.46928	0.0129402	2.41237	0.0109423
1443349_PM_at	---	2.46343	0.0273487	1.72355	0.0618156
1423596_PM_at	Nek6	2.45859	0.0396514	1.69693	0.107135
1448441_PM_at	Cks1b	2.45814	0.0261926	1.47739	0.239825
1456893_PM_at	---	2.44593	0.0242707	1.35861	0.3751
1439296_PM_at	Prickle3	2.43871	0.0135825	1.57748	0.184322
1434991_PM_at	Fbxw17	2.43567	0.0117085	2.31464	0.0292909
1444546_PM_at	Tifab	2.4338	0.0248508	1.58116	0.24802
1434891_PM_at	Ptgfrn	2.42822	0.0286256	2.78319	0.0187108
1440920_PM_at	Mmp14	2.41535	0.0310456	1.85181	0.0803439
1435345_PM_at	Cercam	2.4099	0.0237868	2.54164	0.0105664
1419515_PM_at	Fgd2	2.40701	0.0366764	1.08529	0.769823
1416406_PM_at	Pea15a	2.39973	0.0159886	2.14106	0.0311994
1423691_PM_x_at	Krt8	2.39792	0.021378	2.1755	0.0282241
1453234_PM_at	1300002K09Rik	2.39619	0.0301999	1.91703	0.0310769
1455263_PM_at	9030625A04Rik	2.39281	0.0153861	1.79763	0.223343
1455143_PM_at	Nlgn2	2.38522	0.0231009	1.92798	0.0459641
1437060_PM_at	Olfm4	2.38439	0.0205816	1.42351	0.298513
1431146_PM_a_at	Cpne8	2.38416	0.028825	2.38313	0.0777951
1427434_PM_at	Naip6	2.37141	0.0301502	1.42418	0.122469
1442115_PM_at	Fam38b	2.36709	0.0273196	1.39267	0.304475
1451683_PM_x_at	H2-D1	2.36043	0.0269982	2.0738	0.0155001
1426168_PM_a_at	A130082M07Rik /// Tcra	2.35962	0.033921	1.57273	0.0264088
1425545_PM_x_at	H2-D1	2.35837	0.00886987	3.43495	0.00299312
1436172_PM_at	9530028C05	2.34655	0.0135488	2.46724	0.0148988
1423722_PM_at	Tmem49	2.33579	0.017994	1.60327	0.0639169
1422567_PM_at	Fam129a	2.32944	0.0117376	1.85341	0.0916511
1450069_PM_a_at	Celf2	2.32711	0.0170409	2.11916	0.0175879
1418264_PM_at	Cenpk	2.3259	0.0466375	1.74752	0.040473
1415935_PM_at	Smoc2	2.32432	0.0291719	1.44849	0.27901
1424186_PM_at	Ccdc80	2.32092	0.0312535	1.43556	0.256303
1424762_PM_at	C1qtnf5 /// Mfrp	2.31242	0.0131852	1.79558	0.133014
1451784_PM_x_at	H2-D1	2.30047	0.00932242	3.28911	0.00808586
1431374_PM_at	6330407A03Rik	2.29555	0.0153142	1.0851	0.734873
1425119_PM_at	Oas1b	2.28479	0.00803207	3.16652	0.00435465
1452598_PM_at	Gins1	2.2827	0.0286496	2.09877	0.0601464
1455719_PM_at	Tubb5	2.2745	0.0166202	1.8093	0.0631903
1455160_PM_at	2610203C20Rik	2.26822	0.00880083	2.02918	0.0116955
1449195_PM_s_at	Cxcl16	2.26569	0.0246611	1.76911	0.116069
1421168_PM_at	Abcg3	2.25886	0.0464127	1.02095	0.927262
1420703_PM_at	Csf2ra	2.25644	0.0401862	1.40274	0.32301
1416034_PM_at	Cd24a	2.2512	0.0319728	2.52955	0.0307314
1456064_PM_at	AI504432	2.25066	0.0289233	1.24005	0.335452
1435989_PM_x_at	Krt8	2.24609	0.0306474	1.79501	0.0739308
1453939_PM_x_at	Gm9706	2.24298	0.0456391	1.19733	0.454944
1436097_PM_x_at	Arhgap9	2.24118	0.0132534	1.62267	0.0701093
1451931_PM_x_at	H2-L	2.23865	0.0191134	3.2881	0.00270551
1427318_PM_s_at	Myof	2.23761	0.0349451	1.84253	0.069328
1440299_PM_at	E330016A19Rik	2.23266	0.039395	2.27839	0.0050744
1448786_PM_at	LOC100045163 /// Plbd1	2.2305	0.00443858	1.21768	0.424333
1426092_PM_a_at	Trim34	2.23038	0.00576113	1.44865	0.140598
1427537_PM_at	Eppk1	2.22608	0.0477849	2.25624	0.0573212
1422660_PM_at	Rbm3	2.21263	0.0454363	2.12579	0.0157926
1425964_PM_x_at	Hspb1	2.21253	0.0310967	1.51948	0.310464
1435375_PM_at	Fam105a	2.20511	0.0318347	1.0874	0.836424
1437886_PM_at	Klhl6	2.20321	0.0128617	1.26228	0.321495
1428942_PM_at	Mt2	2.19028	0.0332963	2.22144	0.15209
1425985_PM_s_at	Masp1	2.18884	0.0329824	2.38791	0.0733915
1428861_PM_at	Filip1l	2.18266	0.0275367	2.44524	0.109578
1453416_PM_at	Gas2l3	2.1667	0.0426227	3.5062	0.0100367
1421045_PM_at	Mrc2	2.16209	0.0127038	2.27501	0.0367117
1422943_PM_a_at	Hspb1	2.16184	0.0460264	1.49191	0.316903
1424083_PM_at	Rod1	2.16134	0.0148508	1.24873	0.424684
1450424_PM_a_at	Il18bp	2.15955	0.0352869	1.92534	0.0401479
1431299_PM_a_at	2310014H01Rik	2.15468	0.0318013	1.36597	0.100404
1432026_PM_a_at	Herc5	2.13989	0.0482739	1.96055	0.111213
1422864_PM_at	Runx1	2.13266	0.0419134	2.20889	0.0459727
1455280_PM_at	Frem1	2.13096	0.0439889	1.91136	0.0987685
1455581_PM_x_at	9530028C05	2.11737	0.0180166	2.16756	0.029682
1423809_PM_at	Tcf19	2.11653	0.0133403	1.83925	0.0621689
1428259_PM_at	Pxdn	2.11533	0.0269117	1.95001	0.0468139
1452948_PM_at	Tnfaip8l2	2.10537	0.0299304	1.10051	0.743248
1428176_PM_at	S1pr2	2.10483	0.0185568	2.11572	0.0418581
1450138_PM_a_at	Serpinb6a	2.10224	0.0232661	2.08291	0.0236589
1451310_PM_a_at	Ctsl	2.08597	0.0140958	1.48675	0.0883062
1436044_PM_at	Scn7a	2.08427	0.0187364	1.57355	0.164499
1416514_PM_a_at	Fscn1	2.08243	0.0099288	2.80394	0.0116955
1424133_PM_at	Tmem98	2.08058	0.0157564	2.0064	0.0712598
1426970_PM_a_at	Cdh29 /// Uba7	2.07873	0.0132534	1.43571	0.114457
1452067_PM_at	Naaa	2.06594	0.0175387	2.15874	0.0880678
1426133_PM_a_at	Mitd1	2.06381	0.00877654	2.20961	0.0326267
1430379_PM_at	5830411K21Rik	2.06281	0.0317851	1.50332	0.0354024
1416942_PM_at	Erap1	2.05722	0.0395024	1.75971	0.0561475
1427086_PM_at	Slit3	2.05294	0.0297668	1.8929	0.0297121
1421525_PM_a_at	Naip5	2.04936	0.0222446	1.85869	0.108155
1451320_PM_at	Arhgap8	2.04934	0.0360474	1.76836	0.0237594
1438988_PM_x_at	Hn1	2.04526	0.0233575	1.63214	0.128343
1423630_PM_at	Cygb	2.02713	0.0329824	2.21486	0.0693754
1442350_PM_at	---	2.02657	0.0301821	2.12616	0.0282241
1436907_PM_at	Nav1	2.01486	0.0318013	2.33242	0.0170578
1449619_PM_s_at	Arhgap9	2.01174	0.0153861	1.24314	0.468472
1435640_PM_x_at	A130040M12Rik	2.00262	0.0268316	2.31763	0.0826905
1450484_PM_a_at	Cmpk2	2.00237	0.0172467	2.20929	0.0325711
1454709_PM_at	Tmem64	-2.00552	0.0338189	-1.99045	0.0215353
1442837_PM_at	---	-2.01308	0.0316145	-1.55844	0.129874
1440084_PM_at	---	-2.01339	0.0341194	-1.13817	0.55449
1457334_PM_at	C130057M05Rik	-2.01702	0.04209	-1.60487	0.0335749
1438359_PM_at	2010003K15Rik	-2.01747	0.0386793	-1.60276	0.184202
1438012_PM_at	Ppm1l	-2.01799	0.0317851	-1.79646	0.017443
1436021_PM_at	Mfsd4	-2.02005	0.0424836	-1.95573	0.0109423
1441285_PM_at	Pdp2	-2.02066	0.0156983	-2.141	0.00435465
1439220_PM_at	---	-2.02327	0.034933	-1.28529	0.238586
1442267_PM_at	Stxbp4	-2.02515	0.00394029	-1.38953	0.180248
1449627_PM_at	Osbpl6	-2.02614	0.0405358	-1.3751	0.161978
1451381_PM_at	1810020D17Rik	-2.02672	0.0458098	-1.7503	0.0803603
1441208_PM_at	---	-2.03135	0.0370114	-1.52436	0.0393073
1423351_PM_at	Mrpl1	-2.0323	0.0251955	-1.49539	0.0881003
1451489_PM_at	Slc25a35	-2.03432	0.0359569	-1.70929	0.322361
1436644_PM_x_at	Tmem25	-2.03608	0.021022	-1.50702	0.0464739
1417574_PM_at	Cxcl12	-2.03612	0.0413866	-1.72814	0.0933969
1442015_PM_at	2500002B13Rik	-2.04021	0.0433816	-1.2976	0.304805
1455905_PM_at	2610507B11Rik	-2.0485	0.0318584	-1.26752	0.237313
1439887_PM_at	Rnf152	-2.04993	0.0358015	-1.66199	0.114314
1434264_PM_at	Ank2	-2.05657	0.0458919	-1.75688	0.0483105
1436103_PM_at	Rab3ip	-2.05989	0.0346408	-1.37486	0.119465
1417668_PM_at	Rtn4ip1	-2.06586	0.0334053	-1.23301	0.274217
1424952_PM_at	Ociad1	-2.06856	0.0480911	-1.16192	0.505309
1419395_PM_at	Acot12	-2.07234	0.0446924	-1.07164	0.834598
1451810_PM_at	ORF63	-2.07305	0.0368059	-1.75183	0.0575005
1434806_PM_at	Mtx3	-2.07411	0.0187463	-1.31831	0.33102
1435312_PM_at	Paqr7	-2.0766	0.0132534	1.21386	0.630021
1438441_PM_at	Id4	-2.07997	0.023116	-1.29511	0.287748
1424692_PM_at	2810055F11Rik	-2.08491	0.0377264	-1.48089	0.161027
1445657_PM_at	AW111846	-2.08494	0.0242075	-1.58697	0.217848
1421040_PM_a_at	Gsta2	-2.08652	0.0284586	-2.61074	0.0473577
1434308_PM_at	Slc43a2	-2.09143	0.0276095	-1.72343	0.033814
1444392_PM_at	---	-2.09982	0.0348	-1.68312	0.271929
1426268_PM_at	Cwh43	-2.1026	0.0175013	-1.45247	0.101558
1425117_PM_at	Aspdh	-2.10277	0.0282405	-1.66667	0.0918435
1423566_PM_a_at	Hsph1	-2.11731	0.0360198	-1.46639	0.069328
1443044_PM_at	A830091E24	-2.12301	0.0374865	-1.41123	0.208639
1416368_PM_at	Gsta4	-2.12536	0.0135255	-1.70736	0.0356034
1428885_PM_at	Afmid	-2.12639	0.0052685	-1.79098	0.0401479
1444514_PM_at	B930096F20Rik	-2.12826	0.0122253	-1.39218	0.166774
1456764_PM_at	Slc35f3	-2.13698	0.0210385	-1.22782	0.399324
1437926_PM_at	Xpnpep3	-2.15021	0.0129659	-1.32733	0.12023
1460368_PM_at	Mpp4	-2.15117	0.0415842	-1.44392	0.113056
1423141_PM_at	Lipa	-2.15544	0.0475061	-1.25512	0.459658
1445728_PM_at	Rdh18	-2.15851	0.039395	-1.43484	0.250994
1453140_PM_at	Zfp871	-2.15943	0.0421025	-1.52172	0.0788766
1455665_PM_at	LOC631639 /// Lonrf1	-2.16256	0.0499122	-1.14078	0.630464
1429598_PM_at	2310042D19Rik	-2.1636	0.028825	-2.21183	0.00931964
1443066_PM_at	---	-2.16974	0.0166111	-2.94841	0.0210899
1452582_PM_at	Galm	-2.17005	0.0451749	-1.29098	0.477439
1451438_PM_s_at	Clec2h	-2.17509	0.0385804	-2.04789	0.110083
1424223_PM_at	1700020C11Rik	-2.18085	0.0497247	-1.1901	0.451084
1420541_PM_at	Rdh16	-2.18258	0.0245374	-1.27381	0.336904
1452065_PM_at	Vstm2a	-2.18402	0.0461525	-1.11121	0.831564
1434265_PM_s_at	Ank2	-2.19261	0.0203611	-1.28425	0.227832
1453962_PM_at	Pfn3	-2.19643	0.047161	-1.97707	0.0316933
1427339_PM_at	Slc30a2	-2.20924	0.0492908	-1.71146	0.0403339
1455095_PM_at	Hist2h2be	-2.21	0.0255605	-1.28669	0.313084
1451547_PM_at	Iyd	-2.21775	0.0372794	-1.33497	0.263021
1431182_PM_at	Hspa8 /// LOC624853 /// LOC641192	-2.21892	0.00593933	-1.13539	0.670227
1444790_PM_at	Hsbp1l1	-2.22054	0.0461867	-1.87662	0.012149
1417294_PM_at	Akr7a5	-2.22149	0.028481	-1.58917	0.0601464
1433545_PM_s_at	Acad11 /// Nphp3	-2.22455	0.0324228	-1.69003	0.0835769
1423736_PM_a_at	Dym	-2.23297	0.0340622	-2.14058	0.0321846
1456551_PM_at	---	-2.23842	0.0341194	-1.28883	0.114276
1447856_PM_x_at	Slc25a25	-2.23954	0.0231423	-1.29045	0.264349
1441794_PM_at	---	-2.25453	0.0289471	-2.34475	0.0583196
1420543_PM_at	Dnajc28	-2.25522	0.0364632	-1.54776	0.0988382
1422882_PM_at	Sypl	-2.25747	0.022183	-1.42838	0.35467
1424531_PM_a_at	Tcea3	-2.26662	0.0336873	-1.77712	0.0649081
1427389_PM_at	BC021785	-2.26762	0.0201867	-1.68608	0.0601464
1442633_PM_at	---	-2.27219	0.034992	-1.42873	0.2159
1433320_PM_at	4930519N06Rik	-2.27416	0.0360198	-1.53685	0.220365
1423104_PM_at	Irs1	-2.27475	0.0248508	-1.81502	0.0297592
1455698_PM_at	Sec62	-2.27889	0.0289233	-1.28623	0.359969
1437755_PM_at	Slc5a12	-2.28253	0.0442341	-1.36502	0.181696
1421221_PM_at	Bco2	-2.28519	0.0462478	-2.26356	0.069328
1439543_PM_at	1110064A23Rik	-2.29014	0.025365	-1.27424	0.353469
1439293_PM_at	BC031353	-2.29895	0.0458751	-1.9327	0.0403339
1458428_PM_at	Kcnt1	-2.29899	0.0289471	-1.51966	0.19805
1418148_PM_at	Abhd1	-2.30229	0.0367423	-1.16492	0.598251
1438558_PM_x_at	Foxq1	-2.32243	0.0403004	-1.08668	0.774184
1442096_PM_at	Lrrc66	-2.32895	0.0391746	-1.53397	0.382594
1429727_PM_at	Slc16a9	-2.33033	0.0484044	-1.45612	0.147663
1445242_PM_at	Gyk	-2.35195	0.0415613	-2.27126	0.0736345
1451069_PM_at	Pim3	-2.35836	0.0261529	-1.62547	0.106478
1427957_PM_at	9530008L14Rik	-2.36002	0.0453357	-1.74115	0.069328
1451322_PM_at	Cmbl	-2.36422	0.0354238	-1.73812	0.0764197
1446742_PM_at	Nfia	-2.37056	0.0318584	-1.51292	0.129962
1459271_PM_at	---	-2.37285	0.0343443	-1.04818	0.929441
1422678_PM_at	Dgat2	-2.37597	0.0358023	-1.61528	0.0686856
1429240_PM_at	Stard4	-2.38425	0.0368791	-1.69562	0.0496046
1436233_PM_at	Btnl9	-2.38433	0.00928589	-2.43581	0.0157926
1444032_PM_at	---	-2.39177	0.0350895	1.20479	0.725062
1452090_PM_a_at	Olfm3	-2.40069	0.0410214	-1.17879	0.522881
1443504_PM_at	E330022O07	-2.40184	0.0140958	-2.26123	0.0217177
1425898_PM_x_at	Olfm3	-2.40361	0.0188799	-1.40561	0.188633
1434307_PM_at	Tmem64	-2.40765	0.0359579	-2.0979	0.0452077
1445481_PM_at	AI317158	-2.40767	0.0438923	-2.49672	0.018924
1435853_PM_at	Cyp2d12	-2.40835	0.017909	-2.04766	0.103999
1446368_PM_at	9130221J18Rik	-2.40987	0.0334053	-1.59553	0.105573
1430557_PM_at	4930434J08Rik	-2.43121	0.0377201	-1.641	0.113323
1460674_PM_at	Paqr7	-2.44249	0.0230545	-1.45766	0.0783548
1425387_PM_at	Akr1c20	-2.44545	0.0275367	1.47925	0.44532
1440882_PM_at	Lrp8	-2.46066	0.0341915	-1.87446	0.045456
1443904_PM_at	Fads6	-2.46182	0.0198253	-1.64257	0.0649081
1442572_PM_at	---	-2.46571	0.0359569	-2.83503	0.00115787
1430245_PM_at	---	-2.47229	0.035057	-1.9394	0.117821
1444985_PM_at	---	-2.47246	0.034496	-2.14609	0.0309785
1453062_PM_at	A930026I22Rik	-2.47317	0.0373167	-1.38903	0.167356
1421829_PM_at	Ak3l1 /// LOC100047616	-2.48309	0.0427746	-2.28791	0.0215041
1440227_PM_at	Slc5a3	-2.49008	0.0275367	-1.88434	0.0140898
1428699_PM_at	Sms	-2.50665	0.0289233	-1.36841	0.190513
1455025_PM_at	Paqr9	-2.50808	0.0421025	-1.76097	0.136438
1457257_PM_x_at	Pvrl3	-2.50882	0.0443613	-1.093	0.762307
1434906_PM_at	0610005C13Rik	-2.52409	0.0447006	-2.06972	0.0701093
1428996_PM_at	Pdp2	-2.52913	0.0258467	-1.56586	0.118873
1457141_PM_at	---	-2.53959	0.0337065	-2.0959	0.0844663
1426993_PM_at	Xpr1	-2.56237	0.028481	-1.75152	0.0383075
1444480_PM_at	Prkag3	-2.56358	0.0489198	-1.18396	0.686085
1458044_PM_at	Cml1	-2.57394	0.0273815	-1.85859	0.040473
1443833_PM_at	---	-2.57725	0.0419295	-1.36124	0.240058
1419400_PM_at	Mttp	-2.5814	0.0366439	-1.41621	0.33219
1422017_PM_s_at	4833439L19Rik	-2.58523	0.0456391	-1.80022	0.0483144
1442349_PM_at	Agphd1	-2.62136	0.039777	-1.52128	0.189521
1453065_PM_at	Aldh5a1	-2.62351	0.0268999	-1.44467	0.23062
1446045_PM_at	---	-2.63416	0.041568	-1.16058	0.686085
1440993_PM_at	AW111846	-2.64546	0.0424718	-1.28699	0.492305
1417532_PM_at	Cyp2j5	-2.64604	0.0306471	-1.46635	0.0804962
1456621_PM_at	Fam13a	-2.6548	0.0327614	-2.1381	0.0206791
1456989_PM_at	Oxgr1	-2.67392	0.0458593	-1.2686	0.578059
1452944_PM_at	Afmid	-2.67677	0.0278139	-2.16096	0.0151814
1418696_PM_at	Ttc36	-2.69826	0.028825	-1.88589	0.0442854
1449853_PM_at	Sfxn2	-2.69919	0.0437408	-2.05099	0.0198458
1418804_PM_at	Sucnr1	-2.69957	0.0316864	-1.50622	0.217015
1419195_PM_at	Wfdc15b	-2.70854	0.044259	-2.78407	0.0234842
1431199_PM_at	Ggnbp1	-2.72496	0.0260099	-2.28934	0.0198458
1416980_PM_at	Mettl7b	-2.7512	0.0494293	-2.00292	0.0742676
1419751_PM_x_at	AB056442	-2.75656	0.0426568	-2.47232	0.0374119
1424790_PM_at	Slc25a42	-2.75905	0.0440323	-1.49471	0.313551
1444315_PM_at	D630024D03Rik	-2.86983	0.023901	-2.01696	0.0591817
1417212_PM_at	Fam195a	-2.90287	0.0281607	-1.63362	0.0790616
1439836_PM_at	Asb15	-2.94043	0.0366439	-1.14815	0.646855
1419072_PM_at	Gstm7	-2.99417	0.0199047	-1.66237	0.103878
1443505_PM_at	---	-3.04397	0.0471422	-1.79014	0.105116
1449280_PM_at	Esm1	-3.06659	0.0418769	-2.21874	0.083221
AFFX-18SRNAMur/X00686_M_at	---	-3.072	0.0264912	-1.21149	0.260326
1456343_PM_at	Slc35f1	-3.09927	0.0347287	-1.6288	0.204517
1427224_PM_at	Acsm2	-3.10042	0.0306474	-1.91022	0.124506
1436630_PM_at	---	-3.10806	0.0352869	-1.88761	0.0878249
1455298_PM_at	---	-3.13591	0.0222446	-1.71403	0.185425
1421041_PM_s_at	Gsta1 /// Gsta2	-3.16086	0.0185203	-2.47983	0.0687557
1452135_PM_at	Gpx6	-3.1713	0.0470467	-3.91433	0.011915
1448152_PM_at	Igf2	-3.18563	0.00956287	-1.01056	0.975522
1436974_PM_at	Tmem88b	-3.24356	0.0450845	-1.60851	0.15851
1438704_PM_at	Trim63	-3.27437	0.0422267	-3.30449	0.0109225
1432650_PM_at	2510019K15Rik	-3.31761	0.0342597	-1.16502	0.60153
1425778_PM_at	Ido2	-3.42373	0.0337141	-3.78779	0.0495488
1434502_PM_x_at	Slc4a1	-3.42422	0.0388518	-1.92618	0.110682
1442546_PM_at	C730027H18Rik	-3.44762	0.0376217	-1.62045	0.0571599
1449206_PM_at	Sypl2	-3.54096	0.0492414	-1.62442	0.251533
1444815_PM_at	C85328	-3.59411	0.028481	-1.81319	0.122053
1431240_PM_at	Clec2h	-3.84302	0.0329239	-4.36318	0.039937
1435569_PM_at	D630029K05Rik	-3.98385	0.0496225	-1.68893	0.337123
1416464_PM_at	Slc4a1	-4.08275	0.0305033	-2.33278	0.0412866
1441413_PM_at	---	-4.38564	0.0318347	-2.50033	0.00596141
1442708_PM_at	---	-4.44394	0.0347287	-2.82852	0.0424681
1438395_PM_at	Ak3l1	-4.80918	0.0388673	-2.41807	0.0571127
1435126_PM_at	Dusp15	-5.0373	0.0307545	-4.68772	0.0187108
1455561_PM_at	Cndp1	-5.23411	0.0297316	-2.87412	0.037706
1443889_PM_at	9030619P08Rik	-5.71845	0.0404398	-4.37382	0.0545357
1445940_PM_at	D4Ertd298e	-5.72761	0.0247636	-2.96097	0.0608611
1418540_PM_a_at	Ptpre	1.99675	0.0175013	1.86094	0.0352952
1448392_PM_at	Sparc	1.9967	0.00571483	1.75006	0.0211122
1439790_PM_at	Serpinb9	1.99535	0.0206745	3.06512	0.00711256
1449556_PM_at	C920025E04Rik /// H2-T23	1.99344	0.0141295	2.42405	0.0176372
1418237_PM_s_at	Col18a1	1.99099	0.0180166	1.99863	0.0751533
1418718_PM_at	Cxcl16	1.98949	0.020168	2.35948	0.0329018
1449507_PM_a_at	Cd47	1.98817	0.0205371	2.00205	0.0463764
1437989_PM_at	Pde8b	1.98783	0.00571483	1.05056	0.885177
1428727_PM_at	Cep192	1.98216	0.0283493	1.55416	0.0902395
1422572_PM_at	Rhog	1.98098	0.0196054	1.65788	0.246157
1422286_PM_a_at	Tgif1	1.97766	0.0306474	1.37303	0.391722
1423846_PM_x_at	Tuba1b	1.97403	0.0186176	1.24174	0.3875
1415836_PM_at	Aldh18a1	1.97391	0.0406049	1.40902	0.161027
1460351_PM_at	S100a11	1.97346	0.0201867	1.97377	0.0526966
1427996_PM_at	BC028528	1.97311	0.0400249	1.6758	0.096506
1436454_PM_x_at	Fen1	1.97084	0.0129659	1.56837	0.106313
1444524_PM_at	Gm14005	1.97065	0.0447091	2.15428	0.0484415
1426955_PM_at	Col18a1	1.96799	0.020786	2.08975	0.041294
1447936_PM_at	2410006H16Rik	1.96321	0.0185248	1.31925	0.248885
1437868_PM_at	Fam46a	1.96169	0.011522	2.83921	0.00269851
1448655_PM_at	Lrp1	1.96168	0.0397724	1.50499	0.205342
1417090_PM_at	Rcn1	1.9608	0.0276686	2.09539	0.0226147
1444203_PM_at	---	1.96038	0.0474035	2.42266	0.0110503
1437408_PM_at	Gpr126	1.95936	0.0265007	1.62741	0.105111
1452843_PM_at	Il6st	1.95727	0.00880083	1.75783	0.040364
1418448_PM_at	Rras	1.95632	0.0283263	1.7894	0.0962721
1429658_PM_a_at	Smc2	1.95379	0.0321911	1.76121	0.0973054
1450199_PM_a_at	Stab1	1.95298	0.0076723	1.60866	0.142408
1438498_PM_at	Zmynd15	1.95233	0.0352999	-1.01291	0.964298
1448021_PM_at	Fam46c	1.95162	0.015785	2.29209	0.00665832
1449875_PM_s_at	H2-T10 /// H2-T22 /// H2-T9	1.95027	0.0231229	2.93916	0.00849863
1433776_PM_at	Lhfp	1.94878	0.023116	2.36992	0.011794
1426002_PM_a_at	Cdc7	1.9461	0.0283263	1.73128	0.118952
1450981_PM_at	Cnn2	1.94527	0.0201193	1.38317	0.260429
1459971_PM_at	Kcnt2	1.94384	0.0222443	1.74594	0.0219341
1423721_PM_at	Tpm1	1.94194	0.0258232	1.70398	0.0540322
1416871_PM_at	Adam8	1.94073	0.0439849	1.63033	0.156773
1425156_PM_at	Gbp6	1.94032	0.0305033	2.19277	0.018924
1434920_PM_a_at	Evl	1.93854	0.0210385	1.42224	0.0863106
1427539_PM_a_at	Zwint	1.93792	0.0492436	1.35359	0.163572
1454942_PM_at	---	1.93233	0.0310456	1.97103	0.0516559
1450029_PM_s_at	Itga9	1.93166	0.0382977	1.41853	0.160699
1428767_PM_at	Gsdmd	1.92639	0.0187364	1.23497	0.287802
1427276_PM_at	Smc4	1.9263	0.0142196	1.80859	0.180957
1426971_PM_at	Uba7	1.92418	0.0299297	1.61839	0.0693431
1420177_PM_at	Igll1	1.9239	0.0419134	-1.54955	0.0702699
1424906_PM_at	Pqlc3	1.92369	0.0236605	2.26483	0.116953
1450155_PM_at	Itga4	1.92288	0.0428643	1.74201	0.0404906
1454714_PM_x_at	Gm7669 /// Gm7901 /// Gm9347 /// Phgdh	1.92216	0.0316098	-1.18569	0.366043
1444307_PM_at	---	1.92209	0.0353218	1.79334	0.015225
1434388_PM_at	Mobkl2a	1.92109	0.027908	2.31061	0.0297121
1438796_PM_at	Nr4a3	1.92102	0.0171647	-2.39151	0.0115638
1424617_PM_at	Ifi35	1.921	0.0319728	1.90549	0.0489006
1457664_PM_x_at	C2	1.91947	0.00526063	1.71246	0.0871223
1456179_PM_at	Gm13212	1.91931	0.0173188	1.3695	0.284048
1421116_PM_a_at	Rtn4	1.91696	0.0232661	1.99818	0.0519448
1418483_PM_a_at	Ggta1	1.91385	0.0179569	2.03182	0.041294
1436356_PM_at	Samd4	1.9136	0.0471422	1.54519	0.16512
1450020_PM_at	Cx3cr1	1.91246	0.0452592	3.0874	0.00292686
1450170_PM_x_at	H2-D1	1.9114	0.0138424	1.98446	0.0328547
1448407_PM_at	4632428N05Rik	1.91068	0.0264912	1.43146	0.0825071
1449300_PM_at	Cttnbp2nl	1.91059	0.0310967	1.72165	0.125917
1417172_PM_at	Ube2l6	1.90945	0.0332512	2.23642	0.0157926
1418396_PM_at	Gpsm3	1.90774	0.0102958	1.16404	0.356591
1423726_PM_at	Vat1	1.90521	0.0268973	1.47889	0.181506
1418201_PM_at	Plekhg2	1.90434	0.0150842	1.26384	0.360888
1439276_PM_at	Adar	1.90418	0.00368297	1.57885	0.0601464
1445687_PM_at	Gm885	1.90399	0.0430474	1.36995	0.374861
1448148_PM_at	Grn	1.90058	0.0151204	1.89427	0.0389077
1453238_PM_s_at	3930401B19Rik /// A130040M12Rik /// E430024C06Rik	1.90027	0.0153861	1.72344	0.0339373
1452870_PM_at	Apaf1	1.89991	0.0118334	2.46919	0.00998765
1417586_PM_at	Timeless	1.89968	0.00862177	1.67046	0.0260693
1452428_PM_a_at	B2m	1.89831	0.00368297	2.48184	0.010732
1456437_PM_x_at	C1ra /// C1rb	1.89742	0.0266234	1.83732	0.0451789
1448754_PM_at	Rbp1	1.89738	0.0296967	2.31227	0.0446061
1455862_PM_at	Ubtd2	1.8961	0.0265865	1.75423	0.110478
1436212_PM_at	Tmem71	1.89592	0.0211139	1.65597	0.0302557
1449176_PM_a_at	Dck	1.89445	0.0452543	1.22484	0.527433
1444224_PM_at	---	1.89282	0.020168	1.5888	0.132332
1460273_PM_a_at	Naip2	1.89197	0.0216479	2.20709	0.0164608
1441068_PM_at	A130001G05Rik	1.8911	0.0241969	1.09144	0.669345
1417288_PM_at	Plekha2	1.89006	0.0232687	1.54525	0.053831
1418741_PM_at	Itgb7	1.88944	0.0383191	-1.03474	0.871064
1441930_PM_x_at	Vat1	1.88899	0.0307711	1.22537	0.509214
1427243_PM_at	Rell1	1.88895	0.0279469	1.91737	0.067553
1416503_PM_at	Lxn	1.88835	0.0329824	2.05203	0.0174631
1434745_PM_at	Ccnd2	1.88651	0.0139571	1.73281	0.0384934
1422603_PM_at	Rnase4	1.8845	0.0298325	1.29266	0.212186
1452649_PM_at	Rtn4	1.88403	0.0141057	1.77448	0.0468139
1426587_PM_a_at	Stat3	1.88316	0.0462555	1.8543	0.0114617
1422645_PM_at	Hfe	1.88313	0.00880083	1.84965	0.0576131
1449024_PM_a_at	Hexa	1.88306	0.00705809	1.46641	0.0742136
1451978_PM_at	Loxl1	1.87983	0.0152455	2.26656	0.0692113
1447788_PM_s_at	Tspyl3	1.87933	0.0491893	1.7674	0.0557407
1428479_PM_at	Nfatc1	1.87904	0.0117778	1.83423	0.0302612
1448378_PM_at	Fscn1	1.87776	0.0488981	1.58864	0.149633
1428084_PM_at	Krr1	1.87735	0.0257473	1.24933	0.303106
1434069_PM_at	Prex1	1.87696	0.0165969	1.42298	0.119749
1427167_PM_at	Armcx4	1.87467	0.0438118	2.00591	0.0219341
1416379_PM_at	Panx1	1.87445	0.0464779	1.50361	0.217848
1421731_PM_a_at	Fen1	1.87296	0.0431958	1.933	0.0226147
1415850_PM_at	Rasa3	1.87171	0.0171156	1.82339	0.019493
1416214_PM_at	Mcm4	1.87164	0.0135488	1.83187	0.0797792
1417472_PM_at	Myh9	1.87118	0.0118177	1.47868	0.101654
1418073_PM_at	Acot9	1.86993	0.0221138	1.9849	0.0843319
1451160_PM_s_at	Pvr	1.86967	0.0324228	1.2974	0.231189
1417703_PM_at	Pvrl2	1.86918	0.0230727	2.27626	0.0457701
1421812_PM_at	Tapbp	1.86846	0.01419	1.99977	0.0301648
1438629_PM_x_at	Grn	1.86772	0.0261879	1.58557	0.0844663
1417291_PM_at	Tnfrsf1a	1.86694	0.0122	1.64601	0.0764197
1435323_PM_a_at	Mboat1	1.86591	0.0388447	1.92449	0.0637813
1426238_PM_at	Bmp1	1.86588	0.0408752	1.63615	0.0196135
1416544_PM_at	Ezh2	1.86473	0.0241375	1.72249	0.0774672
1427299_PM_at	Rps6ka3	1.86446	0.0255605	1.47471	0.208748
1418014_PM_a_at	B4galt1	1.86282	0.0138761	1.67493	0.0853864
1422160_PM_at	H2-T24	1.85953	0.0118177	3.51629	0.00116491
1436708_PM_x_at	Mcm4	1.85767	0.028481	2.26226	0.0231985
1454971_PM_x_at	Tsc22d1	1.85535	0.0265966	1.90194	0.0428569
1454677_PM_at	Timp2	1.85498	0.0275367	1.47564	0.202997
1418031_PM_at	Myo9b	1.85362	0.0129426	1.39293	0.194165
1437451_PM_at	Ecscr	1.8535	0.017909	1.20365	0.495693
1423829_PM_at	Fam49b	1.85325	0.0357494	1.43883	0.0917883
1428529_PM_at	2810026P18Rik	1.85309	0.0253838	1.679	0.0405273
1423986_PM_a_at	Shisa5	1.85207	0.0135488	2.2037	0.00883795
1447348_PM_at	---	1.85069	0.0187485	1.18974	0.611801
1451474_PM_a_at	Parp8	1.8471	0.0294811	1.48428	0.119114
1455015_PM_at	Tbc1d9	1.84526	0.0222446	1.37684	0.227104
1436431_PM_at	1700025G04Rik	1.84415	0.030065	1.35901	0.261157
1456079_PM_x_at	Apex1	1.84233	0.0283493	1.57345	0.140569
1449123_PM_at	Itih3	1.84167	0.0485207	1.60585	0.145088
1452881_PM_at	Gins2	1.84119	0.0135488	1.22757	0.405618
1439200_PM_x_at	---	1.84096	0.0163553	1.14463	0.527777
1418980_PM_a_at	Cnp	1.84086	0.0475061	1.72739	0.0983296
1423321_PM_at	Myadm	1.84036	0.0301821	1.52524	0.130767
1426547_PM_at	Gc	1.83853	0.0282687	1.32587	0.269458
1420928_PM_at	St6gal1	1.83837	0.0176443	1.97306	0.0498255
1415973_PM_at	Marcks	1.83653	0.0141917	2.2205	0.0324981
1435133_PM_at	Ugcg	1.83555	0.0213003	1.49015	0.190772
1448559_PM_at	Flot1	1.83507	0.0323304	1.97512	0.0652719
1419714_PM_at	Cd274	1.835	0.0483934	2.28176	0.0515808
1436736_PM_x_at	D0H4S114	1.83495	0.0377201	2.31935	0.0119237
1420635_PM_a_at	Tcirg1	1.8348	0.0108649	1.07325	0.735968
1458634_PM_at	---	1.83471	0.0135255	2.98181	0.0104041
1437715_PM_x_at	Apex1	1.8338	0.0223516	1.52215	0.140283
1434079_PM_s_at	Mcm2	1.83356	0.0162416	1.468	0.257079
1448409_PM_at	Lrmp	1.83219	0.0397724	1.46414	0.104638
1455385_PM_at	Exoc6	1.83143	0.0173251	1.14768	0.444589
1448710_PM_at	Cxcr4	1.83015	0.0462555	1.91992	0.0365489
1421075_PM_s_at	Cyp7b1	1.83	0.0296468	1.2558	0.452064
1451780_PM_at	Blnk	1.82934	0.0129659	1.47387	0.0618352
1436196_PM_at	C030046G05	1.8276	0.0101736	1.46344	0.0369158
1416004_PM_at	Ywhah	1.82735	0.0157468	1.48179	0.14844
1422540_PM_at	Fbln1	1.82668	0.0105015	1.69784	0.0581822
1437658_PM_a_at	Snhg1	1.82662	0.0345189	1.45447	0.0773253
1457780_PM_at	Stx11	1.82602	0.0403647	2.14599	0.020672
1438858_PM_x_at	H2-Aa	1.82573	0.0117376	1.46634	0.198105
1449156_PM_at	Ly9	1.82541	0.0347287	1.26201	0.369605
1416051_PM_at	C2	1.82506	0.0130724	2.14218	0.0242729
1425086_PM_a_at	Slamf6	1.82199	0.0299548	1.17132	0.374565
1448940_PM_at	Trim21	1.81878	0.00796683	2.51162	0.00614559
1437503_PM_a_at	Shisa5	1.81803	0.0126455	1.7442	0.0267178
1439221_PM_s_at	Cd40	1.81765	0.0230545	1.02069	0.93709
1438316_PM_a_at	Ccdc102a	1.81744	0.019787	1.13125	0.606712
1417189_PM_at	Psme2	1.81715	0.0133403	1.86807	0.0419256
1448254_PM_at	Ptn	1.81692	0.0499845	1.99725	0.0853932
1428346_PM_at	Trafd1	1.81672	0.0308392	2.04066	0.0310769
1449404_PM_at	Pip4k2a	1.81456	0.0117647	1.68588	0.044217
1417056_PM_at	Psme1	1.80716	0.034933	2.22874	0.0346571
1449968_PM_s_at	Acot10 /// Acot9	1.80482	0.0268999	1.67849	0.116102
1459911_PM_at	Cdr2l	1.8021	0.0458919	1.82518	0.0918802
1455990_PM_at	Kif23	1.79827	0.039334	1.17209	0.585263
1442201_PM_at	---	1.79773	0.0268316	1.78655	0.0351731
1449126_PM_at	Zfp90	1.79437	0.0452543	1.62177	0.11098
1448016_PM_at	Sass6	1.7931	0.022909	1.64755	0.139006
1426722_PM_at	Slc38a2	1.79211	0.0445546	1.44959	0.135876
1451321_PM_a_at	Rbm43	1.79189	0.0138761	1.80951	0.0205111
1424249_PM_a_at	Arhgap9	1.7916	0.0240292	1.26457	0.32076
1456700_PM_x_at	Marcks	1.79076	0.0122	1.9658	0.0573751
1460651_PM_at	Lat	1.79061	0.0261926	1.04819	0.811427
1424354_PM_at	Tmem140	1.79042	0.0117443	1.34594	0.242689
1424156_PM_at	Rbl1	1.78967	0.0102958	1.43106	0.172112
1424769_PM_s_at	Cald1	1.78908	0.0159068	1.69683	0.0275583
1449473_PM_s_at	Cd40	1.78803	0.0232661	1.0944	0.714921
1417751_PM_at	Stk10	1.78737	0.0383455	2.03067	0.00485675
1426612_PM_at	Tipin	1.78414	0.0384458	1.51551	0.101587
1417426_PM_at	Srgn	1.78389	0.011751	1.98273	0.0245077
1417461_PM_at	Cap1	1.78353	0.011751	1.40472	0.141722
1436242_PM_a_at	Cklf	1.78337	0.012114	1.6546	0.045916
1424246_PM_a_at	Tes	1.78315	0.0324228	1.69767	0.0974459
1417128_PM_at	Plekho1	1.78001	0.0138761	1.26218	0.23062
1450839_PM_at	D0H4S114	1.77941	0.0445479	1.92295	0.0110288
1436619_PM_at	D630045M09Rik	1.7789	0.0234958	1.44477	0.26548
1437760_PM_at	Galnt12	1.77838	0.0449065	1.31432	0.187739
1432548_PM_at	Parp14	1.77831	0.0273487	1.50559	0.0468397
1460378_PM_a_at	Tes	1.7736	0.0478106	1.23707	0.295529
1422768_PM_at	Syncrip	1.77358	0.0399531	1.14556	0.601922
1433826_PM_at	Tspyl3	1.77334	0.0153861	1.70689	0.0523885
1435597_PM_at	Atad5	1.77176	0.0273228	2.72292	0.00171259
1435560_PM_at	Itgal	1.77167	0.00981591	1.75423	0.0213801
1422706_PM_at	Pmepa1	1.7666	0.0122	1.69744	0.0675808
1422506_PM_a_at	Cstb	1.76617	0.0159865	1.76364	0.056397
1415803_PM_at	Cx3cl1	1.76557	0.0231229	2.10948	0.0292909
1426670_PM_at	Agrn	1.7631	0.0394757	1.75236	0.0551771
1427705_PM_a_at	Nfkb1	1.76119	0.0116468	1.06627	0.756427
1448950_PM_at	Il1r1	1.76026	0.0265819	1.2829	0.335998
1422615_PM_at	Map4k4	1.76016	0.0464414	1.39768	0.126602
1448656_PM_at	Cacnb3	1.75897	0.0436998	1.06478	0.820219
1435518_PM_at	Rap1b	1.75591	0.0199342	1.49546	0.0841552
1443858_PM_at	9230105E10Rik	1.75578	0.0233876	2.42932	0.0157926
1452241_PM_at	Topbp1	1.75464	0.0190813	1.45678	0.109292
1417439_PM_at	Cd248	1.75313	0.0325629	1.20277	0.418313
1423092_PM_at	Incenp	1.7529	0.0268813	1.35359	0.0890857
1448568_PM_a_at	Slc20a1	1.75264	0.0139011	1.41463	0.21144
1455439_PM_a_at	Lgals1	1.75241	0.0268973	1.34245	0.356073
1448732_PM_at	Ctsb	1.74976	0.0347995	1.63292	0.0635197
1450106_PM_a_at	Evl	1.74832	0.0275929	1.47605	0.266848
1456046_PM_at	Cd93	1.74811	0.00764623	2.22096	0.029682
1426246_PM_at	Pros1	1.74753	0.0117085	1.6919	0.0250309
1418749_PM_at	Psd3	1.74744	0.049597	1.18192	0.478191
1425902_PM_a_at	Nfkb2	1.7446	0.0231891	1.1366	0.486902
1437224_PM_at	Rtn4	1.74447	0.0329824	1.71654	0.0902923
1418010_PM_a_at	Sh3glb1	1.74241	0.0136725	1.19921	0.458769
1460263_PM_at	Pdcd6ip	1.7417	0.0138761	1.39673	0.176013
1449254_PM_at	Spp1	1.73848	0.0185993	2.64509	0.0077571
1434975_PM_x_at	Pisd-ps3	1.73371	0.0153861	1.96296	0.0110629
1451775_PM_s_at	Il13ra1	1.73283	0.0341915	1.4441	0.121278
1427164_PM_at	Il13ra1	1.73236	0.00954097	1.51837	0.0859022
1417947_PM_at	Pcna	1.73063	0.0288381	1.30048	0.324825
1435627_PM_x_at	Marcksl1	1.73034	0.0096936	1.87126	0.0245077
1417870_PM_x_at	Ctsz	1.72943	0.039395	1.38927	0.12032
1448050_PM_s_at	Map4k4	1.72739	0.0437375	1.45851	0.136313
1419272_PM_at	Myd88	1.72719	0.028119	1.53412	0.0973458
1424040_PM_at	Mtap7d1	1.72596	0.00962929	1.26188	0.367883
1418281_PM_at	Rad51	1.72585	0.0273196	3.01417	0.0248528
1427347_PM_s_at	Tubb2a	1.72469	0.0247508	1.66704	0.0419256
1425484_PM_at	Tox	1.72405	0.0161034	1.25396	0.296708
1448301_PM_s_at	Serpinb1a	1.72388	0.0313192	1.65191	0.107423
1416114_PM_at	Sparcl1	1.7223	0.0138424	1.48173	0.117821
1417432_PM_a_at	Gnb1	1.72201	0.0471255	1.2452	0.514777
1434958_PM_at	Sacs	1.72167	0.0449065	1.70072	0.037183
1451601_PM_a_at	Spns2	1.7209	0.0359569	1.45589	0.25158
1433599_PM_at	Baz1a	1.72001	0.0156983	1.1321	0.620468
1415818_PM_at	Anxa6	1.71972	0.00921708	1.33811	0.35253
1415972_PM_at	Marcks	1.7191	0.0410214	1.7586	0.119036
1436058_PM_at	Rsad2	1.71733	0.0135511	2.07757	0.0179593
1434141_PM_at	Gucy1a3	1.71678	0.0268999	2.2867	0.0163484
1417333_PM_at	Rasa4	1.71535	0.0419134	-1.03033	0.87692
1458788_PM_at	---	1.71504	0.0383657	-1.00232	0.994455
1439269_PM_x_at	Mcm7	1.71466	0.0198739	1.37609	0.197867
1424065_PM_at	Edem1	1.71334	0.0372765	-1.13274	0.481323
1434316_PM_at	Chsy1 /// LOC100047167	1.7122	0.0416462	1.46201	0.184174
1425434_PM_a_at	Msr1	1.71182	0.0440323	1.65195	0.0375716
1426169_PM_a_at	Lat2	1.71122	0.018979	1.54847	0.0737145
1430332_PM_a_at	Gusb	1.70963	0.0375258	1.90212	0.0267092
1455792_PM_x_at	Ndn	1.70763	0.0240274	1.38925	0.297058
1434929_PM_at	BC035044	1.70761	0.0453357	1.11161	0.701295
1426918_PM_at	Itgb1	1.70748	0.0471895	1.24317	0.359156
1455553_PM_at	Tmem194b	1.70742	0.0188178	1.4189	0.0805819
1449852_PM_a_at	Ehd4	1.70662	0.0209943	1.44441	0.0937475
1455154_PM_at	Gli3	1.70652	0.0293201	1.58906	0.0575005
1426652_PM_at	LOC100045677 /// Mcm3	1.70603	0.0438923	1.32724	0.287128
1419182_PM_at	Svep1	1.70592	0.0318581	1.737	0.0687361
1435777_PM_at	Itpripl2	1.70545	0.036398	1.80446	0.0324362
1456733_PM_x_at	Serpinh1	1.704	0.0117778	1.51181	0.213475
1453343_PM_s_at	Vrk2	1.70296	0.00394029	1.64516	0.0835769
1419149_PM_at	Serpine1	1.70217	0.045493	1.76833	0.141857
1429459_PM_at	Sema3d	1.70192	0.0273196	1.63226	0.0675808
1434158_PM_at	Gmds	1.70179	0.00956287	1.34271	0.204419
1425742_PM_a_at	Tsc22d1	1.69937	0.0408752	1.61752	0.0977226
1429226_PM_at	2310014F06Rik	1.69936	0.0347493	1.44805	0.388151
1452426_PM_x_at	---	1.69858	0.0270717	1.96127	0.051819
1437044_PM_a_at	Gba	1.69814	0.00733982	1.1931	0.361457
1419477_PM_at	Clec2d	1.69789	0.0153205	2.36412	0.00546505
1455904_PM_at	Gas5 /// Snord47	1.69754	0.0311803	1.3545	0.166108
1431379_PM_a_at	Slc13a1	1.69689	0.0279977	1.53727	0.0654058
1437841_PM_x_at	Csdc2	1.69589	0.0203069	1.40613	0.0782172
1435346_PM_at	Ccdc82	1.69526	0.0255574	2.27898	0.0297121
1447930_PM_at	Baz1a	1.69477	0.0394787	1.85855	0.0796903
1445186_PM_at	Stc2	1.69462	0.0378089	1.37066	0.191889
1419194_PM_s_at	Gmfg	1.69047	0.031	1.48677	0.168242
1426846_PM_at	Cenpt	1.69031	0.0451272	1.29615	0.279121
1423919_PM_at	Haus3	1.6895	0.0406049	1.45029	0.203115
1456739_PM_x_at	Armcx2	1.68944	0.0292229	2.02113	0.0231218
1420643_PM_at	Lfng	1.68866	0.0447861	1.89154	0.0474559
1450990_PM_at	Gpc3	1.68667	0.0291639	1.6623	0.0742676
1425546_PM_a_at	Trf	1.68632	0.0475971	1.94068	0.0670402
1418136_PM_at	Tgfb1i1	1.68587	0.0331138	2.11954	0.0525129
1455035_PM_s_at	Nop56	1.68544	0.0305033	1.217	0.364809
1452330_PM_a_at	Mxra8	1.68387	0.0265797	1.5563	0.0806159
1428156_PM_at	Gng2	1.68373	0.0264912	1.15851	0.621811
1448898_PM_at	Ccl9	1.68263	0.0378805	1.56888	0.115891
1437621_PM_x_at	Gm7669 /// Gm7901 /// Gm9347 /// Phgdh	1.68154	0.0329824	1.05909	0.839899
1426210_PM_x_at	Parp3	1.68145	0.0165969	1.89005	0.0210899
1450923_PM_at	Tgfb2	1.68018	0.0421025	1.87478	0.0484415
1417932_PM_at	Il18	1.67957	0.0247391	1.35343	0.463078
1426392_PM_a_at	Actr3	1.67888	0.00382209	1.28364	0.230904
1438542_PM_at	Trp53	1.6761	0.0443139	1.29641	0.22306
1435748_PM_at	Gda	1.67602	0.0304028	1.07479	0.784607
1450649_PM_at	Gng10	1.67551	0.0262117	1.35782	0.180815
1416069_PM_at	Pfkp	1.6749	0.00803207	1.2201	0.353569
1434129_PM_s_at	Lhfpl2	1.6746	0.0281607	1.50242	0.165665
1417646_PM_a_at	Snx5	1.67145	0.0275024	1.35529	0.156878
1428538_PM_s_at	Rarres2	1.67009	0.0232565	1.18064	0.27436
1436716_PM_at	Ppp1r14b	1.66861	0.045493	1.52126	0.184069
1421813_PM_a_at	Psap	1.66803	0.0117443	1.43462	0.143636
1424148_PM_a_at	Stap2	1.66789	0.0481497	1.11701	0.674725
1423396_PM_at	Agt	1.66707	0.0156836	1.31297	0.318765
1450929_PM_at	Zfp57	1.66673	0.0441722	1.14997	0.518742
1426973_PM_at	Gpr153	1.66666	0.0382528	1.35747	0.460589
1433807_PM_at	6720463M24Rik	1.66662	0.00928589	1.38901	0.238061
1429884_PM_at	Srgap2	1.66486	0.0329824	1.48148	0.0702699
1416329_PM_at	Cyfip1	1.66274	0.00876442	1.2529	0.267134
1417071_PM_s_at	Cyp4v3	1.66272	0.0213437	1.82395	0.0571599
1417612_PM_at	Ier5	1.6623	0.0286256	2.74191	0.0148988
1426801_PM_at	41525	1.66165	0.0372794	1.83667	0.0782496
1448558_PM_a_at	Pla2g4a	1.66149	0.0298774	1.55511	0.0872421
AFFX-b-ActinMur/M12481_M_at	Actb	1.66133	0.0289471	1.28764	0.203357
1456567_PM_x_at	Grn	1.66069	0.0393146	1.67185	0.0602655
1422638_PM_s_at	Rassf5	1.66059	0.0208185	1.49136	0.12167
1417300_PM_at	Smpdl3b	1.65719	0.0488535	2.18069	0.0489006
1419307_PM_at	Tnfrsf13c	1.65657	0.0416958	1.44509	0.308623
1417869_PM_s_at	Ctsz	1.6564	0.00643785	1.15355	0.463002
1437197_PM_at	Sorbs2	1.6561	0.0296632	1.63401	0.06011
1460055_PM_at	---	1.65545	0.0477849	1.30067	0.210268
1453281_PM_at	Pik3cd	1.65543	0.0131347	-1.02524	0.929441
1416067_PM_at	Ifrd1	1.65534	0.0421789	1.91695	0.0264465
1428600_PM_at	Nin	1.65438	0.0318347	1.39432	0.175443
1429295_PM_s_at	Trip13	1.65361	0.0462555	1.45674	0.104937
1456642_PM_x_at	S100a10	1.65342	0.0241375	1.58349	0.204329
1427496_PM_at	Cep152	1.65261	0.0280533	1.39962	0.122843
1434557_PM_at	Hip1	1.65131	0.038797	1.43554	0.100024
1423870_PM_at	Aida	1.65066	0.0170409	1.46636	0.196441
1437313_PM_x_at	Hmgb2	1.6488	0.022909	1.45948	0.168777
1438320_PM_s_at	Mcm7	1.64808	0.0261926	1.42362	0.172141
1427567_PM_a_at	Tpm3	1.64726	0.0322674	1.04248	0.858507
1435415_PM_x_at	Marcksl1	1.64377	0.0121242	1.7009	0.0700793
1418355_PM_at	Nucb2	1.6434	0.0164363	1.99142	0.00850266
1420634_PM_a_at	Smad2	1.64166	0.0324067	1.3631	0.313856
1433897_PM_at	AI597468	1.64097	0.00988179	1.79715	0.041294
1426799_PM_at	Rab8b	1.64009	0.0278359	1.74374	0.0246654
1455078_PM_at	Ssh2	1.63985	0.0375184	1.47523	0.166108
1437902_PM_s_at	Rarres2	1.63888	0.0261879	-1.00706	0.980766
1417462_PM_at	Cap1	1.63866	0.0347985	1.8041	0.0368095
1446484_PM_at	---	1.63848	0.0360474	1.10772	0.685652
1441975_PM_at	Acpp	1.63844	0.019179	1.87101	0.00510408
1417148_PM_at	Pdgfrb	1.63773	0.0272525	1.31078	0.236615
1455050_PM_at	E130203B14Rik	1.63769	0.0367423	2.31346	0.0325711
1422140_PM_at	Gm7609	1.63649	0.00466243	1.5869	0.0548206
1416563_PM_at	Ctps	1.63642	0.0477509	1.47154	0.187112
1435631_PM_x_at	Exoc6	1.63639	0.0250011	1.24662	0.35935
1419554_PM_at	Cd47	1.63587	0.0115345	1.86306	0.0154874
1454632_PM_at	Tmem229b	1.63439	0.0343333	1.43664	0.139618
1415771_PM_at	Ncl	1.63358	0.0308868	1.59461	0.0227954
1450843_PM_a_at	Serpinh1	1.63308	0.0138761	1.35032	0.366561
1451097_PM_at	Vasp	1.6329	0.0366946	2.0301	0.0297121
1426093_PM_at	Trim34	1.63241	0.0260099	2.25939	0.0226751
1449222_PM_at	Ebi3	1.63184	0.00956287	1.18807	0.353597
1448306_PM_at	Nfkbia	1.63123	0.04418	1.45564	0.103217
1437670_PM_x_at	Cd151	1.63116	0.0187303	1.61645	0.0561475
1416762_PM_at	S100a10	1.6311	0.0475971	1.53338	0.099601
1455576_PM_at	Rinl	1.63083	0.0474085	1.97378	0.00446384
1455956_PM_x_at	Ccnd2	1.62943	0.0275929	-1.06632	0.741584
1418546_PM_a_at	Stambpl1	1.62836	0.0492946	1.23058	0.384385
1418727_PM_at	Nup155	1.62821	0.0250011	1.42887	0.15933
1418947_PM_at	Nek3	1.62821	0.0307613	1.17232	0.462312
1448167_PM_at	Ifngr1	1.62698	0.0135488	1.60693	0.0715377
1451119_PM_a_at	Fbln1	1.62683	0.00593933	1.16694	0.42758
1430978_PM_at	Rps25	1.62628	0.0409305	1.14081	0.664657
1416666_PM_at	Serpine2	1.62457	0.0419134	2.49937	0.0369371
1436349_PM_at	2700094K13Rik	1.62403	0.0349451	1.44819	0.202445
1455251_PM_at	Itga1	1.6235	0.00986434	1.73287	0.0496427
1424169_PM_at	Tax1bp3	1.6234	0.0399587	1.39467	0.201316
1423091_PM_a_at	Gpm6b	1.62218	0.0187485	1.41077	0.148633
1415993_PM_at	Sqle	1.62083	0.0194192	1.58242	0.130026
1452534_PM_a_at	Hmgb2	1.62044	0.0427182	1.52736	0.0670402
1459151_PM_x_at	Ifi35	1.61917	0.0367423	1.46396	0.165562
1460555_PM_at	Fam65b	1.61912	0.0428037	1.34153	0.120005
1417272_PM_at	Fam114a1	1.61788	0.00625442	2.19673	0.029129
1454703_PM_x_at	Snhg1	1.61768	0.0307613	1.54693	0.044697
1433428_PM_x_at	Tgm2	1.61728	0.0269487	1.15633	0.38701
1434184_PM_s_at	Map4k4	1.6143	0.0383696	2.002	0.0182085
1426923_PM_at	Agfg1	1.61427	0.00665667	1.77916	0.0374333
1435652_PM_a_at	Gnai2	1.61425	0.0122	1.59478	0.0898249
1435575_PM_at	Kntc1	1.61365	0.047421	1.5312	0.0465107
1437148_PM_at	Arpc2	1.6135	0.0170952	1.29027	0.257903
1455157_PM_a_at	Fam38a	1.61343	0.0263534	1.23027	0.439483
1436899_PM_at	Zufsp	1.61253	0.0243558	1.59834	0.134736
1427578_PM_a_at	Eif6	1.61244	0.0494536	1.56652	0.14824
1421917_PM_at	Pdgfra	1.61118	0.0202211	1.62598	0.127265
1439428_PM_x_at	Gmds	1.61072	0.0335615	1.32824	0.275645
1417893_PM_at	Sfxn3	1.61038	0.0386148	1.49846	0.099699
1416135_PM_at	Apex1	1.6103	0.0262579	1.48555	0.175392
1422705_PM_at	Pmepa1	1.60998	0.0329824	1.75361	0.056397
1416166_PM_a_at	Prdx4	1.60996	0.0121242	2.18848	0.00410515
1427231_PM_at	Robo1	1.60946	0.0442683	1.28303	0.264153
1423704_PM_at	Pla2g15	1.60929	0.0282687	1.55409	0.0768373
1425811_PM_a_at	Csrp1	1.60835	0.0375258	1.46702	0.164255
1422476_PM_at	Ifi30	1.60834	0.0206745	1.2081	0.419605
1455843_PM_at	Fut4	1.60695	0.0047054	1.26764	0.272435
1452123_PM_s_at	Frmd4b	1.6051	0.0474147	1.56148	0.263385
1427982_PM_s_at	Syne2	1.60416	0.0393346	1.23198	0.587704
1418097_PM_a_at	Crlf2	1.60227	0.0117085	1.53169	0.0472884
1415778_PM_at	Morf4l2	1.60178	0.025365	1.2549	0.358504
1424373_PM_at	Armcx3	1.60144	0.0438176	1.90925	0.0317056
1417647_PM_at	Snx5	1.60122	0.0252195	1.96358	0.00292686
1456586_PM_x_at	Mvp	1.60104	0.0149634	1.2233	0.473788
1416085_PM_s_at	Zfand5	1.60066	0.0410393	1.11539	0.651916
1415906_PM_at	Tmsb4x	1.59969	0.0134492	1.50438	0.0654058
1416530_PM_a_at	LOC100045567 /// Pnp	1.59965	0.0094589	1.55501	0.135615
1433674_PM_a_at	Snhg1	1.59797	0.0301893	1.49603	0.145375
1433857_PM_at	Fat1	1.59781	0.040646	1.4867	0.0803439
1419449_PM_a_at	Gnai2	1.5948	0.0325822	1.49058	0.093105
1460245_PM_at	Klrd1	1.59428	0.0481952	1.5126	0.0893708
1452009_PM_at	Ttc39b	1.59331	0.0431958	1.1193	0.633837
1434406_PM_at	Srgap2	1.59122	0.00636598	1.2057	0.300799
1416123_PM_at	Ccnd2	1.59101	0.0360198	1.13822	0.491575
1422045_PM_a_at	Ptpn12	1.59083	0.0130724	1.42739	0.114219
1433529_PM_at	Pamr1	1.59074	0.0156439	1.65007	0.11152
1424384_PM_a_at	Znrf1	1.59044	0.0353751	1.43877	0.133987
1448276_PM_at	Tspan4	1.59032	0.021056	1.27752	0.492912
1435542_PM_s_at	Cttnbp2nl	1.59018	0.0243601	1.58499	0.0788922
1436944_PM_x_at	Pisd-ps1 /// Pisd-ps3	1.59014	0.0216479	2.42894	0.0145697
1417068_PM_a_at	Ptpn1	1.58804	0.0377983	1.07015	0.801131
1415687_PM_a_at	Psap	1.58798	0.00238064	1.35979	0.14301
1417585_PM_at	Nup210	1.58593	0.0237883	1.76081	0.0463764
1436025_PM_at	Ccdc88a	1.58562	0.0298774	2.16326	0.0269754
1427511_PM_at	---	1.58403	0.0151888	1.62744	0.0682095
1460285_PM_at	Itga9	1.58368	0.0289036	1.0451	0.87692
1438702_PM_at	Flrt2	1.5828	0.0222292	2.13556	0.0344309
1417277_PM_at	Cyp4f16	1.58254	0.0296468	1.46575	0.0742676
1448503_PM_at	Mcl1	1.58172	0.0141295	1.58202	0.0686856
1433899_PM_x_at	Tsc22d1	1.581	0.0367423	1.67669	0.129415
1416031_PM_s_at	Mcm7	1.57905	0.0199047	1.6977	0.0477839
1416167_PM_at	Prdx4	1.57864	0.0141057	1.44969	0.0767318
1427128_PM_at	Ptpn23	1.5786	0.0289471	1.27992	0.313442
1434610_PM_at	Plec	1.57851	0.039334	1.6966	0.0800769
1425350_PM_a_at	Myef2	1.5783	0.0443613	1.62953	0.0511495
1451969_PM_s_at	Parp3	1.57829	0.0316068	1.12394	0.597789
1424344_PM_s_at	Eif1a	1.57677	0.0360474	1.64052	0.0323971
1434573_PM_at	Traf3ip3	1.57673	0.0360198	1.17165	0.523407
1429294_PM_at	Trip13	1.5764	0.0366439	1.38742	0.132488
1452008_PM_at	Ttc39b	1.5751	0.0376747	1.27243	0.333801
1454086_PM_a_at	Lmo2	1.57479	0.0117248	1.20887	0.360769
1419309_PM_at	Pdpn	1.57414	0.00826516	1.41494	0.1396
1439777_PM_at	Celf2	1.57373	0.036607	1.36059	0.360662
1449792_PM_at	---	1.57335	0.0252195	1.45463	0.289349
1417813_PM_at	Ikbke	1.57302	0.046937	1.30154	0.258704
1449731_PM_s_at	Nfkbia	1.57298	0.0378468	1.44084	0.176232
1454728_PM_s_at	Atp8a1	1.57226	0.0271278	1.84482	0.0971711
1428733_PM_at	Gngt2	1.57169	0.0419134	1.51124	0.160645
1439399_PM_a_at	Snhg1	1.56946	0.0276285	1.74958	0.0215023
1455871_PM_s_at	Rpl13 /// Tax1bp3	1.56937	0.0209884	2.11494	0.0154874
1455422_PM_x_at	41521	1.56876	0.0315837	2.0536	0.0757541
1436195_PM_at	BC046404	1.56698	0.00815216	1.18435	0.619126
1424894_PM_at	Rab13	1.56695	0.0117037	1.9211	0.0476955
1441912_PM_x_at	C2	1.56561	0.040508	1.29777	0.235547
1428480_PM_at	Cdca8	1.56511	0.0280463	1.10345	0.68793
1416901_PM_at	Npc2	1.56391	0.0308943	1.43894	0.145165
1417379_PM_at	Iqgap1	1.5637	0.0243389	1.79714	0.025784
1449061_PM_a_at	Prim1	1.56192	0.0326167	1.22348	0.31771
1416357_PM_a_at	Mcam	1.56144	0.0369254	1.17725	0.448251
1438577_PM_at	---	1.56142	0.0180166	1.12639	0.580809
1451261_PM_s_at	Stap2	1.56106	0.0245358	1.45714	0.168213
1417222_PM_a_at	Tmem123	1.56057	0.0265944	1.50078	0.120375
1418835_PM_at	Phlda1	1.56021	0.0499874	1.9178	0.0565878
1448791_PM_at	LOC100048642 /// Snx5	1.55905	0.0356108	1.29326	0.154641
1415961_PM_at	Itm2c	1.55842	0.0218708	1.30454	0.237448
1448967_PM_at	Nipsnap3b	1.55821	0.0414189	1.62315	0.139775
1433828_PM_at	Atp8a1	1.55789	0.0428107	1.01289	0.965938
1436953_PM_at	Wipf1	1.55776	0.0387664	1.64695	0.030629
1416458_PM_at	Arf2	1.55722	0.0245358	1.6101	0.156553
1437165_PM_a_at	Pcolce	1.55698	0.0118177	1.60236	0.0782891
1416084_PM_at	Zfand5	1.55593	0.0301821	1.05406	0.870438
1424093_PM_x_at	Cd151	1.55527	0.0131874	1.25861	0.290834
1426221_PM_at	Vwa5a	1.55508	0.0142589	1.70115	0.0800244
1429012_PM_at	Arhgef6	1.55455	0.0165969	1.19034	0.425764
1436413_PM_at	Frk	1.55416	0.0122	1.9185	0.0580017
1435394_PM_s_at	Rhoc	1.5534	0.0361867	1.81617	0.0312598
1434028_PM_at	Arnt2	1.55237	0.0224309	1.79341	0.0418802
1460253_PM_at	Cmtm7	1.55152	0.0190458	1.21032	0.302181
1456055_PM_x_at	Pold1	1.55144	0.0324228	1.32468	0.246043
1452038_PM_at	Capza1	1.54991	0.0329141	1.40107	0.12032
1417500_PM_a_at	Tgm2	1.54867	0.0119868	1.10737	0.605419
1448318_PM_at	Plin2	1.5475	0.0434997	1.67023	0.0862139
1421858_PM_at	Adam17	1.54657	0.020786	1.76372	0.0171939
1438673_PM_at	Slc4a7	1.54606	0.046459	1.75415	0.0808955
1448129_PM_at	Arpc5	1.5456	0.0232661	1.56922	0.052349
1456085_PM_x_at	Cd151	1.54458	0.0182581	1.14834	0.534758
1452767_PM_at	Rrbp1	1.54447	0.00876442	1.4116	0.161962
1426680_PM_at	Sepn1	1.54404	0.0347302	1.97972	0.0202037
1425335_PM_at	Cd8a	1.54384	0.0381626	1.47676	0.142434
1440275_PM_at	Runx3	1.54245	0.0172467	1.27005	0.37028
1417815_PM_a_at	Serinc3	1.54217	0.0484328	1.8506	0.0344578
1449289_PM_a_at	B2m	1.54209	0.00461113	2.38086	0.00275152
1424929_PM_a_at	Trim26	1.54134	0.0359579	1.47214	0.228099
1417339_PM_a_at	Dynll1 /// Gm6788	1.54117	0.024227	1.03837	0.890722
1418345_PM_at	Tnfsf12 /// Tnfsf12-Tnfsf13 /// Tnfsf13	1.54104	0.0403816	1.0595	0.775472
1416092_PM_a_at	Mtap4	1.54056	0.0350895	1.30118	0.228211
1417281_PM_a_at	Mmp23	1.53942	0.00461113	1.2372	0.299248
1428065_PM_at	Slc44a2	1.53879	0.0236716	1.34332	0.104205
1422782_PM_s_at	Tlr3	1.53861	0.00766885	1.9336	0.00539561
1417240_PM_at	Zyx	1.53818	0.0399531	1.39347	0.186677
1430781_PM_at	Ak7	1.53816	0.0447101	1.93715	0.0718188
1457252_PM_x_at	Pld2	1.53794	0.0254383	1.57829	0.16542
1448425_PM_at	Eif3a	1.53788	0.0411746	1.03886	0.849643
1418883_PM_a_at	Pabpc1	1.53745	0.021378	1.45599	0.0961972
1460337_PM_at	Sh3kbp1	1.53716	0.0379021	1.20739	0.389266
1448618_PM_at	Mvp	1.5368	0.0382977	1.35676	0.240029
1422788_PM_at	Slc43a3	1.53416	0.0499845	2.35188	0.0251479
1416257_PM_at	Capn2	1.5341	0.039334	1.28296	0.270108
1433512_PM_at	Fli1	1.5338	0.0190294	1.89899	0.112457
1436032_PM_at	---	1.53368	0.0298093	2.78984	0.00292686
1416206_PM_at	Sipa1	1.53364	0.0253236	1.4444	0.0817617
AFFX-b-ActinMur/M12481_3_at	Actb	1.53269	0.0225531	1.39048	0.14074
1456651_PM_a_at	Tpr	1.53246	0.0285721	1.754	0.0634567
1442097_PM_at	---	1.53037	0.0428125	1.11917	0.624052
1426271_PM_at	Smc5	1.53025	0.0310456	1.24745	0.345947
1452415_PM_at	Actn1	1.52971	0.0357264	1.20426	0.415581
1435803_PM_a_at	Eif4e2	1.52928	0.0131852	1.35036	0.186324
1435226_PM_at	Rnf19b	1.52425	0.0402088	1.17657	0.552741
1421926_PM_at	Mapk11	1.52423	0.0421789	1.13305	0.591273
1455010_PM_at	1500012F01Rik	1.523	0.0470049	1.67832	0.11898
1436666_PM_at	---	1.52223	0.0382528	1.14372	0.413317
1421814_PM_at	Msn	1.52223	0.0184879	1.6765	0.0450957
1426972_PM_at	Sec24d	1.52156	0.0381662	1.37006	0.242661
1417237_PM_at	Pld2	1.52118	0.0474099	-1.04108	0.904963
1436216_PM_s_at	Inf2	1.52039	0.0209227	1.21516	0.346374
1417259_PM_a_at	Capzb	1.51858	0.0359895	1.46343	0.101558
1448664_PM_a_at	Speg	1.51798	0.0308793	1.99478	0.0744497
1449996_PM_a_at	Tpm3	1.51716	0.0199047	-1.10944	0.657242
1427260_PM_a_at	Tpm3	1.51573	0.0133403	1.37786	0.0841552
1441584_PM_at	---	1.51505	0.0316098	1.39912	0.208693
1450637_PM_a_at	Aebp1	1.51444	0.00705394	1.08161	0.795245
1428351_PM_at	Ppm1m	1.51275	0.0231891	1.02522	0.932478
1417558_PM_at	Fyn	1.51261	0.0122076	1.17781	0.455614
1424424_PM_at	Slc39a1	1.51252	0.049597	1.57033	0.0481547
1442393_PM_at	---	1.51107	0.0440323	-1.14799	0.418067
1418578_PM_at	Dgka	1.50983	0.0311008	1.10277	0.683244
1428540_PM_at	Fam115a	1.50978	0.0460249	1.28077	0.191261
1448351_PM_at	Coro1b	1.50956	0.017702	1.16754	0.49729
1426533_PM_at	Nop56	1.50935	0.0445274	1.17839	0.393714
1439205_PM_at	Nfatc2	1.5092	0.0141295	1.55498	0.0584056
1427689_PM_a_at	Tnip1	1.50648	0.0162216	1.12267	0.608247
1434219_PM_at	Stim2	1.50562	0.00766885	1.4124	0.14097
1457069_PM_at	Ascc3	1.50371	0.0132386	1.36226	0.264587
1425780_PM_a_at	Tmem167	1.50358	0.0141295	1.09737	0.671862
1422758_PM_at	Chst2	1.50333	0.00705394	1.49929	0.0608284
1422712_PM_a_at	Gm14176 /// LOC100044900 /// Ube2i	1.50068	0.0426178	1.81618	0.0534868
1427077_PM_a_at	Ap2b1	1.50058	0.0112041	1.53315	0.0916511
1426708_PM_at	Antxr2	1.49987	0.0266166	1.61878	0.151339
1429520_PM_a_at	Acer3	1.49776	0.0304811	1.50712	0.210016
1460716_PM_a_at	Cbfb	1.49749	0.0317464	1.48793	0.134306
1456125_PM_a_at	Dynll1 /// Gm6788	1.49696	0.0254266	1.13207	0.659242
1436330_PM_x_at	Gm7072	1.49609	0.00537239	1.54076	0.0739308
1428483_PM_a_at	2610039C10Rik	1.49596	0.00405212	1.26421	0.282392
1418259_PM_a_at	Entpd2	1.49581	0.0326851	1.39038	0.112886
1424883_PM_s_at	Sfrs7	1.49557	0.0142196	1.30269	0.168633
1418936_PM_at	Maff	1.49532	0.0247025	1.79344	0.219483
1453283_PM_at	Pgm1	1.49439	0.0038131	-1.18233	0.355294
1436722_PM_a_at	Actb	1.49435	0.0329824	1.34368	0.112934
1426465_PM_at	Dlgap4	1.49383	0.0358792	1.52854	0.119114
1417868_PM_a_at	Ctsz	1.49311	0.0447914	1.60732	0.0325395
1416881_PM_at	Mcl1	1.49176	0.0283493	1.20325	0.432597
1456229_PM_at	Hoxb3	1.49138	0.0299864	1.26483	0.238969
1451967_PM_x_at	Kpnb1	1.49026	0.0201867	1.60269	0.080828
1449018_PM_at	Pfn1	1.49015	0.0352999	1.15768	0.549131
1425603_PM_at	Tmem176a	1.49011	0.044259	1.74188	0.0228333
1433741_PM_at	Cd38	1.49008	0.0301821	2.02251	0.0340002
1444159_PM_at	---	1.48956	0.0297316	1.18385	0.349384
1420502_PM_at	Sat1	1.48879	0.0447006	1.20783	0.370445
1415897_PM_a_at	Mgst1	1.48849	0.0437408	1.48618	0.0932188
1421571_PM_a_at	LOC100045833 /// Ly6c1 /// Ly6c2	1.48602	0.00636598	1.65084	0.0734982
1450625_PM_at	Col5a2	1.48537	0.0357347	1.09059	0.770317
1447602_PM_x_at	Sulf2	1.4853	0.0329824	1.00205	0.99509
1424168_PM_a_at	Capzb	1.48495	0.0109272	1.43915	0.095607
1448765_PM_at	Fyn	1.48388	0.0184412	1.24767	0.329132
1426964_PM_at	3110003A17Rik	1.48356	0.0348	1.55525	0.0648871
1420979_PM_at	Pak1	1.48271	0.0216479	1.25098	0.334399
1455827_PM_at	Mbnl2	1.48245	0.017217	1.17753	0.462335
1418854_PM_at	Birc2	1.48102	0.0180166	1.09251	0.631125
1418895_PM_at	Skap2	1.48042	0.0153861	1.02588	0.914498
1416926_PM_at	Trp53inp1	1.47839	0.0226779	1.4681	0.0641305
1424099_PM_at	Gpx8	1.47736	0.0172527	1.64006	0.232465
1434113_PM_a_at	Rexo4	1.47727	0.0159553	1.21873	0.394003
1419978_PM_s_at	D10Ertd610e	1.47597	0.0318347	1.16024	0.5691
1451012_PM_a_at	Csda	1.47542	0.0258321	-1.04557	0.837046
1427382_PM_a_at	Suv39h1	1.4753	0.0283493	1.59373	0.101199
1429219_PM_at	Ikbip	1.47489	0.036679	1.4748	0.136746
1454961_PM_at	Synj1	1.47404	0.0444668	1.1549	0.417012
1429579_PM_at	6330407I18Rik	1.47384	0.0419295	1.35854	0.27935
1424382_PM_at	Rcn3	1.47367	0.0306474	1.48283	0.105275
1449703_PM_at	Zfand2a	1.4734	0.0162545	1.17011	0.462461
1419248_PM_at	Rgs2	1.47318	0.031029	1.40566	0.078023
1452292_PM_at	Ap2b1	1.473	0.0126455	-1.06789	0.780028
1421385_PM_a_at	Myo7a	1.47205	0.0489043	1.35452	0.111213
1438164_PM_x_at	Flot2	1.47081	0.0337065	1.01764	0.963754
1438559_PM_x_at	Slc44a2	1.46972	0.0474035	1.6414	0.0472108
1419259_PM_at	Rsu1	1.46775	0.0394267	1.64731	0.0882503
1451449_PM_at	Erlec1	1.46733	0.0199047	1.32483	0.225136
1419470_PM_at	Gnb4	1.4672	0.0380449	1.92512	0.0253149
1426825_PM_at	Fmnl3	1.46457	0.0166983	1.13372	0.557907
1420089_PM_at	Nfkbia	1.46415	0.025365	1.52335	0.0434089
1454701_PM_at	4930503L19Rik	1.46391	0.0199302	1.28673	0.326873
1417497_PM_at	Cp	1.46389	0.0426227	1.62259	0.171611
1424412_PM_at	Ogfrl1	1.46371	0.0188799	1.30262	0.310591
1418670_PM_s_at	Hspg2	1.45912	0.0315837	-1.05814	0.815138
1448354_PM_at	G6pdx	1.4591	0.0481952	1.306	0.282248
1448513_PM_a_at	Npc2	1.45905	0.0164406	1.14349	0.471159
1418766_PM_s_at	Timd2	1.45885	0.0318347	2.07509	0.069328
1425525_PM_a_at	P2rx4	1.45828	0.0311008	1.39765	0.111687
1417185_PM_at	Ly6a	1.45782	0.0110289	1.96856	0.00794671
1452051_PM_at	Actr3	1.45729	0.0133403	1.22635	0.345947
1455892_PM_x_at	---	1.45618	0.0338804	1.24139	0.504227
1448892_PM_at	Dock7	1.45543	0.0189397	1.33895	0.259666
1428291_PM_at	Exosc8	1.45525	0.0448884	1.2517	0.278999
1434998_PM_at	Iqgap1	1.45492	0.0462224	1.4307	0.0835769
1417314_PM_at	Cfb	1.45467	0.0300213	1.36851	0.168461
1427298_PM_at	Dnm3os	1.45398	0.0498154	-1.38975	0.21273
1421148_PM_a_at	Tial1	1.45369	0.0299864	1.11549	0.515959
1419169_PM_at	Mapk6	1.45319	0.0261926	1.31268	0.171462
1456083_PM_x_at	Eif3c	1.45262	0.0180166	1.12189	0.539781
1424113_PM_at	Lamb1-1	1.4525	0.0305304	1.4816	0.0596012
1418004_PM_a_at	Tmem176b	1.45212	0.0201428	1.39472	0.192305
1429246_PM_a_at	Anxa6	1.45086	0.0325822	1.19675	0.539389
1416415_PM_a_at	H2afz	1.45048	0.0282418	1.00123	0.997501
1416290_PM_a_at	Psmc4	1.45024	0.00932038	1.50266	0.0483105
1448682_PM_at	Dynll1	1.45009	0.0457256	1.1426	0.614284
1460603_PM_at	Samd9l	1.4478	0.00986434	1.55915	0.0473294
1455229_PM_x_at	Pgs1	1.44718	0.0253236	-1.16113	0.36245
1417037_PM_at	Orc6l	1.44702	0.0235992	1.11909	0.543772
1423898_PM_a_at	Trip12	1.4457	0.0210385	1.03701	0.870771
1452214_PM_at	Skil	1.44546	0.0282687	1.32923	0.197627
1451232_PM_at	Cd151	1.44535	0.0320365	2.65684	0.0226641
1419872_PM_at	Csf1r	1.44499	0.0181065	1.18491	0.360211
1450724_PM_at	Fam126a	1.44432	0.0149343	1.43339	0.13479
1426926_PM_at	Plcg2	1.44296	0.0322969	1.31224	0.150757
1438606_PM_a_at	Clic4	1.44282	0.0301142	1.52587	0.0327099
1437669_PM_x_at	Ccrl1	1.44277	0.0136725	1.41855	0.352718
1418651_PM_at	Spata6	1.44263	0.0437408	1.37111	0.145088
1415919_PM_at	Npdc1	1.44254	0.0492004	1.43276	0.0993995
1417435_PM_at	Large	1.44093	0.0458919	1.13074	0.4969
1438161_PM_s_at	Rfc4	1.44061	0.0243389	1.2731	0.17913
1417540_PM_at	Elf1	1.44045	0.0283263	1.72348	0.0728366
1426450_PM_at	Plcl2	1.43978	0.0427182	-1.01446	0.950413
1448659_PM_at	Casp7	1.43825	0.0115345	2.27937	0.00833926
1438844_PM_x_at	Spata5	1.4377	0.0198253	1.65116	0.0596012
1437436_PM_s_at	Grk6	1.43754	0.0209227	1.34287	0.208693
1417162_PM_at	Tmbim1	1.43723	0.0170409	1.69041	0.0344309
1431372_PM_at	Srpk2	1.43685	0.0434787	-1.07632	0.711302
1426476_PM_at	Rasa1	1.43634	0.0141295	1.34287	0.234441
1423051_PM_at	Hnrnpu	1.43608	0.0418739	-1.12025	0.577043
1437380_PM_x_at	Pgd	1.43519	0.041809	1.17081	0.57237
1423516_PM_a_at	Nid2	1.4344	0.0475906	1.15145	0.512472
1436029_PM_at	Bicc1	1.43409	0.0313347	1.32909	0.180927
1417380_PM_at	Iqgap1	1.43408	0.0394787	2.30164	0.0621689
1433495_PM_at	Glt25d1	1.43405	0.019008	1.37067	0.210344
1419193_PM_a_at	Gmfg	1.4337	0.0109397	1.31416	0.112969
1436495_PM_s_at	Zfp260	1.43307	0.0199047	1.49462	0.204057
1430980_PM_a_at	Eif4a1	1.43125	0.0447861	1.13078	0.605176
1418030_PM_at	Slco3a1	1.43094	0.0439849	1.52047	0.153562
1452864_PM_at	Med12l	1.43053	0.0355456	2.07007	0.0219769
1451462_PM_a_at	Ifnar2	1.43048	0.0377201	1.43182	0.301206
1453299_PM_a_at	LOC100045567 /// Pnp /// Pnp2	1.43032	0.0251228	-1.0082	0.982858
1423734_PM_at	Rac1	1.43022	0.0447006	1.2489	0.326985
1443867_PM_at	Ankrd12	1.42941	0.0221877	1.07344	0.705607
1417306_PM_at	Tyk2	1.42931	0.0175387	1.13951	0.534692
1426762_PM_s_at	Kdm1a	1.42909	0.0474099	1.37513	0.117821
1456381_PM_x_at	Mcl1	1.42898	0.0254383	1.36878	0.0903603
1417490_PM_at	Ctsb	1.42891	0.0135255	1.12531	0.555015
1436512_PM_at	Arl4c /// LOC632433	1.428	0.0458264	1.79342	0.103518
1421894_PM_a_at	Tpp2	1.42748	0.0340967	-1.07691	0.758373
1417258_PM_at	Cct5	1.42739	0.0076723	-1.0223	0.934895
1451230_PM_a_at	Wbp5	1.4261	0.024841	1.11005	0.69928
1428822_PM_a_at	Snx24	1.42593	0.0288559	1.1992	0.578886
1452313_PM_at	5930416I19Rik	1.42567	0.0312535	1.03363	0.885968
1456028_PM_x_at	Marcks	1.42414	0.0301142	1.52391	0.0774791
1426387_PM_x_at	Pisd /// Pisd-ps1 /// Pisd-ps3	1.42292	0.00837466	1.16231	0.569799
1426353_PM_at	Stat6	1.4226	0.0318347	1.25908	0.183461
1428129_PM_at	Lman1	1.42237	0.0252195	1.51046	0.0541312
1448757_PM_at	Pml	1.42235	0.0317163	1.41594	0.100686
1442693_PM_at	Trim5	1.42111	0.0477962	-1.18035	0.357732
1455158_PM_at	Itga3	1.42111	0.0358857	1.14591	0.642522
1453045_PM_at	Ccdc41	1.41951	0.0395716	1.58205	0.111086
1423484_PM_at	Bicc1	1.41931	0.0474099	1.18754	0.483335
1456743_PM_x_at	Morf4l2	1.41914	0.0360474	1.37166	0.187886
1448797_PM_at	Elk3	1.41898	0.0300755	2.15562	0.00719095
1419413_PM_at	Ccl17	1.41886	0.0219156	1.16844	0.511091
1418527_PM_a_at	Sfrs13a	1.41864	0.036398	-1.07925	0.699832
1435731_PM_x_at	---	1.41836	0.0318411	1.42865	0.0670402
1455232_PM_at	Cml2	1.41795	0.0442429	2.49616	0.00910027
1436379_PM_at	Crtc3	1.4176	0.0122	1.42462	0.321294
1449702_PM_at	Zfand2a	1.41737	0.0438448	-1.26262	0.524968
1425802_PM_a_at	Fcrla	1.41619	0.0349559	-1.13921	0.475787
1424351_PM_at	Wfdc2	1.41614	0.0443613	1.53035	0.106557
1416234_PM_at	Lrrc59	1.4155	0.0177273	1.24991	0.300019
1423431_PM_a_at	Mybbp1a	1.41496	0.0180047	-1.0236	0.901168
1434968_PM_a_at	Actr3	1.41466	0.0141295	1.33392	0.11144
1448271_PM_a_at	Ddx21	1.41418	0.0470467	1.26671	0.444939
1423103_PM_at	Rfx5	1.41349	0.0183195	1.74215	0.0157926
1433733_PM_a_at	Cry1	1.4132	0.0394267	-1.01068	0.970718
1416336_PM_s_at	Snrpd1	1.41231	0.0378089	1.44729	0.161108
1452676_PM_a_at	Pnpt1	1.41227	0.0212956	1.41028	0.264601
1428325_PM_at	Cnpy4	1.41132	0.0285039	1.40556	0.178443
1451112_PM_s_at	Dap	1.41105	0.0147629	1.12013	0.638632
1459679_PM_s_at	Myo1b	1.41049	0.042251	1.14637	0.57791
1438173_PM_x_at	Pmf1	1.40976	0.045866	-1.03591	0.897074
1416072_PM_at	Cd34	1.40972	0.0117085	1.54409	0.0871223
1454847_PM_at	Lhfpl2	1.40947	0.0330253	1.15841	0.604721
1455794_PM_at	Smtnl2	1.40827	0.0232661	2.03888	0.0337398
1448736_PM_a_at	Hprt	1.40824	0.0135825	1.20274	0.369636
1428506_PM_at	Atic	1.40717	0.031029	1.43185	0.12977
1416433_PM_at	Rpa2	1.40618	0.0430226	1.52813	0.0710642
1427691_PM_a_at	Ifnar2	1.40592	0.025365	1.58436	0.0589572
1421122_PM_at	Cbll1	1.40479	0.0460187	1.13891	0.467677
1420171_PM_s_at	Myh9	1.40474	0.0205371	1.63204	0.0176372
1416803_PM_at	Fkbp7	1.40452	0.0297316	1.9802	0.0189599
1422599_PM_s_at	Zfp143	1.40378	0.00705394	1.1538	0.348377
1433447_PM_x_at	Cct4	1.40331	0.0267478	1.13078	0.511715
1419292_PM_at	Htra3	1.40254	0.0299548	-1.05476	0.799117
1422161_PM_at	Siglec1	1.4023	0.0410556	2.65109	0.00702686
1424396_PM_a_at	Asrgl1	1.40188	0.0377498	1.07237	0.741584
1428187_PM_at	Cd47	1.40152	0.0255313	1.6209	0.0737882
1436574_PM_at	1700029I01Rik	1.40055	0.0453205	1.16604	0.326675
1437216_PM_at	Ccdc88a	1.40047	0.0270584	1.68126	0.0443576
1451346_PM_at	Mtap	1.40033	0.0184412	1.13628	0.632698
1448802_PM_at	Nufip1	1.39975	0.0377264	1.69237	0.0769559
1419873_PM_s_at	Csf1r	1.3988	0.0419679	-1.01369	0.958688
1424649_PM_a_at	Tspan8	1.39812	0.0187364	1.58634	0.0543073
1453181_PM_x_at	Plscr1	1.39776	0.036855	1.3863	0.111332
1429197_PM_s_at	Rabgap1l	1.39756	0.000952234	-1.21123	0.347174
1440169_PM_x_at	Ifnar2	1.39709	0.0398862	1.18221	0.465386
1433531_PM_at	Acsl4	1.39658	0.0296632	1.34773	0.22045
1449773_PM_s_at	Gadd45b	1.39632	0.0355456	1.28008	0.270256
1426794_PM_at	Ptprs	1.39605	0.0428125	1.30061	0.269522
1421005_PM_at	Cep110	1.39556	0.0424105	-1.09817	0.683623
1415741_PM_at	Tmem165	1.39468	0.0202211	1.76333	0.0361506
1434600_PM_at	Tjp2	1.39432	0.0299959	1.15506	0.568139
1455051_PM_at	Rnf31	1.39369	0.00797673	1.32362	0.157302
1435372_PM_a_at	Pa2g4	1.3936	0.0341915	1.37543	0.298954
1419422_PM_at	Pkd2l2	1.39317	0.0309905	1.11558	0.535924
1442135_PM_at	Ado	1.39197	0.0173251	1.41993	0.0682689
1416075_PM_at	LOC100048168 /// Sav1	1.39137	0.0485788	-1.05851	0.814257
1420092_PM_at	Morc3	1.39123	0.0256558	1.43509	0.207706
1433546_PM_at	Gns	1.39009	0.0158241	1.24694	0.203498
1419488_PM_at	Tnip2	1.39007	0.044983	1.17474	0.359882
1460292_PM_a_at	Smarca1	1.38962	0.0476318	1.32345	0.179974
1419899_PM_at	Zc3h7a	1.38944	0.0261926	-1.00709	0.980377
1435557_PM_at	Fhod1	1.38919	0.0406049	-1.01409	0.959193
1450099_PM_a_at	Gba	1.38912	0.0452931	1.72168	0.0185788
1420911_PM_a_at	Mfge8	1.38855	0.0386148	1.4782	0.202162
1416648_PM_at	Dync1h1	1.38825	0.041568	-1.01723	0.948306
1417508_PM_at	Rnf19a	1.38819	0.045493	1.35583	0.16624
1420820_PM_at	2900073G15Rik	1.38797	0.0205045	1.47748	0.0933604
1415892_PM_at	Sgpl1	1.38774	0.0268524	1.22872	0.236418
1428908_PM_at	Rbm25	1.38762	0.0204137	1.35713	0.150869
1447914_PM_x_at	Prr5l	1.38661	0.0396656	2.1277	0.01031
1434378_PM_a_at	Mxd4	1.38551	0.0117376	-1.07772	0.71677
1416996_PM_at	Tbc1d8	1.38522	0.024733	1.13322	0.481235
1434317_PM_s_at	Tex10	1.38451	0.0343759	1.10243	0.671749
1433656_PM_a_at	Gnl3	1.38434	0.0329824	1.26034	0.268532
1415683_PM_at	Nmt1	1.38415	0.017545	1.34204	0.404416
1448429_PM_at	Gyg	1.38366	0.0381662	1.54343	0.0632648
1420088_PM_at	Nfkbia	1.3827	0.0446377	1.52067	0.13214
1417501_PM_at	Fbxo6	1.38243	0.0316204	1.4026	0.146583
1448178_PM_a_at	Cct3	1.38222	0.0129426	1.12375	0.62327
1418701_PM_at	Comt1	1.38098	0.0298774	1.27224	0.205965
1417583_PM_a_at	Utp3	1.38065	0.0316098	1.53363	0.059694
1419026_PM_at	Daxx	1.38062	0.0449065	1.1827	0.43693
1426986_PM_at	Fam76b	1.38049	0.0391405	1.56543	0.0575786
1422688_PM_a_at	LOC100046704 /// Nras	1.37936	0.0485207	1.56421	0.103518
1460565_PM_at	Slc41a1	1.37884	0.0289036	1.73567	0.0203838
1425745_PM_a_at	Tacc2	1.3785	0.0273196	-1.02456	0.912461
1427319_PM_at	A230046K03Rik	1.37808	0.00665667	1.49348	0.116528
1427464_PM_s_at	Hspa5	1.37769	0.0110926	1.1099	0.571057
1439153_PM_at	Rnf144b	1.37712	0.0478744	1.94809	0.0315249
1420855_PM_at	Eln	1.37688	0.0390816	1.42412	0.214684
1451254_PM_at	Ikbkap	1.37646	0.0360474	1.56222	0.0610232
1448944_PM_at	Nrp1	1.37621	0.0166111	1.63724	0.0250783
1434132_PM_at	E430025E21Rik	1.37612	0.0136202	1.29786	0.349705
1456243_PM_x_at	Mcl1	1.37575	0.0169591	1.37394	0.115876
1452371_PM_at	Sfrs11	1.37537	0.0245404	-1.01212	0.97036
1422490_PM_at	Bnip2	1.37496	0.0175387	1.38338	0.260163
1416529_PM_at	Emp1	1.3746	0.0444208	1.54726	0.149648
1433928_PM_a_at	LOC633178 /// LOC638236 /// Rpl13a	1.37417	0.0307613	1.26223	0.350689
1417685_PM_at	Ankfy1	1.37394	0.0152983	1.12744	0.554214
1433507_PM_a_at	Hmgn2	1.37391	0.027908	1.7063	0.0151814
1435089_PM_at	2010111I01Rik	1.3733	0.0372502	1.00117	0.997501
1426985_PM_s_at	Fam76b	1.37306	0.034992	1.32284	0.190757
1418084_PM_at	Nrp1	1.37296	0.0305872	-1.03655	0.843617
1424413_PM_at	Ogfrl1	1.37261	0.0329824	1.2503	0.345775
1437277_PM_x_at	Tgm2	1.3715	0.0318347	1.07537	0.701206
1456103_PM_at	Pml	1.37097	0.0383455	1.54191	0.0876319
1428107_PM_at	Sh3bgrl	1.37062	0.0283587	1.49005	0.127581
1418394_PM_a_at	Cd97	1.36927	0.0443613	1.23624	0.288816
1436015_PM_s_at	Stk4	1.36926	0.00815216	1.19347	0.298439
1418232_PM_s_at	Lims1	1.36674	0.0452592	1.23218	0.345756
1459866_PM_x_at	Cyfip1	1.36662	0.0235726	1.00781	0.972904
1439455_PM_x_at	Capza1	1.36571	0.0324228	1.6342	0.0869033
1452834_PM_at	Prr5l	1.3641	0.0419134	1.04187	0.88423
1456831_PM_at	---	1.3636	0.0457993	1.07892	0.808061
1455571_PM_x_at	Calm1	1.36288	0.0380443	1.40149	0.0797498
1456373_PM_x_at	Rps20	1.36287	0.0327244	1.38582	0.151681
1416124_PM_at	Ccnd2	1.36278	0.0343586	1.51509	0.107135
1448126_PM_at	Fam60a	1.36209	0.0453205	1.86584	0.0267178
1437309_PM_a_at	Rpa1	1.36136	0.0205045	-1.01015	0.966027
1451175_PM_at	Spcs3	1.36126	0.0470467	-1.00174	0.994455
1454045_PM_a_at	Pgs1	1.36117	0.0470467	-1.19504	0.342276
1437807_PM_x_at	Ctnna1	1.36053	0.017983	1.09253	0.603534
1419819_PM_s_at	Sec63	1.36032	0.0360198	1.13503	0.583698
1420172_PM_at	---	1.35952	0.0435189	1.56717	0.0336703
1455582_PM_at	---	1.35907	0.0406049	1.09103	0.77545
1454611_PM_a_at	Calm1	1.35894	0.0437408	1.3418	0.278186
1441958_PM_s_at	Ager	1.35829	0.0317163	-1.30504	0.356673
1448580_PM_at	Glg1	1.35733	0.02121	1.51105	0.101558
[truncated: 43,142 more rows]

## Sheet: mouse blood microarray results
Probe ID	Gene Symbol	Fold change Pristane SNF1 week 14 vs untreated animals	FDR adjusted p-value Pristane SNF1 week 14 vs untreated animals
1415670_PM_at	Copg	-1.09075	0.622376
1415671_PM_at	Atp6v0d1	1.63022	0.0509366
1415672_PM_at	Golga7	1.10429	0.595485
1415673_PM_at	Psph	1.17281	0.409355
1415674_PM_a_at	Trappc4	-1.04059	0.808215
1415675_PM_at	Dpm2	1.14097	0.495643
1415676_PM_a_at	Psmb5	1.07627	0.726641
1415677_PM_at	Dhrs1	1.23131	0.26381
1415678_PM_at	Ppm1a	1.00649	0.975298
1415679_PM_at	Psenen	-1.2564	0.226253
1415680_PM_at	Anapc1	-1.20965	0.290155
1415681_PM_at	Mrpl43	-1.22974	0.343395
1415682_PM_at	Xpo7	2.34069	0.0427246
1415683_PM_at	Nmt1	-1.22728	0.251477
1415684_PM_at	Atg5	-1.47529	0.203039
1415685_PM_at	Mtif2	-1.12484	0.615861
1415686_PM_at	Rab14	-2.02723	0.00047849
1415687_PM_a_at	Psap	-1.01652	0.936019
1415688_PM_at	Ube2g1	-1.2729	0.376283
1415689_PM_s_at	Zkscan3	-1.10013	0.718378
1415690_PM_at	Mrpl27	-1.71802	0.0392228
1415691_PM_at	Dlg1 /// LOC100047603	-1.28165	0.195995
1415692_PM_s_at	Canx	-1.17653	0.126662
1415693_PM_at	Derl1	1.79568	0.00436254
1415694_PM_at	Wars	-1.11754	0.542345
1415695_PM_at	Psma1	-1.26345	0.328622
1415696_PM_at	Sar1a	-1.81767	0.0199889
1415697_PM_at	G3bp2	-1.00227	0.99542
1415698_PM_at	Golm1	-1.34166	0.102788
1415699_PM_a_at	Gps1	1.23271	0.189098
1415700_PM_a_at	Ssr3	-1.33123	0.0864651
1415701_PM_x_at	Rpl23	-1.29626	0.0405046
1415702_PM_a_at	Ctbp1 /// LOC100045360	-1.10497	0.400035
1415703_PM_at	Huwe1	1.17089	0.358533
1415704_PM_a_at	Cdv3	-1.65169	0.00505555
1415705_PM_at	9130011J15Rik	-1.48212	0.0945029
1415706_PM_at	Copa	1.08626	0.727324
1415707_PM_at	Anapc2	1.00617	0.977684
1415708_PM_at	Tug1	-1.28518	0.122597
1415709_PM_s_at	Gbf1	1.05465	0.750944
1415710_PM_at	Cox18	-1.28599	0.236335
1415711_PM_at	Arfgef1	-1.45293	0.0373598
1415712_PM_at	Zranb1	-1.35539	0.116263
1415713_PM_a_at	Ddx24	1.29355	0.144669
1415714_PM_a_at	Snrnp27	-1.04908	0.817269
1415715_PM_at	Tmem129	-1.086	0.585608
1415716_PM_a_at	Rps27	-1.02224	0.861092
1415717_PM_at	Rnf220	-1.23215	0.168095
1415718_PM_at	LOC100044471 /// Sap30l	1.32727	0.19172
1415719_PM_s_at	Armc1	-1.73226	0.00138016
1415720_PM_s_at	Mad2l1bp	1.42588	0.0541592
1415721_PM_a_at	Nat15	-1.18865	0.41581
1415722_PM_a_at	Vta1	-1.09343	0.467226
1415723_PM_at	Eif5	1.48174	0.037816
1415724_PM_a_at	Cdc42	1.0613	0.780666
1415725_PM_at	Rrn3	-2.16431	0.00550844
1415726_PM_at	Ankrd17	-1.90163	0.0110177
1415727_PM_at	Apoa1bp	1.02114	0.913404
1415728_PM_at	Pabpn1	-1.35907	0.0210835
1415729_PM_at	Pdpk1	-1.16636	0.321235
1415730_PM_at	Cpsf7	-1.76611	9.79714e-05
1415731_PM_at	Angel2	-1.2061	0.255673
1415732_PM_at	Bat5	1.12164	0.533578
1415733_PM_a_at	Tomm5	1.07367	0.633344
1415734_PM_at	Rab7	-1.03862	0.786446
1415735_PM_at	Ddb1	1.15464	0.468494
1415736_PM_at	Pfdn5	1.01054	0.948864
1415737_PM_at	Rfk	1.00005	0.999861
1415738_PM_at	Txndc12	1.0044	0.988149
1415739_PM_at	Rbm42	1.21117	0.205623
1415740_PM_at	Psmc5	-1.04872	0.810374
1415741_PM_at	Tmem165	1.03933	0.822973
1415742_PM_at	Aup1	-1.02842	0.915684
1415743_PM_at	Hdac5	1.76617	0.00234598
1415744_PM_at	H2-Ke2	-1.58616	0.0077859
1415745_PM_a_at	Dscr3	1.51686	0.0369633
1415746_PM_at	Cic	1.08641	0.759551
1415747_PM_s_at	Riok3	1.15709	0.498941
1415748_PM_a_at	Dctn5	-1.33399	0.246368
1415749_PM_a_at	Rragc	-1.15074	0.447856
1415750_PM_at	Tbl3	1.19291	0.383016
1415751_PM_at	Hp1bp3	-1.38955	0.0871487
1415752_PM_at	BC031181	1.18954	0.357435
1415753_PM_at	Fam108a	1.33213	0.0547617
1415754_PM_at	Polr2f	1.35474	0.0886549
1415755_PM_a_at	Ube2v1	1.99218	0.0017955
1415756_PM_a_at	Snapin	-2.06364	0.0351934
1415757_PM_at	Gbf1	1.32034	0.0421305
1415758_PM_at	Fryl	-1.35895	0.00617311
1415759_PM_a_at	Hbxip	-1.194	0.225973
1415760_PM_s_at	Atox1	1.10691	0.489896
1415761_PM_at	Mrpl52	-1.15221	0.52089
1415762_PM_x_at	Mrpl52	-1.36369	0.196069
1415763_PM_a_at	2510006D16Rik	1.50347	0.0311722
1415764_PM_at	Zc3h11a	-1.12908	0.422216
1415765_PM_at	Hnrnpul2	-1.44793	0.0834465
1415766_PM_at	Sec22b	-1.14471	0.564955
1415767_PM_at	Ythdf1	-2.92201	0.000343737
1415768_PM_a_at	Ube2r2	1.30412	0.164994
1415769_PM_at	Itch	-1.27337	0.188051
1415770_PM_at	Wdr6	1.02443	0.875101
1415771_PM_at	Ncl	-1.43593	0.0224312
1415772_PM_at	Ncl	-1.59476	0.09037
1415773_PM_at	Ncl	-2.82124	0.0106576
1415774_PM_at	Elp2	-1.37096	0.0181048
1415775_PM_at	Rbbp7	-1.40994	0.133838
1415776_PM_at	Aldh3a2	-1.2368	0.251643
1415777_PM_at	Pnliprp1	1.26842	0.116059
1415778_PM_at	Morf4l2	1.18645	0.221511
1415779_PM_s_at	Actg1	1.47857	0.0047785
1415780_PM_a_at	Armcx2	-1.22378	0.287382
1415781_PM_a_at	Gm10241 /// Gm13430 /// Sumo2	-1.13604	0.525142
1415782_PM_at	Gm10241 /// Sumo2	-1.39887	0.0214967
1415783_PM_at	Vps35	-1.34642	0.124701
1415784_PM_at	Vps35	1.31923	0.216396
1415785_PM_a_at	Cct8	-1.53694	0.000989693
1415786_PM_at	Pgc	1.36464	0.0810011
1415787_PM_at	Ganab	-1.75248	0.00152028
1415788_PM_at	Ublcp1	-1.04079	0.872213
1415789_PM_a_at	LOC100045709 /// Ublcp1	-1.64395	0.0320426
1415790_PM_at	Ublcp1	-1.09293	0.627907
1415791_PM_at	Rnf34	-1.12241	0.503248
1415792_PM_at	Rbck1	1.22784	0.149408
1415793_PM_at	Pnpo	1.90423	0.0431399
1415794_PM_a_at	Spin1	-2.27269	0.00289056
1415795_PM_at	LOC100046080 /// Spin1	1.01656	0.944615
1415796_PM_at	Dazap2	-1.05977	0.707607
1415797_PM_at	Ddr1	1.33956	0.00966143
1415798_PM_at	Ddr1	1.34174	0.172994
1415799_PM_at	Wbp11	-1.00498	0.97581
1415800_PM_at	Gja1	1.07022	0.735606
1415801_PM_at	Gja1	1.22912	0.178045
1415802_PM_at	Slc16a1	1.4264	0.325252
1415803_PM_at	Cx3cl1	1.35019	0.122697
1415804_PM_at	Cx3cl1	1.26884	0.15658
1415805_PM_at	Clps	1.24801	0.184877
1415806_PM_at	Plat	1.14526	0.236288
1415807_PM_s_at	Sfrs2	1.39373	0.279977
1415808_PM_at	Tpbpa	1.15974	0.213767
1415809_PM_at	Tpbpa	1.20207	0.202074
1415810_PM_at	Uhrf1	1.21553	0.460254
1415811_PM_at	Uhrf1	1.20953	0.183108
1415812_PM_at	Gsn	2.80387	7.06531e-05
1415813_PM_at	Api5	-1.81555	0.00344099
1415814_PM_at	Atp6v1b2	1.14367	0.457364
1415815_PM_at	Trim27	-1.06804	0.664519
1415816_PM_at	Cct7	1.23694	0.383064
1415817_PM_s_at	Cct7	1.29452	0.419489
1415818_PM_at	Anxa6	1.26842	0.19588
1415819_PM_a_at	Ppp2r1a	-1.1885	0.397958
1415820_PM_x_at	Nono	-1.09004	0.680164
1415821_PM_at	Nptn	1.39634	0.0586337
1415822_PM_at	Scd2	-1.46013	0.0644673
1415823_PM_at	Scd2	-1.7222	0.00119772
1415824_PM_at	Scd2	-1.1236	0.491464
1415825_PM_s_at	Csnk1d	-1.17717	0.23884
1415826_PM_at	Atp6v1h	-2.14017	0.00140657
1415827_PM_a_at	Serp1	-1.45188	0.0278848
1415828_PM_a_at	Serp1	-1.08851	0.576507
1415829_PM_at	Lbr	-1.12974	0.57391
1415830_PM_at	Orc5l	-1.04468	0.887296
1415831_PM_at	Psmd2	-1.27137	0.285752
1415832_PM_at	Agtr2	1.25267	0.109395
1415833_PM_x_at	Gm14303 /// Rps29	-1.19078	0.0881406
1415834_PM_at	Dusp6	-1.25208	0.367723
1415835_PM_at	Prl3b1	1.33	0.0916179
1415836_PM_at	Aldh18a1	1.10649	0.67637
1415837_PM_at	Klk1	-1.70534	0.147915
1415838_PM_at	Serinc1	1.18354	0.620225
1415839_PM_a_at	Npm1	-1.817	0.00168306
1415840_PM_at	Elovl5	-2.1571	0.0003564
1415841_PM_at	Dync1i2	1.07879	0.731512
1415842_PM_at	Mlst8	1.18038	0.228969
1415843_PM_at	Mlst8	1.13942	0.486042
1415844_PM_at	Syt4	1.10178	0.536933
1415845_PM_at	Syt4	1.18699	0.246501
1415846_PM_a_at	Ldhc	1.10826	0.362684
1415847_PM_at	Ldhc	1.12638	0.455972
1415848_PM_at	Prl3d1	1.22266	0.126135
1415849_PM_s_at	Stmn1	-1.09171	0.750826
1415850_PM_at	Rasa3	-1.15263	0.427387
1415851_PM_a_at	Impdh2	1.07567	0.784777
1415852_PM_at	Impdh2	-1.30384	0.104975
1415853_PM_at	Def8	1.48101	0.0323832
1415854_PM_at	Kitl	1.17605	0.189116
1415855_PM_at	Kitl	1.0985	0.435375
1415856_PM_at	Emb	-1.02871	0.924621
1415857_PM_at	Emb	1.00675	0.98451
1415858_PM_at	Eif3c	-1.11889	0.564431
1415859_PM_at	Eif3c	-1.99172	0.00231675
1415860_PM_at	Kpna2	-1.00531	0.987948
1415861_PM_at	Tyrp1	-1.15496	0.410391
1415862_PM_at	Tyrp1	1.00755	0.964652
1415863_PM_at	Eif4g2	1.42112	0.0559872
1415864_PM_at	Bpgm	1.20926	0.239144
1415865_PM_s_at	Bpgm	1.14227	0.232555
1415866_PM_at	Unc45a	1.10387	0.644483
1415867_PM_at	Cct4	-1.36465	0.0583146
1415868_PM_at	Cct4	-2.2548	0.0166081
1415869_PM_a_at	Trim28	1.18124	0.344415
1415870_PM_at	Calu	1.16123	0.288577
1415871_PM_at	Tgfbi	2.16623	0.01351
1415872_PM_at	Hnrnph1	-1.5439	0.00856494
1415873_PM_a_at	Actr1a	-1.13667	0.331881
1415874_PM_at	LOC100046643 /// Spry1	1.56301	0.00167333
1415875_PM_at	3010003L21Rik	-1.37363	0.105973
1415876_PM_a_at	Rps26	-1.44246	0.0173275
1415877_PM_at	Dpysl3	1.10703	0.507532
1415878_PM_at	Rrm1	-1.02631	0.883308
1415879_PM_a_at	Rplp2	-1.09787	0.483907
1415880_PM_a_at	Lamp1	1.02618	0.880836
1415881_PM_at	Ghitm	-1.01573	0.95609
1415882_PM_at	Ghitm	-1.05991	0.86992
1415883_PM_a_at	Cela3b	1.34178	0.0717742
1415884_PM_at	Cela3b	1.18853	0.113274
1415885_PM_at	Chgb	1.26018	0.134538
1415886_PM_at	Sh2d3c	2.5108	0.000323177
1415887_PM_at	Tfg	-1.22144	0.484752
1415888_PM_at	Hdgf	-1.16492	0.253199
1415889_PM_a_at	Hsp90b1	-1.23843	0.364422
1415890_PM_at	Papss1	-1.71414	0.0461547
1415891_PM_at	Suclg1	-1.20795	0.283705
1415892_PM_at	Sgpl1	-1.15799	0.564711
1415893_PM_at	Sgpl1	1.04035	0.840566
1415894_PM_at	Enpp2	1.08574	0.506014
1415895_PM_at	Snrpn /// Snurf	1.13957	0.447938
1415896_PM_x_at	Snrpn /// Snurf	1.228	0.0955259
1415897_PM_a_at	Mgst1	1.17135	0.498401
1415898_PM_at	Mgst1	1.16648	0.221355
1415899_PM_at	Junb	1.4107	0.0495595
1415900_PM_a_at	Kit	1.05763	0.678032
1415901_PM_at	Plod3	1.70287	0.0151294
1415902_PM_at	Aldh7a1	1.06507	0.723585
1415903_PM_at	Slc38a1	-1.17367	0.359119
1415904_PM_at	Lpl	-1.29772	0.689478
1415905_PM_at	Reg1	1.22844	0.363729
1415906_PM_at	Tmsb4x	1.1689	0.101925
1415907_PM_at	Ccnd3	2.71603	7.76004e-06
1415908_PM_at	Tspyl1	1.22784	0.445033
1415909_PM_at	Stip1	-1.18384	0.241949
1415910_PM_s_at	Ciapin1	-1.17612	0.305912
1415911_PM_at	Impact	-1.49871	0.0682526
1415912_PM_a_at	Gm6573 /// Gm6834 /// LOC100044992 /// Rps13	-1.36981	0.0238326
1415913_PM_at	Gm15483 /// Gm6573 /// Gm6834 /// LOC100044992 /// Rps13	-2.01713	0.064471
1415914_PM_at	Hnrnpab	-1.27745	0.130705
1415915_PM_at	Ddx1	-1.33372	0.173159
1415916_PM_a_at	Mthfd1	-1.27913	0.189656
1415917_PM_at	Mthfd1	-1.08401	0.706309
1415918_PM_a_at	Tpi1	2.41199	0.000273037
1415919_PM_at	Npdc1	1.14099	0.426988
1415920_PM_at	Cstf2t	-1.19156	0.372672
1415921_PM_a_at	Tnfrsf19	1.28559	0.101327
1415922_PM_s_at	Marcksl1	-1.21032	0.539798
1415923_PM_at	Ndn	1.04433	0.698961
1415924_PM_at	Tnp1	1.31088	0.0586337
1415925_PM_a_at	Nup62	-1.25751	0.149811
1415926_PM_at	Nup62	-1.53149	0.0457237
1415927_PM_at	Actc1 /// LOC100048431	1.11754	0.483847
1415928_PM_a_at	Map1lc3b	1.87374	0.000382729
1415929_PM_at	Map1lc3b	1.51051	0.0718504
1415930_PM_a_at	Map1lc3b	1.2184	0.262562
1415931_PM_at	Igf2	1.05575	0.594038
1415932_PM_x_at	Atp9a	-1.01285	0.942474
1415933_PM_a_at	Cox5a	1.66309	0.0514942
1415934_PM_at	Cops8	-2.05049	0.0014059
1415935_PM_at	Smoc2	1.09016	0.415839
1415936_PM_at	Bcar3	-2.20563	0.00852228
1415937_PM_s_at	Pdcd6ip	1.09254	0.647906
1415938_PM_at	Spink3	1.14605	0.446406
1415939_PM_at	Fmod	1.11	0.401972
1415940_PM_at	Zfand2a	-1.41697	0.415592
1415941_PM_s_at	Zfand2a	1.32305	0.300308
1415942_PM_at	Gm3379 /// Gm4892 /// Gm7476 /// Rpl10	-1.24662	0.0228149
1415943_PM_at	Sdc1	-2.59094	0.00242975
1415944_PM_at	Sdc1	-1.58079	0.0902322
1415945_PM_at	Mcm5	-1.26028	0.209871
1415946_PM_at	Pigq	1.54868	0.0787961
1415947_PM_at	Creg1	1.33839	0.126931
1415948_PM_at	Creg1	1.48429	0.00482996
1415949_PM_at	Cpe /// LOC100046434	1.9955	0.0343178
1415950_PM_a_at	Pebp1	-1.27052	0.0943979
1415951_PM_at	Fkbp10	1.11734	0.42674
1415952_PM_at	Mark2	1.11984	0.437151
1415953_PM_s_at	Mark2	1.08798	0.582067
1415954_PM_at	Try4 /// Try5	1.01452	0.887191
1415955_PM_x_at	Prm1	1.133	0.353626
1415956_PM_a_at	Cdk16	1.53706	0.0310701
1415957_PM_a_at	Rrp1	-1.86665	0.00547445
1415958_PM_at	Slc2a4	1.27127	0.173741
1415959_PM_at	Slc2a4	1.23169	0.109566
1415960_PM_at	Mpo	1.74469	0.00470675
1415961_PM_at	Itm2c	-1.09154	0.787823
1415962_PM_at	Eif3h	-1.10571	0.527198
1415963_PM_at	Hnrnph2	1.25816	0.233995
1415964_PM_at	Scd1	-1.91847	0.00392326
1415965_PM_at	Scd1	-1.32961	0.285132
1415966_PM_a_at	Ndufv1	1.06575	0.808397
1415967_PM_at	Ndufv1	1.06398	0.727024
1415968_PM_a_at	Kap	1.04652	0.852951
1415969_PM_s_at	Kap	1.10523	0.347738
1415970_PM_at	Cox6c	-1.09476	0.762876
1415971_PM_at	Marcks	1.21994	0.381263
1415972_PM_at	Marcks	1.03043	0.917712
1415973_PM_at	Marcks	1.01021	0.979939
1415974_PM_at	Map2k2	1.78363	0.079372
1415975_PM_at	Carhsp1	1.23814	0.564002
1415976_PM_a_at	Carhsp1	1.02881	0.952302
1415977_PM_at	Isyna1	-1.12373	0.540144
1415978_PM_at	Tubb3	1.19739	0.387857
1415979_PM_x_at	Rpl7	-1.00123	0.993907
1415980_PM_at	Atp5g2	-1.43635	0.0717388
1415981_PM_at	Herpud2	1.36052	0.0481818
1415982_PM_at	Herpud2	1.00857	0.971358
1415983_PM_at	Lcp1	-1.22941	0.210187
1415984_PM_at	Acadm	1.18274	0.3182
1415985_PM_at	Sf3b3	-1.51141	0.0483925
1415986_PM_at	Clcn4-2	-1.24089	0.31451
1415987_PM_at	Hdlbp	1.47734	0.016676
1415988_PM_at	Hdlbp	-1.08939	0.710695
1415989_PM_at	Vcam1	1.14277	0.230922
1415990_PM_at	Vdac2	-1.36665	0.062197
1415991_PM_a_at	Klhdc3	-1.05527	0.784847
1415992_PM_at	Pigo	1.19017	0.207924
1415993_PM_at	Sqle	-1.65368	0.0124495
1415994_PM_at	Cyp2e1	1.06092	0.696338
1415995_PM_at	Casp6	1.2052	0.459175
1415996_PM_at	Txnip	-1.66667	0.0142012
1415997_PM_at	Txnip	-2.85593	3.86356e-05
1415998_PM_at	Vdac1	-1.01149	0.946763
1415999_PM_at	Hey1	1.12315	0.604206
1416000_PM_a_at	Prdx1	-1.29945	0.0626909
1416001_PM_a_at	Cotl1	1.30485	0.17362
1416002_PM_x_at	Cotl1	1.30441	0.208131
1416003_PM_at	Cldn11	1.06899	0.621101
1416004_PM_at	Ywhah	1.27403	0.11216
1416005_PM_at	Psmc1	-1.00166	0.994653
1416006_PM_at	Mdk	1.45919	0.0317277
1416007_PM_at	Satb1	-1.5245	0.117309
1416008_PM_at	Satb1	-1.61905	0.0842727
1416009_PM_at	Tspan3	-1.42181	0.105008
1416010_PM_a_at	Ehd1	1.62314	0.00881411
1416011_PM_x_at	Ehd1	1.68913	0.0155855
1416012_PM_at	Ehd1	1.76907	0.00429728
1416013_PM_at	Pld3	-1.03681	0.922918
1416014_PM_at	Abce1	-3.15478	8.53308e-05
1416015_PM_s_at	Abce1	-2.27557	0.00276685
1416016_PM_at	Tap1	1.08783	0.660314
1416017_PM_at	Copg	-1.63714	0.00495628
1416018_PM_at	Dr1	-1.34063	0.103961
1416019_PM_at	Dr1	1.08125	0.758225
1416020_PM_a_at	Atp5g1	-1.16492	0.386823
1416021_PM_a_at	Fabp5 /// Gm6166	2.81066	0.00116351
1416022_PM_at	Fabp5	2.28402	0.003596
1416023_PM_at	Fabp3	1.25308	0.0636398
1416024_PM_x_at	Cct3	-1.05322	0.750851
1416025_PM_at	Fgg	1.41022	0.0168454
1416026_PM_a_at	Rpl12	-1.45237	0.00625964
1416027_PM_at	Pdcd6	-1.11304	0.562551
1416028_PM_a_at	Hn1	1.0857	0.775062
1416029_PM_at	Klf10	-1.40124	0.29391
1416030_PM_a_at	Mcm7	-1.33256	0.322512
1416031_PM_s_at	Mcm7	-1.31912	0.117651
1416032_PM_at	Tmem109	1.10293	0.673077
1416033_PM_at	Tmem109	1.13694	0.294311
1416034_PM_at	Cd24a	1.02521	0.899904
1416035_PM_at	Hif1a	1.02096	0.935115
1416036_PM_at	Fkbp1a	1.92987	0.00718212
1416037_PM_a_at	Cct2	-1.70004	0.0491275
1416038_PM_at	Snd1	-1.15988	0.272649
1416039_PM_x_at	Cyr61	1.03354	0.813178
1416040_PM_at	Lipf	1.09489	0.58314
1416041_PM_at	Sgk1	1.10973	0.475265
1416042_PM_s_at	Nasp	-2.65133	0.000574112
1416043_PM_at	Nasp	1.16126	0.11538
1416044_PM_at	Flii	1.5945	0.0200371
1416045_PM_a_at	Smarcb1	1.0624	0.690908
1416046_PM_a_at	Fuca2	-1.02164	0.960923
1416047_PM_at	Fuca2	-1.11088	0.350467
1416048_PM_at	Phc2	1.00153	0.994757
1416049_PM_at	Gldc	1.29313	0.236502
1416050_PM_a_at	Scarb1	-1.26058	0.313405
1416051_PM_at	C2	1.35746	0.0443914
1416052_PM_at	Prps1	-1.94527	0.00617964
1416053_PM_at	Lrrn1	1.01956	0.893882
1416054_PM_at	Rps5	-1.52039	0.00492307
1416055_PM_at	Amy2a2 /// Amy2a5	1.12821	0.228855
1416056_PM_a_at	Ndufb11	-1.05843	0.765611
1416057_PM_at	Ndufb11	-1.12711	0.636238
1416058_PM_s_at	Atp5c1	-1.05944	0.724675
1416059_PM_at	LOC100048726 /// Sec23b	-1.37867	0.215739
1416060_PM_at	Tbc1d15	1.54097	0.0354025
1416061_PM_at	Tbc1d15	1.00384	0.988286
1416062_PM_at	Tbc1d15	-1.2444	0.163989
1416063_PM_x_at	Ceacam11	1.01989	0.876759
1416064_PM_a_at	Hspa5	-1.03456	0.882001
1416065_PM_a_at	Ankrd10	-1.11598	0.676397
1416066_PM_at	Cd9	1.56106	0.00153896
1416067_PM_at	Ifrd1	-1.09919	0.636238
1416068_PM_at	Kars /// LOC631033	-1.2488	0.236291
1416069_PM_at	Pfkp	-1.00892	0.973396
1416070_PM_a_at	Ddx18	-1.52816	0.0193842
1416071_PM_at	Ddx18	-2.79121	0.0022467
1416072_PM_at	Cd34	1.00519	0.983161
1416073_PM_a_at	Nup85	-1.50431	0.0680866
1416074_PM_a_at	Gm10051 /// Rpl28 /// Rpl28-ps1	-1.27268	0.138105
1416075_PM_at	LOC100048168 /// Sav1	1.39624	0.0334148
1416076_PM_at	Ccnb1 /// Gm5593 /// Gm8416	1.30317	0.335325
1416077_PM_at	Adm	-1.04301	0.801357
1416078_PM_s_at	Raf1	1.34088	0.121198
1416079_PM_a_at	Arpc1a	1.96411	0.00107436
1416080_PM_at	Adam15	1.58036	0.00171573
1416081_PM_at	Smad1	1.2788	0.243904
1416082_PM_at	Rab1	-1.14148	0.437199
1416083_PM_at	Zfand5	1.00591	0.977296
1416084_PM_at	Zfand5	-1.02591	0.90278
1416085_PM_s_at	Zfand5	1.16356	0.458137
1416086_PM_at	Tpst2	1.09855	0.632109
1416087_PM_at	Ap1s1	1.52757	0.00577021
1416088_PM_a_at	LOC100046223 /// Rps15	-1.14141	0.277237
1416089_PM_at	Rps15	-1.31958	0.054798
1416090_PM_at	LOC100044400 /// Pdhb	1.02426	0.893496
1416091_PM_at	Mtap4	-1.43301	0.127091
1416092_PM_a_at	Mtap4	-2.03173	0.000259863
1416093_PM_a_at	Mrpl20	-1.03516	0.850757
1416094_PM_at	Adam9	1.23051	0.269869
1416095_PM_x_at	Gm6563 /// Sarnp	-1.38743	0.0355181
1416096_PM_at	Vipar	1.39294	0.0301043
1416097_PM_at	Lrrc4	1.17476	0.169898
1416098_PM_at	Syngr3	1.32105	0.0480102
1416099_PM_at	Gm11518 /// Gm6199 /// Rpl27	-1.37604	0.0333051
1416100_PM_at	Eif3d	-1.37147	0.165343
1416101_PM_a_at	Hist1h1c	1.56309	0.0126789
1416102_PM_at	Ywhaz	1.18225	0.275198
1416103_PM_at	Ywhaz	-1.01336	0.943866
1416104_PM_at	Mpdu1	1.12569	0.428349
1416105_PM_at	Nnt	1.04317	0.859391
1416106_PM_at	Kti12	1.09376	0.728382
1416107_PM_at	Nsg2	1.32011	0.127399
1416108_PM_a_at	Tmed3	1.0918	0.742231
1416109_PM_at	Fuca1	-1.13872	0.612368
1416110_PM_at	Slc35a4	1.09393	0.560379
1416111_PM_at	Cd83	-1.7858	0.00447268
1416112_PM_at	Cox8a	1.10367	0.665791
1416113_PM_at	Fkbp8	2.06332	6.36142e-05
1416114_PM_at	Sparcl1	1.18306	0.307496
1416115_PM_at	Orc3l	-1.02294	0.928944
1416116_PM_at	Orc3l	1.03706	0.866978
1416117_PM_at	Orc3l	-1.09143	0.607072
1416118_PM_at	Trim59	-1.18281	0.372535
1416119_PM_at	Txn1	1.12409	0.571936
1416120_PM_at	Rrm2	1.69594	0.121767
1416121_PM_at	Lox	1.22962	0.0821138
1416122_PM_at	Ccnd2	-1.23497	0.487929
1416123_PM_at	Ccnd2	-1.84147	0.0202388
1416124_PM_at	Ccnd2	-1.24154	0.104613
1416125_PM_at	Fkbp5	-1.03175	0.946401
1416126_PM_at	Polr1b	1.05206	0.73658
1416127_PM_a_at	Dnpep	1.13971	0.63573
1416128_PM_at	Gm3756 /// Gm5620 /// Gm6682 /// Gm7172 /// LOC100044416 /// LOC100045728 /// Tuba1a /// Tuba1b /// Tuba1c	1.60474	0.01519
1416129_PM_at	Errfi1	-2.15949	0.00148796
1416130_PM_at	Prnp	1.26119	0.412678
1416131_PM_s_at	Efr3a	-1.39094	0.335889
1416132_PM_at	Efr3a	-1.59636	0.00397178
1416133_PM_at	Efr3a	-2.40153	0.00072271
1416134_PM_at	Aplp1	1.24991	0.170821
1416135_PM_at	Apex1	-1.33445	0.264678
1416136_PM_at	Mmp2	1.04453	0.767427
1416137_PM_at	Anxa7	-1.15423	0.517614
1416138_PM_at	Anxa7	1.21369	0.313429
1416139_PM_at	Reg2	1.17941	0.355616
1416140_PM_a_at	Dhx30	-1.00619	0.97882
1416141_PM_a_at	Gm13654 /// Rps6	-1.23255	0.0746958
1416142_PM_at	Rps6	-1.31505	0.0798577
1416143_PM_at	Atp5j	1.37578	0.0811291
1416144_PM_a_at	Dhx15	1.01196	0.970267
1416145_PM_at	Dhx15	-1.48021	0.0354962
1416146_PM_at	Hspa4	-1.68962	0.00540612
1416147_PM_at	Hspa4	-2.27259	0.00349635
1416148_PM_at	Laptm4b	1.6705	0.0627071
1416149_PM_at	Olig1	1.23726	0.0967323
1416150_PM_a_at	Sfrs3	-1.56912	0.00354563
1416151_PM_at	Sfrs3	-1.38451	0.302936
1416152_PM_a_at	Sfrs3	-1.39133	0.177402
1416153_PM_at	Srp54a /// Srp54b /// Srp54c	-1.25483	0.146196
1416154_PM_at	Srp54a /// Srp54b	-1.0651	0.697012
1416155_PM_at	Hmgb3	-1.03937	0.866131
1416156_PM_at	Vcl	1.65411	0.00823806
1416157_PM_at	Vcl	1.13788	0.544484
1416158_PM_at	Nr2f2	1.09426	0.406699
1416159_PM_at	Nr2f2	1.22839	0.112662
1416160_PM_at	Nr2f2	1.2108	0.178208
1416161_PM_at	Rad21	1.02765	0.935109
1416162_PM_at	Rad21	-1.29265	0.0985292
1416163_PM_at	Cops4	-1.4073	0.0243549
1416164_PM_at	Fbln5	1.27576	0.100458
1416165_PM_at	Rab31	-1.04759	0.806005
1416166_PM_a_at	Prdx4	1.5971	0.0609789
1416167_PM_at	Prdx4	1.24291	0.368594
1416168_PM_at	Serpinf1	1.1376	0.441039
1416169_PM_at	Tpbpb	1.20116	0.254981
1416170_PM_at	Trap1	-1.37275	0.059654
1416171_PM_at	2310037I24Rik	-1.4647	0.0256171
1416172_PM_at	Pes1	-1.05439	0.768035
1416173_PM_at	Pes1	-1.05042	0.876634
1416174_PM_at	Rbbp9	-1.35192	0.301072
1416175_PM_a_at	Vdac3	1.4462	0.0387757
1416176_PM_at	Hmgb1	1.28031	0.149789
1416177_PM_at	Rbmxrt	-1.0427	0.869213
1416178_PM_a_at	Plekhb1	-1.13231	0.322154
1416179_PM_a_at	Rdx	-1.0636	0.814752
1416180_PM_a_at	Rdx	-2.5705	0.00294187
1416181_PM_at	Mesdc2	-1.1865	0.46173
1416182_PM_at	Apba3	1.25675	0.0950065
1416183_PM_a_at	Ldhb	1.14424	0.387286
1416184_PM_s_at	Hmga1 /// Hmga1-rs1	-1.24088	0.252566
1416185_PM_a_at	Adh5	-1.43001	0.105837
1416186_PM_at	Pnrc2	-1.01737	0.941481
1416187_PM_s_at	Pnrc2	1.15086	0.431518
1416188_PM_at	Gm2a	-1.01637	0.969586
1416189_PM_a_at	Sec61a1	1.11339	0.504133
1416190_PM_a_at	Sec61a1	-1.0005	0.998424
1416191_PM_at	Sec61a1	1.1497	0.449188
1416192_PM_at	Napa	1.0984	0.694659
1416193_PM_at	Car1	-1.10765	0.862835
1416194_PM_at	Cyp4b1	1.78044	0.0668453
1416195_PM_at	Inpp5k	-1.30752	0.179135
1416196_PM_at	Rpsa	1.10555	0.450996
1416197_PM_at	Snrpc	-1.17542	0.237469
1416198_PM_at	Th1l	1.42257	0.0417719
1416199_PM_at	Kifc3	1.60225	0.119461
1416200_PM_at	Il33	1.04867	0.598097
1416201_PM_at	Crk	-1.91086	0.022924
1416202_PM_at	Phb2	-1.64028	0.0450062
1416203_PM_at	Aqp1	2.25491	0.00963663
1416204_PM_at	Gpd1	1.07075	0.695828
1416205_PM_at	Glb1	1.27754	0.352326
1416206_PM_at	Sipa1	1.39031	0.0738591
1416207_PM_at	Taz	-1.08151	0.640663
1416208_PM_at	Usp14	-1.26522	0.408899
1416209_PM_at	Glud1	-1.21309	0.313609
1416210_PM_at	Imp3	-1.33243	0.0969768
1416211_PM_a_at	Ptn	1.23616	0.236358
1416212_PM_at	Magoh	-1.83936	0.0144046
1416213_PM_x_at	Surf4	-1.33884	0.0712159
1416214_PM_at	Mcm4	-1.53186	0.00468367
1416215_PM_at	Gosr1	-1.04761	0.67247
1416216_PM_at	Reps1	1.07322	0.792237
1416217_PM_a_at	Gm4149 /// Rpl37a	-1.33862	0.0426832
1416218_PM_x_at	Rpl37a	-1.11195	0.389271
1416219_PM_at	Rpl19	-1.17652	0.277503
1416220_PM_at	Spcs1	1.10637	0.48156
1416221_PM_at	Fstl1	1.2367	0.161724
1416222_PM_at	Nsdhl	-1.36709	0.285501
1416223_PM_at	Sh3bp5l	-1.28779	0.0924768
1416224_PM_at	Zbtb17	1.15188	0.390343
1416225_PM_at	Adh1	-1.18065	0.573286
1416226_PM_at	Arpc1b	1.23819	0.300312
1416227_PM_at	Arpc1b	1.17987	0.378292
1416228_PM_at	Pin1	-1.11976	0.410407
1416229_PM_at	Rfk	1.09246	0.836831
1416230_PM_at	Rfk	1.13278	0.785552
1416231_PM_at	Vac14	1.17813	0.350621
1416232_PM_at	Olig2	1.15576	0.218936
1416233_PM_at	Eif3i	-1.35321	0.0881925
1416234_PM_at	Lrrc59	1.02265	0.91724
1416235_PM_at	Lrrc59	-1.13853	0.43903
1416236_PM_a_at	Mpzl2	1.24511	0.20117
1416237_PM_at	Mpzl2	1.01042	0.932547
1416238_PM_at	Tie1	1.5465	0.0338545
1416239_PM_at	Ass1	-1.04851	0.87748
1416240_PM_at	Psmb7	-1.35961	0.115065
1416241_PM_at	Sec13	-1.1621	0.493871
1416242_PM_at	Klhl13	1.09119	0.418491
1416243_PM_a_at	Gm10269 /// Gm4342 /// Rpl35	-1.30142	0.0781104
1416244_PM_a_at	Cnbp	-1.45362	0.00782009
1416245_PM_at	Aurkaip1	1.52056	0.0633831
1416246_PM_a_at	Coro1a	-1.44393	0.0425321
1416247_PM_at	Dctn3	1.46533	0.0313658
1416248_PM_at	Nadk	1.0559	0.821454
1416249_PM_at	Nadk	1.10966	0.668466
1416250_PM_at	Btg2	1.00912	0.954887
1416251_PM_at	Mcm6	-1.38657	0.270633
1416252_PM_at	Stk38	1.04866	0.789396
1416253_PM_at	Cdkn2d /// Gm4694	1.92642	0.000220362
1416254_PM_a_at	Vps16	-1.12154	0.631239
1416255_PM_at	Gja4	1.15665	0.286138
1416256_PM_a_at	Tubb5	-1.18439	0.335537
1416257_PM_at	Capn2	1.4503	0.0292487
1416258_PM_at	Tk1	-1.41553	0.101274
1416259_PM_at	Pex12	-1.04151	0.882726
1416260_PM_a_at	Snx1	1.19813	0.408188
1416261_PM_at	Tmem19	-1.23442	0.469069
1416262_PM_at	Tmem19	-1.27523	0.32168
1416263_PM_at	Abcb9	1.38683	0.0706299
1416264_PM_at	Abcb9	1.44139	0.0807545
1416265_PM_at	Capn10	1.29004	0.164174
1416266_PM_at	Pdyn	1.19057	0.158579
1416267_PM_at	Scoc	-1.16816	0.624529
1416268_PM_at	Ets2	-1.4197	0.203039
1416269_PM_at	Atp5j2	-1.01609	0.944512
1416270_PM_at	Polr2g	-1.88167	0.000552459
1416271_PM_at	Perp	1.43894	0.174216
1416272_PM_at	Mapksp1	1.03199	0.856065
1416273_PM_at	Tnfaip2	1.81909	0.0197523
1416274_PM_at	Ctns	-1.21612	0.195021
1416275_PM_at	Slc26a6	-1.21839	0.445904
1416276_PM_a_at	Rps4x	-1.25808	0.0508518
1416277_PM_a_at	Rplp1	-1.28374	0.0932992
1416278_PM_a_at	Atp5o /// LOC100047429	-1.10926	0.682616
1416279_PM_at	Ap1b1	1.51551	0.0831435
1416280_PM_at	Uba2	-1.29838	0.0982287
1416281_PM_at	Wdr45l	-1.02475	0.894619
1416282_PM_at	Psmc3	-1.13582	0.527334
1416283_PM_at	Gart	-1.32513	0.275445
1416284_PM_at	Mrpl28	1.02038	0.908995
1416285_PM_at	Ndufc1	-1.02361	0.931897
1416286_PM_at	Rgs4	1.10214	0.343784
1416287_PM_at	Rgs4	1.30613	0.18625
1416288_PM_at	Dnaja1	-1.35905	0.0494407
1416289_PM_at	Plod1	1.41036	0.185592
1416290_PM_a_at	Psmc4	1.2495	0.443707
1416291_PM_at	Psmc4	-1.6401	0.0788194
1416292_PM_at	Prdx3	1.35017	0.234233
1416293_PM_at	Nfib	1.35826	0.0351158
1416294_PM_at	Scamp3	-1.62431	0.00242876
1416295_PM_a_at	Il2rg	1.20038	0.397673
1416296_PM_at	Il2rg	-1.55365	0.0241697
1416297_PM_s_at	Reg3b	1.07412	0.71963
1416298_PM_at	Mmp9	2.29379	0.0475958
1416299_PM_at	Shcbp1	1.45758	0.0979815
1416300_PM_a_at	Slc25a3	-1.01701	0.929094
1416301_PM_a_at	Ebf1	-1.86065	0.0434187
1416302_PM_at	Ebf1	-2.42387	0.0103188
1416303_PM_at	Litaf	1.11777	0.484041
1416304_PM_at	Litaf	1.62987	0.0398517
1416305_PM_at	Sh3bp4	1.46612	0.0331641
1416306_PM_at	Clca3	1.39615	0.0506277
1416307_PM_at	Ap1m1	1.05011	0.715325
1416308_PM_at	Ugdh	-1.30962	0.0260594
1416309_PM_at	Nusap1	1.13694	0.786521
1416310_PM_at	Nusap1	1.15472	0.713494
1416311_PM_s_at	Gm5366 /// Tuba3a /// Tuba3b	1.48302	0.0034799
1416312_PM_at	Rars	-1.28196	0.382563
1416313_PM_at	Mllt11	-1.17921	0.585403
1416314_PM_at	Mllt11	1.15578	0.409703
1416315_PM_at	Abhd4	2.93903	0.00237089
1416316_PM_at	Slc27a2	1.74444	0.00709028
1416317_PM_a_at	Stambp	-1.58518	0.00662206
1416318_PM_at	Serpinb1a	-1.41005	0.116448
1416319_PM_at	Adk	1.24337	0.321524
1416320_PM_at	Sec22a	-1.45983	0.0869063
1416321_PM_s_at	Prelp	1.09912	0.377773
1416322_PM_at	Prelp	1.05186	0.750637
1416323_PM_at	Kctd20	-1.0018	0.99423
1416324_PM_s_at	Kctd20	1.13051	0.344498
1416325_PM_at	Crisp1	1.0114	0.922861
1416326_PM_at	Crip1	-1.23806	0.235455
1416327_PM_at	Ufc1	-1.02656	0.919123
1416328_PM_a_at	Atp6v0e	1.15995	0.295439
1416329_PM_at	Cyfip1	-1.12754	0.547203
1416330_PM_at	Cd81	1.15698	0.401085
1416331_PM_a_at	Nfe2l1	-1.23428	0.257028
1416332_PM_at	Cirbp	-1.40092	0.204121
1416333_PM_at	Dok2	1.25256	0.273123
1416334_PM_at	Wwox	1.33155	0.0658579
1416335_PM_at	Mif	1.11705	0.650996
1416336_PM_s_at	Snrpd1	-1.5864	0.0150301
1416337_PM_at	Uqcrb	-1.44138	0.0729805
1416338_PM_at	Sh3gl1	-1.05526	0.705048
1416339_PM_a_at	Prkcsh	1.21746	0.0824518
1416340_PM_a_at	Man2b1	1.13338	0.423783
1416341_PM_at	Polr2c	1.28355	0.239916
1416342_PM_at	Tnc	1.15309	0.272509
1416343_PM_a_at	Lamp2	2.14786	0.0079974
1416344_PM_at	Lamp2	1.89789	0.00326436
1416345_PM_at	Timm8a1	-1.77457	0.0529715
1416346_PM_at	Timm8a1	1.19519	0.370262
1416347_PM_at	Men1	1.04867	0.884959
1416348_PM_at	Men1	-1.0672	0.767482
1416349_PM_at	Mrpl34	-1.07532	0.76848
1416350_PM_at	Klf16	-1.86747	0.00645036
1416351_PM_at	Map2k1	-1.25583	0.0674406
1416352_PM_s_at	Tecr	-1.12996	0.483339
1416353_PM_at	Nr1h2	1.2729	0.162065
1416354_PM_at	Rbmx	-1.67617	0.0186673
1416355_PM_at	Rbmx	-1.6107	0.0433663
1416356_PM_at	Gmpr2	-1.40703	0.0965363
1416357_PM_a_at	Mcam	1.47991	0.036985
1416358_PM_at	Mfsd10	1.21299	0.339261
1416359_PM_at	Snx18	-1.08998	0.768576
1416360_PM_at	Snx18	1.06208	0.75745
1416361_PM_a_at	Dync1i1	1.02742	0.867495
1416362_PM_a_at	Fkbp4	-1.10205	0.584829
1416363_PM_at	Fkbp4 /// LOC100048743	-1.21505	0.134618
1416364_PM_at	Hsp90ab1	1.03981	0.871683
1416365_PM_at	Hsp90ab1	-1.61476	0.0779097
1416366_PM_at	Ndufc2	-1.95137	0.00123846
1416367_PM_at	Fmc1	-1.07098	0.690842
1416368_PM_at	Gsta4	1.44004	0.195995
1416369_PM_at	Hiatl1	-1.6823	0.0929404
1416370_PM_at	Zscan21	-1.44744	0.0940179
1416371_PM_at	Apod	1.1272	0.564564
1416372_PM_at	LOC674712 /// Ptdss1	-1.71322	0.0042434
1416373_PM_at	Nfs1	1.20289	0.351367
1416374_PM_at	Ap3m1	-2.71084	0.000754086
1416375_PM_at	Ap3m1	-1.08018	0.628845
1416376_PM_at	Tmem97	1.37879	0.0192186
1416377_PM_at	Pdcd7	-1.60119	0.0807086
1416378_PM_at	Pnkp	1.85825	0.00617706
1416379_PM_at	Panx1	1.6025	0.00615302
1416380_PM_at	Mov10	2.44441	0.00637665
1416381_PM_a_at	Prdx5	-1.08869	0.68709
1416382_PM_at	Ctsc	1.08859	0.504362
1416383_PM_a_at	Pcx	1.94766	0.075349
1416384_PM_a_at	Cope	1.04755	0.885186
1416385_PM_a_at	M6pr	-1.31637	0.0949522
1416386_PM_a_at	M6pr	-1.45823	0.0723782
1416387_PM_at	Pip4k2c	1.22974	0.248604
1416388_PM_at	Pip4k2c	-1.11736	0.524165
1416389_PM_a_at	Rcbtb2	1.04351	0.894616
1416390_PM_at	Rcbtb2	-1.04528	0.840269
1416391_PM_at	Ptcd1	-1.10356	0.661746
1416392_PM_a_at	Atp6v0c	1.42367	0.0297727
1416393_PM_at	Emg1	-1.70923	0.00193612
1416394_PM_at	Bag1	1.33666	0.220574
1416395_PM_at	Guk1	1.02042	0.922889
1416396_PM_at	Snx4	-1.05798	0.765997
1416397_PM_at	Mesdc1	1.46013	0.112194
1416398_PM_at	Mesdc1	-1.13531	0.544292
1416399_PM_a_at	Hmox2	-1.00555	0.977219
1416400_PM_at	Pycrl	1.06031	0.769508
1416401_PM_at	Cd82	1.00175	0.996371
1416402_PM_at	Abcb10	1.22277	0.487097
1416403_PM_at	Abcb10	-1.07806	0.792626
1416404_PM_s_at	Gm10079 /// Rps16	-1.21696	0.110855
1416405_PM_at	Bgn	1.2239	0.336494
1416406_PM_at	Pea15a	1.20706	0.275077
1416407_PM_at	Pea15a	1.40932	0.0449287
1416408_PM_at	Acox1	1.11131	0.507331
1416409_PM_at	Acox1	-1.01647	0.884147
1416410_PM_at	Pafah1b3	-1.33964	0.0771377
1416411_PM_at	Gstm2	1.23061	0.379219
1416412_PM_at	Nsmaf	-1.31345	0.184112
1416413_PM_at	Ctsj	1.06984	0.523902
1416414_PM_at	Emilin1	1.40647	0.145715
1416415_PM_a_at	H2afz	1.17301	0.178933
1416416_PM_x_at	Gstm1	-1.08349	0.83006
1416417_PM_a_at	Ndufb7	1.15914	0.471997
1416418_PM_at	Gabarapl1	1.50015	0.0638402
1416419_PM_s_at	Gabarapl1	1.73766	0.00900372
1416420_PM_a_at	Gm10117 /// Gm7206 /// Gm9822 /// Rpl9	-1.33934	0.0043562
1416421_PM_a_at	Ssb	-2.48275	0.000132183
1416422_PM_a_at	Ssb	-1.7894	0.212128
1416423_PM_x_at	Ssb	-1.42995	0.0750368
1416424_PM_at	Plin3	1.20197	0.268281
1416425_PM_at	Pex19	1.15649	0.561789
1416426_PM_at	Rab5a	1.14999	0.628548
1416427_PM_at	Ccni	1.27445	0.292986
1416428_PM_at	Thap11	1.31542	0.360745
1416429_PM_a_at	Cat	1.91298	0.0014624
1416430_PM_at	Cat	2.58928	0.000336109
1416431_PM_at	Tubb6	-1.04911	0.865048
1416432_PM_at	Pfkfb3	1.2148	0.298627
1416433_PM_at	Rpa2	-1.42468	0.0305082
1416434_PM_at	Bcl2l10	1.1909	0.243386
1416435_PM_at	Ltbr	2.04024	0.00513232
1416436_PM_a_at	Uqcc	-1.03764	0.80512
1416437_PM_a_at	Mapk8ip3	-1.02679	0.88735
1416438_PM_at	Puf60	-1.08047	0.597639
1416439_PM_at	Dctpp1	1.20585	0.476732
1416440_PM_at	Cd164	1.08103	0.633188
1416441_PM_at	Pgcp	2.55929	0.000536129
1416442_PM_at	Ier2	1.19529	0.312774
1416443_PM_a_at	Sae1	-1.60275	0.0117317
1416444_PM_at	Elovl2	1.07348	0.66787
1416445_PM_at	Fam98a	-1.4297	0.0855272
1416446_PM_at	Tmem30a	-1.01132	0.961758
1416447_PM_at	Tmem30a	-1.44525	0.0196831
1416448_PM_at	Itpa	-1.07716	0.703857
1416449_PM_x_at	Stxbp2	1.43949	0.0533718
1416450_PM_at	Taf8	1.35861	0.0397101
1416451_PM_s_at	Taf8	1.17968	0.238159
1416452_PM_at	Oat	-1.49872	0.0563591
1416453_PM_x_at	Gm10063 /// Gm9122 /// LOC676774 /// Rps12 /// Rps12-ps2	-1.11188	0.343783
1416454_PM_s_at	Acta2	1.50974	0.178968
1416455_PM_a_at	Cryab	1.38126	0.065936
1416456_PM_a_at	Chia	1.16461	0.365252
1416457_PM_at	Ddah2	-1.05271	0.796277
1416458_PM_at	Arf2	-1.02952	0.865015
1416459_PM_at	Arf2	-1.02535	0.849142
1416460_PM_at	Miox	1.20854	0.286976
1416461_PM_at	Caprin1	-1.49691	0.125516
1416462_PM_at	Caprin1	-1.88144	0.00597345
1416463_PM_at	Caprin1	-1.13621	0.401349
1416464_PM_at	Slc4a1	1.84708	0.0171912
1416465_PM_a_at	Vapa	-1.20818	0.257496
1416466_PM_at	Vapa	-1.56745	0.0152073
1416467_PM_at	Ddx3x	-1.8437	0.000151669
1416468_PM_at	Aldh1a1	1.22742	0.317285
1416469_PM_at	Luzp1	1.00746	0.976472
1416470_PM_a_at	Rpn1	1.06704	0.619803
1416471_PM_at	Cept1	-1.12334	0.597753
1416472_PM_at	Syap1	1.05112	0.846055
1416473_PM_a_at	Igdcc4	1.05859	0.703793
1416474_PM_at	Igdcc4	1.02757	0.853494
1416475_PM_at	Ube2d2	-1.21973	0.140453
1416476_PM_a_at	Ube2d2	1.33869	0.102366
1416477_PM_at	Ube2d2	-1.00727	0.977219
1416478_PM_a_at	Mdh2	1.10434	0.569646
1416479_PM_a_at	Tmem14c	-1.02368	0.85823
1416480_PM_a_at	Gm9790 /// Higd1a /// LOC100045763	-1.14481	0.716483
1416481_PM_s_at	Higd1a	-1.39232	0.291125
1416482_PM_at	Ttc3	-1.29659	0.14096
1416483_PM_at	Ttc3	-1.57153	0.0229656
1416484_PM_at	Ttc3	-1.49877	0.0134466
1416485_PM_at	Gm10171 /// Timm23	-1.46583	0.0286311
1416486_PM_at	Aimp1	-1.3946	0.157569
1416487_PM_a_at	Yap1	1.32386	0.203606
1416488_PM_at	Ccng2	-1.13737	0.482762
1416489_PM_at	Pi4k2b	1.12634	0.562659
1416490_PM_at	Tmed6	1.20378	0.125403
1416491_PM_at	Numbl	-1.02385	0.882276
1416492_PM_at	Ccne1	1.04438	0.861119
1416493_PM_at	Ddost	-1.16978	0.428633
1416494_PM_at	Ndufs5	1.05686	0.781782
1416495_PM_s_at	Ndufs5	1.26685	0.153336
1416496_PM_at	Mrfap1	-1.58694	0.000287086
1416497_PM_at	Pdia4	-1.04191	0.860376
1416498_PM_at	Ppic	1.00084	0.998424
1416499_PM_a_at	Dctn6	1.92476	0.0850252
1416500_PM_at	Sacm1l	-1.45374	0.04055
1416501_PM_at	Pdpk1	-2.33471	0.00319545
1416502_PM_a_at	Preb	1.53189	0.0271101
1416503_PM_at	Lxn	1.03036	0.883498
1416504_PM_at	Ulk1	1.56355	0.00737548
1416505_PM_at	Nr4a1	-1.36885	0.35472
1416506_PM_at	Psma6	-1.57891	0.025056
1416507_PM_at	Cnpy2	-1.20181	0.223647
1416508_PM_at	Med28	-1.08057	0.692958
1416509_PM_at	Tm9sf3	-1.13271	0.343378
1416510_PM_at	Mrpl4	-1.08573	0.739571
1416511_PM_a_at	Cdc42ep4	-1.03616	0.890017
1416512_PM_at	Nubp2	-1.00934	0.963009
1416513_PM_at	Lamb2	1.1123	0.444499
1416514_PM_a_at	Fscn1	1.90713	0.107439
1416515_PM_at	Fscn1	1.13064	0.356122
1416516_PM_at	Fscn1	1.32929	0.0480844
1416517_PM_at	Pnpla6	1.34512	0.172993
1416518_PM_at	H1foo	1.32806	0.00929156
1416519_PM_at	Gm13611 /// LOC100048508 /// Rpl36	-1.71168	0.00135245
1416520_PM_x_at	Gm13611 /// Gm4604 /// LOC100048508 /// Rpl36	-1.58035	0.00999162
1416521_PM_at	Sepw1	-1.14032	0.465127
1416522_PM_a_at	Grcc10	-1.09074	0.594783
1416523_PM_at	Rnase1	1.13915	0.350904
1416524_PM_at	Spop	1.0353	0.833812
1416525_PM_at	Spop	-2.71739	0.0146104
1416526_PM_a_at	Park7	1.05345	0.737821
1416527_PM_at	Rab32	-1.15536	0.662086
1416528_PM_at	Sh3bgrl3	1.27266	0.0792457
1416529_PM_at	Emp1	1.01548	0.933314
1416530_PM_a_at	LOC100045567 /// Pnp	1.64694	0.0405856
1416531_PM_at	Gsto1	1.46793	0.0501032
1416532_PM_at	Trrap	1.08588	0.636637
1416533_PM_at	Egln2	1.32346	0.0969437
1416534_PM_at	Dpf2	-1.09625	0.517593
1416535_PM_at	Mcrs1	1.07101	0.606054
1416536_PM_at	Mum1	-1.04073	0.861852
1416537_PM_at	Creld1	-1.01368	0.957819
1416538_PM_at	Siae	1.00512	0.984203
1416539_PM_at	Siae	-1.41006	0.13884
1416540_PM_at	Hgs	1.30856	0.127106
1416541_PM_at	Clpb	-1.12553	0.47985
1416542_PM_at	Phf1	1.1897	0.15296
1416543_PM_at	Nfe2l2	-1.18215	0.513262
1416544_PM_at	Ezh2	-1.06871	0.819427
1416545_PM_at	Zdhhc7	1.35494	0.011625
1416546_PM_a_at	Rpl6	-1.38397	0.033209
1416547_PM_at	Ndufb3	-1.46482	0.0250216
1416548_PM_at	Slc35b4	-1.34044	0.284147
1416549_PM_at	Slc35b4	-1.22349	0.481465
1416550_PM_at	Slc35b4	1.15896	0.272528
1416551_PM_at	Atp2a2	-1.09952	0.736314
1416552_PM_at	Dppa5a	1.58321	0.00957025
1416553_PM_at	Stra13	-1.02503	0.941495
1416554_PM_at	LOC100048338 /// Pdlim1	1.71223	0.0140958
1416555_PM_at	Ei24	-1.7027	0.000630386
1416556_PM_at	Tspan31	-1.36917	0.128721
1416557_PM_a_at	Eftud2	1.03151	0.911264
1416558_PM_at	Melk	1.23148	0.312032
1416559_PM_at	Rrp8	-1.38195	0.133849
1416560_PM_at	Slc13a3	1.06163	0.595781
1416561_PM_at	Gad1	1.59807	0.0987296
1416562_PM_at	Gad1	-1.05919	0.748067
1416563_PM_at	Ctps	-1.38841	0.0580439
1416564_PM_at	Sox7	-1.00482	0.97407
1416565_PM_at	Cox6b1	1.03701	0.8337
1416566_PM_at	Strap	-1.2861	0.189546
1416567_PM_s_at	Atp5e	1.0816	0.776331
1416568_PM_a_at	Acin1	1.42593	0.0364027
1416569_PM_at	Actl6a	-1.27103	0.247276
1416570_PM_s_at	Gfm1	-1.25546	0.266081
1416571_PM_at	Traf4	1.11416	0.517427
1416572_PM_at	Mmp14	1.18382	0.149623
1416573_PM_at	Pofut2	-1.33973	0.184209
1416574_PM_at	Tox4	-1.10792	0.566811
1416575_PM_at	Cdc45	1.30163	0.0897702
1416576_PM_at	Socs3	1.80635	0.0206515
1416577_PM_a_at	Rbx1	1.00859	0.944512
1416578_PM_at	Rbx1	-1.37844	0.037672
1416579_PM_a_at	Epcam	1.08588	0.633722
1416580_PM_a_at	Stub1	1.09502	0.671519
1416581_PM_at	Wdr5	-1.31305	0.0545841
1416582_PM_a_at	Bad	1.34335	0.275002
1416583_PM_at	Bad	1.05461	0.76392
1416584_PM_at	Man2b2	1.27619	0.125123
1416585_PM_at	Ruvbl1	-1.43077	0.0699747
1416586_PM_at	Zfp239	1.12016	0.554211
1416587_PM_a_at	Xrcc1	1.55031	0.00705143
1416588_PM_at	Ptprn	2.00028	0.00199548
1416589_PM_at	Sparc	1.27546	0.254737
1416590_PM_a_at	Rab34	1.31621	0.130663
1416591_PM_at	Rab34	1.21604	0.20008
1416592_PM_at	Glrx	1.94727	0.0163767
1416593_PM_at	Glrx	-1.01813	0.966565
1416594_PM_at	Sfrp1	1.36971	0.124366
1416595_PM_at	Mrps22	-1.76007	0.0155049
1416596_PM_at	Slc44a4	1.09953	0.456768
1416597_PM_at	Hdgfrp2	1.16048	0.310691
1416598_PM_at	Glis2	-1.00168	0.992308
1416599_PM_at	Glis2	1.14147	0.286279
1416600_PM_a_at	Rcan1	1.04652	0.896387
1416601_PM_a_at	Rcan1	1.3351	0.0995937
1416602_PM_a_at	Rad52	-1.45218	0.0896346
1416603_PM_at	Rpl22	-1.29002	0.116917
1416604_PM_at	Cyc1	1.36593	0.104902
1416605_PM_at	Nhp2	-1.24247	0.272341
1416606_PM_s_at	Nhp2	-1.26911	0.354977
1416607_PM_at	4931406C07Rik	1.00243	0.994884
1416608_PM_a_at	BC004004	1.01702	0.939338
1416609_PM_at	BC004004	1.03326	0.893559
1416610_PM_a_at	Clcn3	1.55845	0.0326781
1416611_PM_at	Scamp2	-1.00204	0.991937
1416612_PM_at	Cyp1b1	1.16292	0.234078
1416613_PM_at	Cyp1b1	1.16986	0.14521
1416614_PM_at	Eid1	1.22444	0.258122
1416615_PM_at	Clpp	-1.16584	0.35565
1416616_PM_s_at	Clpp	-1.05236	0.769944
1416617_PM_at	Acss1	-2.20071	0.00293576
1416618_PM_at	Ppox	1.79899	0.0182714
1416619_PM_at	4632428N05Rik	1.19201	0.525411
1416620_PM_at	Smarcal1	-1.21777	0.143103
1416621_PM_at	Llgl1	-1.48319	0.0343663
1416622_PM_at	Wbscr16	-1.11317	0.511921
1416623_PM_at	Thbs3	1.26897	0.126149
1416624_PM_a_at	2810422J05Rik /// Uba52	1.01848	0.846231
1416625_PM_at	Serping1	1.32883	0.0513801
1416626_PM_at	Pla2g1b	1.11554	0.445086
1416627_PM_at	Spint1	1.44061	0.0210499
1416628_PM_at	Tmem223	-1.27793	0.136721
1416629_PM_at	Slc1a5	1.4235	0.170096
1416630_PM_at	Id3	-1.33752	0.137288
1416631_PM_at	Ap4b1	-1.02457	0.934591
1416632_PM_at	LOC677317 /// Me1	1.17633	0.274097
1416633_PM_a_at	Fam96a	1.23971	0.196905
1416634_PM_at	Fam96a	-1.03856	0.818413
1416635_PM_at	Smpdl3a	-1.17229	0.492946
1416636_PM_at	LOC100047161 /// Rheb	-1.15667	0.501303
1416637_PM_at	Slc4a2	-1.20123	0.378025
1416638_PM_at	Sall2	-1.08616	0.508726
1416639_PM_at	Slc2a5	1.03129	0.849299
1416640_PM_at	Kcne1l	1.15771	0.183375
1416641_PM_at	Lig1	-1.22342	0.351301
1416642_PM_a_at	Tpt1	-1.05127	0.605526
1416643_PM_at	Tpt1	1.11749	0.244984
1416644_PM_a_at	Sema3b	1.14393	0.424692
1416645_PM_a_at	Afp	1.60478	0.353798
1416646_PM_at	Afp	1.37573	0.0829028
1416647_PM_at	Bckdha	1.23452	0.248162
1416648_PM_at	Dync1h1	1.15034	0.251709
1416649_PM_at	Ambp	2.45671	0.00025637
1416650_PM_at	Rfpl4	1.01714	0.895632
1416651_PM_at	Znhit2	1.47245	0.00824618
1416652_PM_at	Aspn	-1.01863	0.864856
1416653_PM_at	LOC100047484 /// Stxbp3a	-2.17709	0.00273167
1416654_PM_at	Slc31a2	1.10243	0.547926
1416655_PM_at	C1galt1c1	1.2582	0.342293
1416656_PM_at	Clic1	-1.09315	0.608406
1416657_PM_at	Akt1	-1.12634	0.560824
1416658_PM_at	Frzb	1.4198	0.0107705
1416659_PM_at	Eif3a	-1.28122	0.141331
1416660_PM_at	Eif3a	-1.34847	0.0855272
1416661_PM_at	Eif3a	-2.35801	0.000339367
1416662_PM_at	Sardh	2.0279	0.0151335
1416663_PM_at	Ndufa9	-2.60743	0.00121015
1416664_PM_at	Cdc20	1.06512	0.688225
1416665_PM_at	Coq7	-1.09435	0.712415
1416666_PM_at	Serpine2	1.36797	0.130757
1416667_PM_at	Ebp	-1.45839	0.126322
1416668_PM_at	Ttc35	-1.14399	0.608876
1416669_PM_s_at	Naca	-1.41017	0.0837311
1416670_PM_at	Setdb1	-1.21076	0.328139
1416671_PM_a_at	Mcoln1	-1.01855	0.939338
1416672_PM_s_at	Mcoln1	-1.06694	0.681459
1416673_PM_at	Bace2	1.06552	0.661589
1416674_PM_at	Ptpru	1.00045	0.998424
1416675_PM_s_at	Plcd1	1.26443	0.0396815
1416676_PM_at	Kng1	1.22887	0.315299
1416677_PM_at	Apoh	1.55103	0.089755
1416678_PM_at	Cops3	-1.02107	0.928537
1416679_PM_at	Abcd3	-2.96544	0.00177495
1416680_PM_at	Ube3a	-2.69135	0.000406609
1416681_PM_at	Ube3a	-1.07149	0.585712
1416682_PM_at	Ube3a	-1.09365	0.555552
1416683_PM_at	Plxnb2	1.006	0.986026
1416684_PM_at	Fbl	-1.53649	0.0600316
1416685_PM_s_at	Fbl	-1.68184	0.020611
1416686_PM_at	Plod2	1.06295	0.637263
1416687_PM_at	Plod2	1.1826	0.156048
1416688_PM_at	Snap91	-1.09198	0.421391
1416689_PM_at	Tuft1	-2.52945	0.00311901
1416690_PM_at	Gtpbp2	-1.0688	0.718591
1416691_PM_at	Gtpbp2	1.35761	0.0886693
1416692_PM_at	Coil	-1.08639	0.705246
1416693_PM_at	Foxc2	-1.05417	0.740055
1416694_PM_at	Gk2	1.12707	0.379781
1416695_PM_at	Tspo	2.72191	6.26635e-05
1416696_PM_at	D17Wsu104e	-1.02737	0.916588
1416697_PM_at	Dpp4	-1.40394	0.128919
1416698_PM_a_at	Cks1b	1.21048	0.412498
1416699_PM_at	1110008F13Rik	1.54876	0.0237298
1416700_PM_at	Rnd3	-1.38374	0.0930379
1416701_PM_at	Rnd3	-1.12665	0.662873
1416702_PM_at	Serpini1	-1.54725	0.00281708
1416703_PM_at	Mapk14	1.03444	0.862718
1416704_PM_at	Mapk14	-1.50399	0.133683
1416705_PM_at	Rpe	-1.0268	0.892785
1416706_PM_at	Rpe	-1.41032	0.1769
1416707_PM_a_at	Pmf1	-1.04633	0.839462
1416708_PM_a_at	Gramd1a	1.38659	0.132555
1416709_PM_a_at	Ngrn	1.00619	0.976345
1416710_PM_at	Tmem35	1.00019	0.999061
1416711_PM_at	Tbr1	1.10187	0.460239
1416712_PM_at	Pepd	1.03557	0.901633
1416713_PM_at	Tppp3	-1.65295	0.163482
1416714_PM_at	Irf8	-1.37613	0.0915373
1416715_PM_at	Gjb3	1.37171	0.115594
1416716_PM_at	Efs	1.18221	0.236999
1416717_PM_at	Crisp2	1.126	0.476867
1416718_PM_at	Bcan	1.3736	0.163392
1416719_PM_a_at	Rps10	-1.59038	0.00423839
1416720_PM_at	Sfrs6	-1.65785	0.000774386
1416721_PM_s_at	Sfrs6	-1.67983	0.00347053
1416722_PM_at	Hmg20a	-1.43715	0.0422373
1416723_PM_at	Tcf4	-2.12039	0.000657808
1416724_PM_x_at	Tcf4	-1.32997	0.167427
1416725_PM_at	Tcf4	1.00727	0.974261
1416726_PM_s_at	Ube2s	1.52796	0.33334
1416727_PM_a_at	Cyb5	1.91681	0.000272633
1416728_PM_at	Csnk2b	-1.13618	0.467139
1416729_PM_at	Plg	1.21213	0.148759
1416730_PM_at	Rcl1	-1.15603	0.417747
1416731_PM_at	Top2b	-1.58416	0.0374085
1416732_PM_at	Top2b	-1.86189	0.00141622
1416733_PM_at	Mkln1	-1.8523	0.00515749
1416734_PM_at	Mkln1	-1.44628	0.0798747
1416735_PM_at	Asah1	-1.22131	0.251444
1416736_PM_at	Casc3	-1.35781	0.0956259
1416737_PM_at	Gys1	1.28986	0.144778
1416738_PM_at	Brap	-1.16458	0.204905
1416739_PM_a_at	Brap	1.28201	0.191498
1416740_PM_at	Col5a1	1.60474	0.0379949
1416741_PM_at	Col5a1	1.20121	0.228969
1416742_PM_at	Cfdp1	-1.39455	0.0432613
1416743_PM_at	LOC640502 /// Uap1	-1.61672	0.017732
1416744_PM_at	LOC640502 /// Uap1	-1.10504	0.403948
1416745_PM_x_at	LOC640502 /// Uap1	-1.05465	0.671484
1416746_PM_at	H2afx	1.78606	0.00126594
1416747_PM_at	Mfsd5	-1.17858	0.451755
1416748_PM_a_at	Mre11a	-1.36858	0.290295
1416749_PM_at	Htra1	1.17706	0.243572
1416750_PM_at	Sigmar1	1.14484	0.578508
1416751_PM_a_at	Ddx20	-1.52047	0.0163597
1416752_PM_at	Ldb3	1.22889	0.169216
1416753_PM_at	Prkar1b	1.31976	0.133772
1416754_PM_at	Prkar1b	1.423	0.0213077
1416755_PM_at	Dnajb1	-1.5876	0.00356439
1416756_PM_at	Dnajb1	1.23466	0.360767
1416757_PM_at	Zwilch	-1.15256	0.548821
1416758_PM_at	Arhgap27	1.32299	0.0739634
1416759_PM_at	Mical1	1.852	0.00430357
1416760_PM_at	Galntl1	1.38806	0.0529233
1416761_PM_at	Hsd11b2	1.20022	0.232762
1416762_PM_at	S100a10	1.11651	0.5355
1416763_PM_at	Cdc123	-1.55463	0.021156
1416764_PM_at	Fis1	1.29224	0.355306
1416765_PM_s_at	Gm9803 /// Magmas	1.41082	0.151206
1416766_PM_at	Mosc2	-1.37957	0.137633
1416767_PM_a_at	1110003E01Rik	-1.11366	0.526041
1416768_PM_at	1110003E01Rik	1.2749	0.167018
1416769_PM_s_at	Atp6v0b	1.05611	0.811014
1416770_PM_at	Stk25	1.27747	0.190459
1416771_PM_at	Trappc3	-1.21547	0.3567
1416772_PM_at	Cpt2	1.30936	0.128594
1416773_PM_at	Wee1	-1.14214	0.455627
1416774_PM_at	Wee1	1.52956	0.0533836
1416775_PM_at	Atp5sl	1.09313	0.621747
1416776_PM_at	Crym	1.33719	0.0409446
1416777_PM_at	Ceacam12	-1.00043	0.997991
1416778_PM_at	Sdpr	1.86969	0.00217755
1416779_PM_at	Sdpr	2.48595	0.00112473
1416780_PM_at	Pfkm	-1.08096	0.67978
1416781_PM_at	Praf2	1.04877	0.850524
1416782_PM_s_at	Praf2	1.2954	0.226554
1416783_PM_at	Tac1	-1.01265	0.922415
1416784_PM_at	Pgk2	1.0055	0.972702
1416785_PM_at	Kcnip1	1.23267	0.130071
1416786_PM_at	Acvr1	1.22153	0.38811
1416787_PM_at	Acvr1	1.22268	0.159119
1416788_PM_a_at	Idh3g	1.0872	0.588701
1416789_PM_at	Idh3g	-1.06467	0.744961
1416790_PM_a_at	Gm5806 /// Gm9855 /// Tdg	-1.05364	0.723146
1416791_PM_a_at	Nxf1	-1.27954	0.340325
1416792_PM_at	Ppm1g	-1.00986	0.962589
1416793_PM_at	Atl2	-1.80261	0.00978843
1416794_PM_at	Atl2	-1.50102	0.0630006
1416795_PM_at	Cryl1	-1.39587	0.060826
1416796_PM_at	LOC100044475 /// Nck2	1.53622	0.0203635
1416797_PM_at	LOC100044475 /// Nck2	1.33355	0.0929521
1416798_PM_a_at	Nme4	1.10267	0.582626
1416799_PM_at	Trpm7	-1.3558	0.134127
1416800_PM_at	Trpm7	-1.43263	0.00393837
1416801_PM_at	Trpm7	-1.64553	0.00703034
1416802_PM_a_at	Cdca5	1.45273	0.207351
1416803_PM_at	Fkbp7	1.02608	0.939153
1416804_PM_at	Ehbp1l1	1.00255	0.989871
1416805_PM_at	Fam198b	-1.01152	0.981439
1416806_PM_at	Fdxr	1.22966	0.318384
1416807_PM_at	Rpl36a	-1.54841	0.00578767
1416808_PM_at	Nid1	-2.27481	0.0859389
1416809_PM_at	Cyp3a11	1.06358	0.498172
1416810_PM_at	Mea1	-1.01144	0.970267
1416811_PM_s_at	Ctla2a /// Ctla2b	1.24677	0.0508954
1416812_PM_at	Tia1	-1.62248	0.0675061
1416813_PM_at	Tia1	-1.04887	0.834691
1416814_PM_at	Tia1	-1.93164	0.0429045
1416815_PM_s_at	Bub3	-1.08635	0.697549
1416816_PM_at	Nek7	-1.35694	0.0251987
1416817_PM_at	Nek7	-1.31164	0.0602593
1416818_PM_at	Parva	1.06331	0.764172
1416819_PM_at	Cdc37	-1.06895	0.720116
1416820_PM_at	Cdc37	-1.36374	0.055404
1416821_PM_at	Dgcr14	1.11878	0.595159
1416822_PM_at	Dgcr14	-1.37579	0.0138189
1416823_PM_a_at	Osbpl1a	-1.057	0.885484
1416824_PM_at	B230118H07Rik	1.20381	0.385399
1416825_PM_at	Snta1	1.25922	0.195591
1416826_PM_a_at	Med20	1.14799	0.552838
1416827_PM_at	Tbxas1	2.18061	0.0133951
1416828_PM_at	Snap25	-1.01673	0.873697
1416829_PM_at	Atp5b	1.09322	0.730785
1416830_PM_at	0610031J06Rik	1.15458	0.446052
1416831_PM_at	Neu1	-1.12962	0.463728
1416832_PM_at	Slc39a8	-1.16578	0.317706
1416833_PM_at	Keg1	1.17999	0.137815
1416834_PM_x_at	Ndufb2	1.13908	0.443325
1416835_PM_s_at	Amd1	1.24549	0.237764
1416836_PM_at	Lrp10	1.42854	0.0206248
1416837_PM_at	Bax	-1.20491	0.31077
1416838_PM_at	Mut	-1.38294	0.185182
1416839_PM_at	Mut	1.0396	0.739069
1416840_PM_at	Mid1ip1	-1.08254	0.72413
1416841_PM_at	1110059E24Rik	-1.18101	0.404448
1416842_PM_at	Gstm5	1.01326	0.981624
1416843_PM_at	Pde6d	-1.2433	0.367817
1416844_PM_at	Prmt2	1.08035	0.645857
1416845_PM_at	Tmem132a	1.51583	0.00599169
1416846_PM_a_at	Pdzrn3	1.05939	0.746238
1416847_PM_s_at	Oas1d /// Oas1e	6.90075	0.00206742
1416848_PM_at	Ubl5	-1.28104	0.257074
1416849_PM_at	Cisd1	-1.66175	0.0186953
1416850_PM_s_at	Cisd1	-1.04583	0.777868
1416851_PM_at	St13	-1.01768	0.928782
1416852_PM_a_at	Ncdn	-2.28135	0.00114983
1416853_PM_at	Ncdn	-1.4451	0.199774
1416854_PM_at	Slc34a2	1.22129	0.126137
1416855_PM_at	Gas1	1.0369	0.850259
1416856_PM_at	3230401D17Rik	-1.18351	0.53183
1416857_PM_at	Sdf2	1.06923	0.692111
1416858_PM_a_at	Fkbp3	-1.23424	0.444262
1416859_PM_at	Fkbp3	-1.80012	0.00224249
1416860_PM_s_at	Ing1	1.17189	0.315299
1416861_PM_at	Stam	-1.10191	0.655895
1416862_PM_at	Stam	-1.24907	0.0451099
1416863_PM_at	Abhd8	1.19606	0.286556
1416864_PM_at	Surf6	-1.87554	0.00154224
1416865_PM_at	Fgd1	1.18828	0.316528
1416866_PM_at	Bet1	-1.6347	0.0713669
1416867_PM_at	Bet1	1.06366	0.663587
1416868_PM_at	Cdkn2c	1.09599	0.745174
1416869_PM_x_at	Lime1	1.11932	0.58637
1416870_PM_at	Dnalc4	1.0359	0.855068
1416871_PM_at	Adam8	4.81152	0.000159949
1416872_PM_at	Tspan6	1.19314	0.421929
1416873_PM_a_at	Cdk2	1.06081	0.755926
1416874_PM_a_at	Paf1	-1.08851	0.569827
1416875_PM_at	Parvg	-1.0846	0.57842
1416876_PM_at	Parvg	-1.16033	0.342094
1416877_PM_a_at	Mrpl51	-1.41606	0.241256
1416878_PM_at	Mrpl51	-1.19345	0.384264
1416879_PM_at	Mrpl51	-1.54941	0.0197735
1416880_PM_at	Mcl1	-1.26204	0.307114
1416881_PM_at	Mcl1	1.05214	0.843945
1416882_PM_at	Rgs10	1.26372	0.175541
1416883_PM_at	Clptm1	1.29055	0.0750694
1416884_PM_at	Cbx3	-1.3809	0.02812
1416885_PM_at	1110038F14Rik	-1.74407	0.00172737
1416886_PM_at	C1d	-1.73657	0.00937594
1416887_PM_at	C1d	1.48911	0.0336408
1416888_PM_at	Fadd	1.09443	0.678454
1416889_PM_at	Tnni2	1.0909	0.667603
1416890_PM_at	Wdr74	-1.12517	0.525977
1416891_PM_at	Numb	1.32016	0.141179
1416892_PM_s_at	Fam107b	-1.95788	0.000154098
1416893_PM_at	Fam107b	1.40916	0.0527736
1416894_PM_at	Hspbp1	-1.04876	0.723146
1416895_PM_at	Efna1	1.12132	0.454828
1416896_PM_at	Rps6ka1	1.29856	0.0870314
1416897_PM_at	Parp9	1.33815	0.0846378
1416898_PM_a_at	Irf3	-1.19599	0.226903
1416899_PM_at	Utf1	1.1506	0.316964
1416900_PM_s_at	Gdf1 /// Lass1	1.59179	0.00682033
1416901_PM_at	Npc2	-1.03966	0.783589
1416902_PM_a_at	Cox5b	-1.31459	0.157569
1416903_PM_at	Nucb1	1.44277	0.0413474
1416904_PM_at	Mbnl1	-1.04406	0.800124
1416905_PM_at	Guca2a	1.12325	0.545643
1416906_PM_at	Anapc5	-1.07504	0.687801
1416907_PM_at	Tsn	-1.67049	0.131081
1416908_PM_s_at	Tsn	-1.49588	0.00534609
1416909_PM_at	Pigyl	1.08337	0.608045
1416910_PM_at	Dnajc15	-1.10877	0.746698
1416911_PM_a_at	Akirin1	1.15762	0.462246
1416912_PM_at	Akirin1	-1.10312	0.649443
1416913_PM_at	Es1	1.08498	0.538481
1416914_PM_s_at	Mtvr2	1.20305	0.374343
1416915_PM_at	Msh6	-2.78312	0.000487255
1416916_PM_at	Elf3	1.34513	0.0806913
1416917_PM_at	1700123O20Rik	1.14366	0.354828
1416918_PM_at	Dlg3	-1.99612	0.000552459
1416919_PM_a_at	Nphp1	1.25737	0.0942985
1416920_PM_at	Rbm4	1.23794	0.159917
1416921_PM_x_at	Aldoa	1.39528	0.0324965
1416922_PM_a_at	Bnip3l	1.05888	0.650061
1416923_PM_a_at	Bnip3l	1.00371	0.977532
1416924_PM_at	Bri3	-1.10958	0.377562
1416925_PM_at	Kpnb1	-1.84834	0.00536703
1416926_PM_at	Trp53inp1	1.14747	0.447207
1416927_PM_at	Trp53inp1	-1.11684	0.462644
1416928_PM_at	Rbm12	-1.26588	0.354578
1416929_PM_at	Rbm12	-1.25049	0.194391
1416930_PM_at	Ly6d	-1.69962	0.0367185
1416931_PM_at	Nif3l1	1.28275	0.11694
1416932_PM_at	Cog2	1.15037	0.374874
1416933_PM_at	Por	1.67751	0.0040942
1416934_PM_at	Mtm1	-1.27532	0.512892
1416935_PM_at	Trpv2	1.45201	0.0266307
1416936_PM_at	Aatk	1.55681	0.013261
1416937_PM_at	Gabarap	-1.10006	0.548499
1416938_PM_at	Chchd1	-1.28891	0.185553
1416939_PM_at	Ppa1	-1.01308	0.953938
1416940_PM_at	Ppif	1.69577	0.0245908
1416941_PM_s_at	Eif4h	-1.22289	0.331317
1416942_PM_at	Erap1	-1.30565	0.381923
1416943_PM_at	Ube2e1	-1.0735	0.877438
1416944_PM_a_at	Tlk2	-1.60801	0.00359722
1416945_PM_at	Ptov1	1.29638	0.111169
1416946_PM_a_at	Acaa1a /// Acaa1b	1.49943	0.0446745
1416947_PM_s_at	Acaa1a /// Acaa1b	1.28517	0.0764235
1416948_PM_at	Mrpl23	-1.36265	0.107568
1416949_PM_s_at	Slc39a7	-1.22376	0.447098
1416950_PM_at	Tnfaip8	1.17828	0.239866
1416951_PM_a_at	Atp6v1d	1.27536	0.270197
1416952_PM_at	Atp6v1d	1.025	0.878138
1416953_PM_at	Ctgf	1.1835	0.227288
1416954_PM_at	Slc25a10	1.831	0.00742206
1416955_PM_at	Slc25a10	1.38729	0.108041
1416956_PM_at	Kcnab2	-1.28698	0.281319
1416957_PM_at	Pou2af1	-1.55492	0.0337958
1416958_PM_at	Nr1d2	-2.04051	0.0184821
1416959_PM_at	Nr1d2	1.01157	0.954141
1416960_PM_at	B3gat3	1.17751	0.376247
1416961_PM_at	Bub1b	1.48118	0.0200384
1416962_PM_at	Rcc1	-1.01731	0.93516
1416963_PM_at	Ubac1	1.38159	0.415217
1416964_PM_at	Eefsec	-1.04838	0.88735
1416965_PM_at	Pcsk1n	1.24132	0.270681
1416966_PM_at	Slc22a8	1.07828	0.560368
1416967_PM_at	Sox2	-1.08198	0.506512
1416968_PM_a_at	Hsd3b7	1.12539	0.405249
1416969_PM_at	Gtse1	1.30648	0.113561
1416970_PM_a_at	Cox7a2	-1.04201	0.816295
1416971_PM_at	Cox7a2	1.01229	0.960164
1416972_PM_at	Nhp2l1	-1.55913	0.0173861
1416973_PM_at	Nhp2l1	-1.51487	0.0260741
1416974_PM_at	Stam2	-1.16961	0.489414
1416975_PM_at	Stam2	-1.01554	0.940018
1416976_PM_at	Stam2	-1.56901	0.0264216
1416977_PM_at	Stam2	1.05771	0.76363
1416978_PM_at	Fcgrt	-1.39147	0.0650116
1416979_PM_at	Pomp	-1.48667	0.0306885
1416980_PM_at	Mettl7b	-1.01948	0.877981
1416981_PM_at	Foxo1	-1.33327	0.155993
1416982_PM_at	Foxo1	-2.14114	0.000159949
1416983_PM_s_at	Foxo1	-1.42895	0.0369315
1416984_PM_at	Mrps18a	-1.08616	0.695654
1416985_PM_at	Sirpa	-1.03027	0.88893
1416986_PM_a_at	Sirpa	1.0475	0.819622
1416987_PM_at	Elp4	1.17818	0.170081
1416988_PM_at	Msh2	-1.22499	0.237424
1416989_PM_at	Vps53	-1.08721	0.725398
1416990_PM_at	Rxrb	1.10846	0.584076
1416991_PM_at	Mto1	-1.16216	0.401282
1416992_PM_at	LOC100046464 /// Mfng	-1.19341	0.253272
1416993_PM_at	Cog4	1.03093	0.908844
1416994_PM_at	Ttc1	1.14106	0.461756
1416995_PM_at	Pacsin3	1.47172	0.0194108
1416996_PM_at	Tbc1d8	-1.90716	0.0806913
1416997_PM_a_at	Hap1	1.18539	0.237512
1416998_PM_at	Rrs1	-1.6913	0.157795
1416999_PM_at	Smpd2	1.14124	0.595621
1417000_PM_at	Abtb1	2.39119	0.000325012
1417001_PM_a_at	D4Wsu53e	1.07406	0.717809
1417002_PM_at	0610012G03Rik	1.16204	0.569582
1417003_PM_at	0610012G03Rik	1.05017	0.747829
1417004_PM_at	Tsg101	1.31064	0.345585
1417005_PM_at	Klc1	1.47157	0.0424812
1417006_PM_at	Commd4	1.0603	0.738563
1417007_PM_a_at	Vps4b	-1.21837	0.390343
1417008_PM_at	Crat	2.23234	0.0113672
1417009_PM_at	C1ra	1.18166	0.159872
1417010_PM_at	Zfp238	-1.18617	0.400924
1417011_PM_at	Sdc2	1.03336	0.885858
1417012_PM_at	Sdc2	1.18995	0.229782
1417013_PM_at	Hspb8	1.13567	0.326157
1417014_PM_at	Hspb8	-1.15613	0.267526
1417015_PM_at	Rassf3	1.24272	0.164191
1417016_PM_at	Mapkapk5	-1.01071	0.963876
1417017_PM_at	Cyp17a1	1.01005	0.947503
1417018_PM_at	Efemp2	1.23399	0.181559
1417019_PM_a_at	Cdc6	1.33631	0.141648
1417020_PM_at	Spata4	1.25913	0.0962094
1417021_PM_a_at	Spo11	1.26347	0.430809
1417022_PM_at	Slc7a3	1.13879	0.41204
1417023_PM_a_at	Fabp4	1.03216	0.9551
1417024_PM_at	Hars	1.06795	0.706403
1417025_PM_at	H2-Eb1	-1.76242	0.033346
1417026_PM_at	Pfdn1	-1.36091	0.18585
1417027_PM_at	Trim2	-1.21848	0.436814
1417028_PM_a_at	Trim2	1.15614	0.318528
1417029_PM_a_at	Trim2	1.15543	0.315391
1417030_PM_at	Tmem206	-2.57939	0.000212019
1417031_PM_at	Tmem206	1.04728	0.808334
1417032_PM_at	Ube2g2	-1.20941	0.391608
1417033_PM_at	Ube2g2	-1.70383	0.00527287
1417034_PM_at	Trappc6a	1.33327	0.0431399
1417035_PM_at	Sac3d1	1.20523	0.339902
1417036_PM_at	Sac3d1	1.06539	0.633984
1417037_PM_at	Orc6l	-1.35	0.0657994
1417038_PM_at	41526	1.70347	0.00452343
1417039_PM_a_at	Cul7	1.18001	0.267526
1417040_PM_a_at	Bok	1.31281	0.0934812
1417041_PM_at	Polr1c	-1.1245	0.322673
1417042_PM_at	Slc37a4	-1.40723	0.0594641
1417043_PM_at	Lcat	-1.20045	0.339814
1417044_PM_at	Lcmt1	1.15416	0.575503
1417045_PM_at	Bid	1.31895	0.295464
1417046_PM_at	Nprl2	-1.00689	0.976472
1417047_PM_at	Prom2	1.23123	0.277338
1417048_PM_at	Prom2	1.21948	0.130833
1417049_PM_at	Rhd	2.20064	0.152217
1417050_PM_at	C1qtnf4	1.31175	0.147689
1417051_PM_at	Pcdh8	1.18226	0.159119
1417052_PM_at	Psmb3	-1.57494	0.0871203
1417053_PM_at	Phb	-1.31566	0.140846
1417054_PM_a_at	0610009D07Rik	-1.89037	0.00800604
1417055_PM_at	0610009D07Rik	-1.27697	0.210102
1417056_PM_at	Psme1	-1.1936	0.317788
1417057_PM_a_at	Lamp3 /// LOC100043444 /// LOC100045251 /// Ppid	-1.29646	0.335238
1417058_PM_a_at	Krtcap2	-1.44027	0.0843684
1417059_PM_at	Krtcap2	-1.14593	0.277338
1417060_PM_at	Ppp1r11	-1.07953	0.714253
1417061_PM_at	Slc40a1	1.43348	0.360767
1417062_PM_at	Armc10	-1.76678	0.0309312
1417063_PM_at	C1qb	1.37037	0.0973369
1417064_PM_at	Jagn1	-1.43032	0.0834553
1417065_PM_at	Egr1	-1.31205	0.0800165
1417066_PM_at	Cabc1	1.03592	0.866116
1417067_PM_s_at	Cabc1	1.76101	0.00560619
1417068_PM_a_at	Ptpn1	1.7093	0.0263514
1417069_PM_a_at	Gmfb	-1.81837	0.00226992
1417070_PM_at	Cyp4v3	-2.44245	0.00444754
1417071_PM_s_at	Cyp4v3	-1.68177	0.0826455
1417072_PM_at	Slc22a6	1.28775	0.129125
1417073_PM_a_at	Qk	1.53772	0.0949341
1417074_PM_at	Ceacam10	2.53545	0.0647208
1417075_PM_at	Fam136a	-2.45235	0.000751143
1417076_PM_at	Fabp9	1.37651	0.0126789
1417077_PM_at	Bcap29	-1.6575	0.0501969
1417078_PM_at	Lgals2	1.1496	0.380794
1417079_PM_s_at	Lgals2	1.1483	0.371052
1417080_PM_a_at	Ecsit	-1.02667	0.91538
1417081_PM_a_at	Syngr2	-1.23173	0.374838
1417082_PM_at	Anp32b	1.02488	0.887307
1417083_PM_at	Sec61b	-1.19717	0.229974
1417084_PM_at	Eif4ebp2	-1.06119	0.692111
1417085_PM_at	Akr1c6	-1.00245	0.987767
1417086_PM_at	Pafah1b1	-2.2152	0.0154785
1417087_PM_at	Glg1	-1.59349	0.00819203
1417088_PM_at	Zfp346	1.02902	0.887234
1417089_PM_a_at	Ckmt1	-1.06789	0.617298
1417090_PM_at	Rcn1	-1.14952	0.625024
1417091_PM_at	Chuk	1.15362	0.387239
1417092_PM_at	Pth1r	1.67497	0.0117175
1417093_PM_a_at	Gtf2h4	1.12237	0.380455
1417094_PM_at	Acot7	1.7501	0.00413289
1417095_PM_a_at	Hspa14	1.1141	0.745456
1417096_PM_at	Rrp15	1.12715	0.544963
1417097_PM_at	Mecr	1.09918	0.618286
1417098_PM_s_at	Mecr	-1.13431	0.657285
1417099_PM_at	Ftsj1 /// LOC100044636	-1.05363	0.861892
1417100_PM_at	Cd320	1.21865	0.304617
1417101_PM_at	Hspa2	1.06382	0.7706
1417102_PM_a_at	LOC100046199 /// Ndufb5	-1.271	0.261687
1417103_PM_at	Ddt	-1.28682	0.224954
1417104_PM_at	Emp3	-1.30149	0.233691
1417105_PM_at	Trappc2l	-1.15927	0.466489
1417106_PM_at	Tpd52l2	-1.00959	0.972113
1417107_PM_at	Tpd52l2	-1.19115	0.184593
1417108_PM_at	Klc4	1.70376	0.00205591
1417109_PM_at	Tinagl1	1.66674	0.0939503
1417110_PM_at	Man1a	-1.17508	0.448138
1417111_PM_at	Man1a	-1.49244	0.0195014
1417112_PM_at	Arl2bp	-1.71436	0.0597771
1417113_PM_at	Gmcl1	-1.97817	0.00858297
1417114_PM_at	Gmcl1	-1.94106	0.0309505
1417115_PM_at	Map3k12	-1.00862	0.958481
1417116_PM_at	Slc6a8	1.3029	0.0985905
1417117_PM_at	Cstf1	-1.00249	0.98961
1417118_PM_a_at	Naa10	-1.45198	0.0955543
1417119_PM_at	Zfpl1	1.06097	0.759325
1417120_PM_at	Miip	1.14126	0.435794
1417121_PM_at	Gabra6	1.07723	0.593469
1417122_PM_at	Vav3	-1.27912	0.17107
1417123_PM_at	Vav3	1.14562	0.547434
1417124_PM_at	Dstn	1.82175	0.00488897
1417125_PM_at	Ahcy	-1.10866	0.552169
1417126_PM_a_at	Rpl22l1	-1.14201	0.569605
1417127_PM_at	Msx1	1.11876	0.479439
1417128_PM_at	Plekho1	1.23627	0.232526
1417129_PM_a_at	Meis2	-1.01445	0.937306
1417130_PM_s_at	Angptl4	1.17784	0.313325
1417131_PM_at	Cdc25a	1.30226	0.131403
1417132_PM_at	Cdc25a	-1.48134	0.0161341
1417133_PM_at	Pmp22	1.3853	0.269309
1417134_PM_at	Srpk2	1.29348	0.162001
1417135_PM_at	Srpk2	-1.14	0.562596
1417136_PM_s_at	Srpk2	-1.38681	0.156567
1417137_PM_at	Uck2	1.12511	0.315521
1417138_PM_s_at	Polr2e	-1.12421	0.516912
1417139_PM_at	Dsn1	-1.24737	0.122306
1417140_PM_a_at	Ptpn2	-1.4317	0.0481346
1417141_PM_at	Igtp	1.78438	0.00167672
1417142_PM_at	Fam120b	1.04578	0.8679
1417143_PM_at	Lpar1	1.31636	0.134658
1417144_PM_at	Tubg1	-1.02489	0.919457
1417145_PM_at	Nfxl1	-1.01621	0.951554
1417146_PM_at	Mri1	1.16337	0.35517
1417147_PM_at	Fam69b	1.11843	0.450663
1417148_PM_at	Pdgfrb	1.0394	0.832962
1417149_PM_at	P4ha2	1.22322	0.129899
1417150_PM_at	Slc6a4	2.03983	0.00330705
1417151_PM_a_at	Ntsr2	1.31896	0.119611
1417152_PM_at	Nacc2	1.56539	0.030436
1417153_PM_at	Nacc2	1.17682	0.584523
1417154_PM_at	Slc25a14	-1.32106	0.228834
1417155_PM_at	Mycn	1.08272	0.478696
1417156_PM_at	Krt19	1.19178	0.185666
1417157_PM_at	Actr10	-1.0048	0.982514
1417158_PM_at	Zxdc	1.02658	0.848271
1417159_PM_at	Zxdc	1.10705	0.586747
1417160_PM_s_at	Expi	2.62721	0.00468463
1417161_PM_at	Cdk2ap2	1.01154	0.966093
1417162_PM_at	Tmbim1	2.08102	0.0212704
1417163_PM_at	Dusp10	-1.50571	0.104298
1417164_PM_at	Dusp10	1.2227	0.415087
1417165_PM_at	Mbd2	1.16665	0.253341
1417166_PM_at	Psip1	-1.68001	0.00512698
1417167_PM_at	Exosc5	-1.07746	0.739083
1417168_PM_a_at	Usp2	1.49929	0.041451
1417169_PM_at	Usp2	-1.10446	0.633965
1417170_PM_at	Lztfl1	-1.0338	0.909199
1417171_PM_at	Itk	-2.08226	0.00452712
1417172_PM_at	Ube2l6	-1.13931	0.666207
1417173_PM_at	Atf6b	1.17986	0.341351
1417174_PM_at	Tmem218	-1.01113	0.971773
1417175_PM_at	Csnk1e	1.67314	0.0377248
1417176_PM_at	Csnk1e	1.3649	0.0440779
1417177_PM_at	Galk1	-1.01989	0.921429
1417178_PM_at	Gipc2	1.71671	0.0341246
1417179_PM_at	Tspan5	-1.24943	0.187554
1417180_PM_at	Pcsk7	1.56574	0.0143919
1417181_PM_a_at	Kifap3	1.14191	0.358376
1417182_PM_at	Dnaja2	-1.00041	0.999171
1417183_PM_at	Dnaja2	-1.96719	0.00768515
1417184_PM_s_at	Hbb-b1 /// Hbb-b2	1.02222	0.81836
1417185_PM_at	Ly6a	1.19081	0.339237
1417186_PM_at	Ube2k	-1.53271	0.0068485
1417187_PM_at	Ube2k	1.16027	0.275407
1417188_PM_s_at	Ube2k	1.17545	0.462116
1417189_PM_at	Psme2	-1.15389	0.371491
1417190_PM_at	Nampt	1.43709	0.140653
1417191_PM_at	Dnajb9	1.10594	0.610308
1417192_PM_at	Tomm70a	1.05801	0.840654
1417193_PM_at	Sod2	-1.01599	0.971431
1417194_PM_at	Sod2	-1.01983	0.898876
1417195_PM_at	Wwc2	1.02442	0.848082
1417196_PM_s_at	Wwc2	-1.0002	0.999087
1417197_PM_at	Wwc2	1.25381	0.241441
1417198_PM_at	Wwc2	1.16574	0.23607
1417199_PM_at	Tmem183a	1.31171	0.196579
1417200_PM_at	Tmem183a	1.26576	0.0830619
1417201_PM_at	Nt5c2	1.16471	0.29053
1417202_PM_s_at	Uba3	-1.39075	0.228742
1417203_PM_at	Ethe1	1.28921	0.393994
1417204_PM_at	Kdelr2	-1.948	9.44069e-05
1417205_PM_at	Kdelr2	-1.31614	0.115298
1417206_PM_at	Urod	1.81558	0.11505
1417207_PM_at	Dvl2	-1.23728	0.492532
1417208_PM_at	Amacr	1.02864	0.891381
1417209_PM_at	Sertad2	1.66328	0.0124183
1417210_PM_at	Eif2s3y	1.12365	0.379977
1417211_PM_a_at	1110032A03Rik /// LOC100048251	1.4041	0.147828
1417212_PM_at	Fam195a	-1.05139	0.754111
1417213_PM_a_at	Rbm6	-1.29676	0.227759
1417214_PM_at	Rab27b	1.68868	0.0341843
1417215_PM_at	Rab27b	1.25426	0.43401
1417216_PM_at	Pim2	-1.42615	0.0200984
1417217_PM_at	Magel2	1.30486	0.178128
1417218_PM_at	Calhm2	-1.29448	0.173654
1417219_PM_s_at	Tmsb10	-1.44794	0.105917
1417220_PM_at	Fah	1.03671	0.881913
1417221_PM_at	Ppm1a	-1.07149	0.581111
1417222_PM_a_at	Tmem123	1.21943	0.445989
1417223_PM_at	Cd2bp2	-1.20791	0.146196
1417224_PM_a_at	Cd2bp2	-1.09347	0.737144
1417225_PM_at	Arl6ip5	-1.22606	0.274668
1417226_PM_at	Fbxw4	1.35381	0.0858846
1417227_PM_at	Mccc1	-1.59039	0.0102249
1417228_PM_at	Capn1	1.44743	0.0909332
1417229_PM_at	Capn1	1.23872	0.236288
1417230_PM_at	Ralgps2	-1.2658	0.26779
1417231_PM_at	Cldn2	1.13919	0.216092
1417232_PM_at	Cldn2	-1.00068	0.997459
1417233_PM_at	Chchd4	-1.13397	0.57058
1417234_PM_at	Mmp11	-1.00213	0.991158
1417235_PM_at	Ehd3	-1.46687	0.0146878
1417236_PM_at	Ehd3	-1.65848	0.00223685
1417237_PM_at	Pld2	1.26707	0.391034
1417238_PM_at	Ewsr1	-1.23586	0.343395
1417239_PM_at	Cetn3	-1.90969	0.0116778
1417240_PM_at	Zyx	2.87178	2.04494e-05
1417241_PM_at	Amz2	-1.01594	0.965062
1417242_PM_at	Eif4a3	-1.33469	0.131118
1417243_PM_at	Fam192a	1.24168	0.242971
1417244_PM_a_at	Irf7	7.7494	7.76004e-06
1417245_PM_at	Gpr180	1.00446	0.99043
1417246_PM_at	Pzp	1.30607	0.189
1417247_PM_at	AI597479	-2.00904	0.00957025
1417248_PM_at	Ralbp1	1.30139	0.443413
1417249_PM_at	Polm	1.04205	0.844737
1417250_PM_at	Rlim	-1.55187	0.00525884
1417251_PM_at	Palmd	1.05278	0.716728
1417252_PM_at	Nt5c	1.0483	0.833771
1417253_PM_at	Frg1	1.10049	0.536703
1417254_PM_at	Spata5	-2.22265	0.0041869
1417255_PM_at	Ift140	-1.8003	0.0142454
1417256_PM_at	Mmp13	1.1694	0.582416
1417257_PM_at	Cel	1.11276	0.36882
1417258_PM_at	Cct5	-1.12102	0.538481
1417259_PM_a_at	Capzb	1.0913	0.735688
1417260_PM_at	U2af2	-1.5037	0.0128065
1417261_PM_at	Mbtd1	-1.72086	0.000328181
1417262_PM_at	Ptgs2	1.24322	0.137292
1417263_PM_at	Ptgs2	1.12968	0.350467
1417264_PM_at	Coq5	1.03855	0.827578
1417265_PM_s_at	Coq5	-1.48577	0.113292
1417266_PM_at	Ccl6	1.14836	0.547503
1417267_PM_s_at	Fkbp11	-1.15152	0.573382
1417268_PM_at	Cd14	1.89755	0.0405856
1417269_PM_at	Cdk9	1.14071	0.397117
1417270_PM_at	Wdr12	-1.91996	0.000671291
1417271_PM_a_at	Eng	1.06556	0.617663
1417272_PM_at	Fam114a1	1.81769	0.00273167
1417273_PM_at	Pdk4	1.10458	0.360139
1417274_PM_at	Snrpa	1.0587	0.811405
1417275_PM_at	Mal	1.30288	0.145051
1417276_PM_at	Tulp2	1.18817	0.121593
1417277_PM_at	Cyp4f16	-1.15012	0.67436
1417278_PM_a_at	LOC634379 /// Nkd1	1.45741	0.0513878
1417279_PM_at	Itpr1	-1.72515	0.0325828
1417280_PM_at	Slc17a1	1.09073	0.610858
1417281_PM_a_at	Mmp23	1.66822	0.034672
1417282_PM_at	Mmp23	1.17154	0.440373
1417283_PM_at	Lynx1	1.02314	0.904036
1417284_PM_at	Mapkap1	-1.09068	0.659699
1417285_PM_a_at	Ndufa5	1.03744	0.889296
1417286_PM_at	Ndufa5	-1.10764	0.616436
1417287_PM_at	H13	-1.02686	0.894059
1417288_PM_at	Plekha2	1.23146	0.134618
1417289_PM_at	Plekha2	-1.39659	0.180094
1417290_PM_at	Lrg1	7.57555	4.38384e-05
1417291_PM_at	Tnfrsf1a	1.91019	0.0179231
1417292_PM_at	Ifi47	-1.02022	0.948015
1417293_PM_at	Hs6st1 /// LOC100047260	-1.03325	0.931562
1417294_PM_at	Akr7a5	-1.04533	0.755849
1417295_PM_at	Mta1	-1.01585	0.937822
1417296_PM_at	Atf1	-1.0184	0.952385
1417297_PM_at	Itpr3	-1.25664	0.210281
1417298_PM_at	Ebpl	1.19243	0.245237
1417299_PM_at	Nek2	1.22174	0.116722
1417300_PM_at	Smpdl3b	-2.38484	0.0965104
1417301_PM_at	Fzd6	1.26071	0.0826718
1417302_PM_at	Rcor2	1.22959	0.282852
1417303_PM_at	Mvd	-1.00047	0.998424
1417304_PM_at	Chrd	1.26069	0.215648
1417305_PM_at	Speg	1.35048	0.113443
1417306_PM_at	Tyk2	1.13437	0.39253
1417307_PM_at	Dmd	1.21092	0.207173
1417308_PM_at	Pkm2	1.90284	0.000143151
1417309_PM_at	Tob2	-1.61455	0.0138631
1417310_PM_at	Tob2	-2.52184	0.000237442
1417311_PM_at	Crip2	1.27743	0.244846
1417312_PM_at	Dkk3	1.20952	0.438054
1417313_PM_at	Lsm7	1.29099	0.0800213
1417314_PM_at	Cfb	-1.19891	0.636637
1417315_PM_at	Gripap1	-1.09366	0.504922
1417316_PM_at	Acot13	-1.4173	0.157259
1417317_PM_s_at	Gm10213 /// Gm10247 /// Gm10296 /// Ino80 /// LOC100046034 /// LOC100048620 /// Rpl35a /// Rpl35a-ps2	-1.37216	0.0134228
1417318_PM_at	Dbc1	1.20065	0.194396
1417319_PM_at	Pvrl3	1.07383	0.553809
1417320_PM_at	Grpel1	-1.38637	0.161695
1417321_PM_at	Zcchc7	-1.23239	0.340595
1417322_PM_at	Dohh	1.37753	0.172423
1417323_PM_at	Psrc1	1.46626	0.334757
1417324_PM_at	Mast2	2.74704	0.000456671
1417325_PM_at	Btrc	1.169	0.403433
1417326_PM_a_at	Anapc11	-1.17881	0.402436
1417327_PM_at	Cav2	1.14474	0.335394
1417328_PM_at	Ercc1	1.24114	0.221428
1417329_PM_at	Slc23a2	-1.21693	0.265903
1417330_PM_at	Slc23a2	1.02259	0.849299
1417331_PM_a_at	Arl6	-1.01252	0.95032
1417332_PM_at	Rfx2	1.09624	0.804681
1417333_PM_at	Rasa4	1.09775	0.722375
1417334_PM_at	Stk19	1.28483	0.164381
1417335_PM_at	Sult2b1	1.23346	0.115332
1417336_PM_a_at	Sytl4	1.77672	0.0111383
1417337_PM_at	Epb4.2	3.84361	0.00924083
1417338_PM_at	Epb4.2	1.45131	0.371695
1417339_PM_a_at	Dynll1 /// Gm6788	1.08095	0.692577
1417340_PM_at	Glrx3	-1.44364	0.105501
1417341_PM_a_at	Ppp1r2	1.56493	0.0394196
1417342_PM_at	Ppp1r2	-1.91337	0.00684431
1417343_PM_at	Fxyd6	1.30152	0.276864
1417344_PM_at	2900064A13Rik	-1.40981	0.125772
1417345_PM_at	2900064A13Rik	-1.01482	0.930958
1417346_PM_at	Pycard	1.21726	0.362591
1417347_PM_at	Pycard	-1.11121	0.606616
1417348_PM_at	2310039H08Rik	-1.22763	0.271724
1417349_PM_at	Pldn	-1.23652	0.520479
1417350_PM_at	Pldn	-1.28726	0.268644
1417351_PM_a_at	LOC100047155 /// Snrpa1	-1.0311	0.900244
1417352_PM_s_at	Snrpa1	-1.36475	0.078764
1417353_PM_x_at	Snrpa1	-1.30117	0.18418
1417354_PM_at	Sil1	-1.00977	0.967627
1417355_PM_at	Peg3	1.17978	0.121652
1417356_PM_at	Peg3	1.163	0.214539
1417357_PM_at	Emd	-1.67019	0.0962911
1417358_PM_s_at	Sorbs1	1.46697	0.0116623
1417359_PM_at	Mfap2	1.25408	0.145134
1417360_PM_at	Mlh1	-1.10599	0.463702
1417361_PM_at	Asb3	-1.4698	0.0282542
1417362_PM_at	Rhcg	1.17001	0.388159
1417363_PM_at	Zfp61	-1.1348	0.677171
1417364_PM_at	Eef1g /// LOC100047986	-1.43361	0.0139743
1417365_PM_a_at	Calm1	-1.26417	0.188876
1417366_PM_s_at	Calm1	-1.11306	0.519523
1417367_PM_at	Ppp2ca	1.2403	0.170552
1417368_PM_s_at	Ndufa2	1.20577	0.298942
1417369_PM_at	Hsd17b4	-1.34546	0.0489466
1417370_PM_at	Tff3	1.18018	0.431061
1417371_PM_at	Peli1	-1.40663	0.102699
1417372_PM_a_at	Peli1	-1.40968	0.227505
1417373_PM_a_at	Tuba4a	1.32745	0.0301476
1417374_PM_at	Tuba4a	1.70674	0.0339811
1417375_PM_at	Tuba4a	1.21452	0.232547
1417376_PM_a_at	Cadm1	1.14834	0.642243
1417377_PM_at	Cadm1	-1.06827	0.683756
1417378_PM_at	Cadm1	-1.20756	0.3915
1417379_PM_at	Iqgap1	-1.12912	0.627308
1417380_PM_at	Iqgap1	-1.65243	0.0630638
1417381_PM_at	C1qa	1.17557	0.188876
1417382_PM_at	Entpd5	-1.23645	0.426391
1417383_PM_at	Entpd5	-1.01607	0.913142
1417384_PM_at	Entpd5	-1.7922	0.067739
1417385_PM_at	Npepps	-1.41062	0.091054
1417386_PM_at	Npepps	1.19104	0.245035
1417387_PM_at	Med31	-1.14217	0.403709
1417388_PM_at	Bex2	1.05673	0.679534
1417389_PM_at	Gpc1	-1.13071	0.564652
1417390_PM_at	Gpn1	1.07666	0.687893
1417391_PM_a_at	Il16	1.01429	0.937932
1417392_PM_a_at	Slc7a7	-1.10112	0.718614
1417393_PM_a_at	Fam132a	1.34834	0.368732
1417394_PM_at	Klf4	-1.69489	0.10383
1417395_PM_at	Klf4	-1.54215	0.0881934
1417396_PM_at	Podxl	1.09712	0.655841
1417397_PM_at	Slc9a1	1.36663	0.0794423
1417398_PM_at	Rras2	-2.27104	0.0035642
1417399_PM_at	Gas6	1.21999	0.253488
1417400_PM_at	Rai14	1.36466	0.141939
1417401_PM_at	Rai14	1.25733	0.0885667
1417402_PM_at	Fam165b	-1.33725	0.123929
1417403_PM_at	Elovl6	1.16452	0.507331
1417404_PM_at	Elovl6	2.24329	0.0112997
1417405_PM_at	Stard3	1.59896	0.0188905
1417406_PM_at	Sertad1	1.70855	0.00278097
1417407_PM_at	Fbxl14	-1.63441	0.00430328
1417408_PM_at	F3	1.05894	0.568419
1417409_PM_at	Jun	-1.11406	0.693631
1417410_PM_s_at	Prkci	-1.88388	0.0255028
1417411_PM_at	Nap1l5	-1.04597	0.823915
1417412_PM_at	F8a	-1.1676	0.396482
1417413_PM_at	Cuzd1	1.15408	0.23607
1417414_PM_at	41520	-1.07426	0.580385
1417415_PM_at	Slc6a3	2.00544	0.00490307
1417416_PM_at	Kcna1	1.12615	0.36292
1417417_PM_a_at	Cox6a1	-1.00658	0.977829
1417418_PM_s_at	Cox6a1 /// Gm7795	1.17402	0.575089
1417419_PM_at	Ccnd1	1.20656	0.271387
1417420_PM_at	Ccnd1	1.11329	0.752716
1417421_PM_at	S100a1	1.63392	0.0441494
1417422_PM_at	Gnmt	1.21321	0.160823
1417423_PM_at	Grina	1.7603	0.0218867
1417424_PM_at	Ier3ip1	-1.55316	0.0534894
1417425_PM_at	Prkrip1	-1.22386	0.261978
1417426_PM_at	Srgn	1.28647	0.0301461
1417427_PM_at	Rnaseh2c	1.18001	0.305483
1417428_PM_at	Gng3	1.16758	0.32727
1417429_PM_at	Fmo1	1.03105	0.84232
1417430_PM_at	Cdr2	1.22131	0.275373
1417431_PM_a_at	Sphk2	1.46236	0.0305082
1417432_PM_a_at	Gnb1	1.27209	0.267353
1417433_PM_at	Lypla2	-1.12054	0.476368
1417434_PM_at	Gpd2	-1.10909	0.565869
1417435_PM_at	Large	1.00391	0.989111
1417436_PM_at	Large	1.10736	0.437662
1417437_PM_at	Xrcc6	-1.65061	0.0833291
1417438_PM_at	Rdh14	-1.31797	0.242074
1417439_PM_at	Cd248	1.26837	0.0649487
1417440_PM_at	Arid1a	-1.62777	0.0879764
1417441_PM_at	Dnajc12	-1.06865	0.711333
1417442_PM_a_at	Pex3	-1.28959	0.26
1417443_PM_at	Fam151a	1.2172	0.208346
1417444_PM_at	E2f5	1.14254	0.452424
1417445_PM_at	Ndc80	1.30844	0.170193
1417446_PM_at	Slc12a4	1.15506	0.539497
1417447_PM_at	Tcf21	1.13798	0.242358
1417448_PM_at	1810008A18Rik	1.0077	0.977975
1417449_PM_at	Acot8	1.14233	0.319347
1417450_PM_a_at	Tacc3	-1.31419	0.487263
1417451_PM_a_at	Ppia	-1.00273	0.984759
1417452_PM_a_at	Fau /// Gm9843	-1.23933	0.176048
1417453_PM_at	Cul4b	-1.03331	0.888584
1417454_PM_at	Cul4b	-1.59206	0.04123
1417455_PM_at	Tgfb3	-1.06178	0.633258
1417456_PM_at	Gnpat	-1.27904	0.146878
1417457_PM_at	Cks2	1.20629	0.435383
1417458_PM_s_at	Cks2	-1.43153	0.191455
1417459_PM_at	Dcpp1	1.11876	0.287552
1417460_PM_at	Ifitm2	1.40435	0.0963028
1417461_PM_at	Cap1	1.43119	0.00552346
1417462_PM_at	Cap1	1.11032	0.662707
1417463_PM_a_at	2400001E08Rik /// Gm5510	1.17066	0.222962
1417464_PM_at	Tnnc2	1.25868	0.0881925
1417465_PM_at	Fnta /// LOC100046996	-1.23402	0.220333
1417466_PM_at	Rgs5	1.10325	0.310811
1417467_PM_a_at	Tada3	1.48441	0.0358852
1417468_PM_at	Nit1	1.01426	0.959931
1417469_PM_at	Nit1	-1.16245	0.574888
1417470_PM_at	Apobec3	-1.78749	0.0146371
1417471_PM_s_at	D1Ertd622e	-1.05797	0.731004
1417472_PM_at	Myh9	1.38273	0.0714639
1417473_PM_a_at	Gm8465 /// Ppcs	-1.22125	0.436512
1417474_PM_at	1500035H01Rik	1.16918	0.250622
1417475_PM_at	Atp13a1	1.04162	0.880482
1417476_PM_at	Fbxw5	1.78962	0.00201063
1417477_PM_at	Gm16515	1.28824	0.205226
1417478_PM_a_at	Ppp2r3c	-1.39435	0.209483
1417479_PM_at	Ppp2r3c	-1.26669	0.204541
1417480_PM_at	Fbxo9	1.55632	0.0478367
1417481_PM_at	Ramp1	2.23638	5.47634e-05
1417482_PM_at	Tex19.1	1.28373	0.176352
1417483_PM_at	Nfkbiz	1.07937	0.821175
1417484_PM_at	Ibsp	1.07417	0.451235
1417485_PM_at	Ibsp	1.14988	0.263257
1417486_PM_at	Shd	1.14782	0.265358
1417487_PM_at	Fosl1	1.11784	0.531196
1417488_PM_at	Fosl1	1.36431	0.0885314
1417489_PM_at	Npy2r	1.20633	0.147958
1417490_PM_at	Ctsb	1.05765	0.808929
1417491_PM_at	Ctsb	-1.48449	0.263041
1417492_PM_at	Ctsb	-1.54618	0.108869
1417493_PM_at	Bmi1	-1.82574	0.0751511
1417494_PM_a_at	Cp	1.08565	0.810028
1417495_PM_x_at	Cp	1.22177	0.344498
1417496_PM_at	Cp	1.29563	0.206775
1417497_PM_at	Cp	1.22529	0.153461
1417498_PM_at	Serpinf2	1.14056	0.513045
1417499_PM_at	Timm10	-1.54714	0.0112222
1417500_PM_a_at	Tgm2	-1.50608	0.233449
1417501_PM_at	Fbxo6	-1.02991	0.897061
1417502_PM_at	Tspan7	1.44107	0.0863167
1417503_PM_at	Rfc2	-1.10441	0.588948
1417504_PM_at	Calb1	1.14001	0.339712
1417505_PM_s_at	Gm13305 /// Gm2002 /// Il11ra1 /// Il11ra2	1.15132	0.636514
1417506_PM_at	Gmnn	1.21485	0.470762
1417507_PM_at	Cyb561	1.0252	0.926345
1417508_PM_at	Rnf19a	-1.02582	0.887234
1417509_PM_at	Rnf19a	1.31778	0.183348
1417510_PM_at	Vps4a	1.27887	0.389271
1417511_PM_at	Lyar	-1.28843	0.383064
1417512_PM_at	Evi5	-1.82191	0.0182961
1417513_PM_at	Evi5	-3.89601	0.000153619
1417514_PM_at	Ssx2ip	1.59742	0.00893205
1417515_PM_at	Lsm10	1.03933	0.916257
1417516_PM_at	Ddit3	1.16202	0.475368
1417517_PM_at	Plagl2	-1.14344	0.469069
1417518_PM_at	Plagl2	1.19047	0.219778
1417519_PM_at	Plagl2	-2.21467	0.000762673
1417520_PM_at	Nfe2l3	-1.03646	0.874292
1417521_PM_at	Efna2	1.42244	0.0750786
1417522_PM_at	Fbxo32	1.00479	0.985918
1417523_PM_at	Plek	1.6299	0.0333278
1417524_PM_at	Cnih2 /// LOC100044812	1.206	0.112303
1417525_PM_at	Hand1	1.21987	0.135496
1417526_PM_at	Pcbp3	-1.41968	0.041469
1417527_PM_at	Ap3m2	-1.59579	0.0105149
1417528_PM_at	Spag6	1.27673	0.113126
1417529_PM_at	Rab33a	-1.39257	0.0969595
1417530_PM_a_at	Srp9	-1.13189	0.483392
1417531_PM_at	Cyp2j5	1.13455	0.289744
1417532_PM_at	Cyp2j5	1.08013	0.423805
1417533_PM_a_at	Itgb5	3.22436	9.14287e-05
1417534_PM_at	Itgb5	2.81767	0.000162734
1417535_PM_at	Fbxo25	-1.48849	0.103617
1417536_PM_at	Zmat2	1.02904	0.880738
1417537_PM_at	Zmat2	1.11249	0.653359
1417538_PM_at	LOC100046775 /// Slc35a1	-1.26871	0.156213
1417539_PM_at	LOC100046775 /// Slc35a1	-1.3475	0.185474
1417540_PM_at	Elf1	-1.37035	0.102095
1417541_PM_at	Hells	-1.02955	0.89642
1417542_PM_at	Rps6ka2	1.02773	0.929692
1417543_PM_at	Rps6ka2	1.50927	0.00425947
1417544_PM_a_at	Flot2	1.64343	0.0106065
1417545_PM_at	Trpv4	1.19281	0.279906
1417546_PM_at	Il2rb	-1.06937	0.624276
1417547_PM_at	Sart3	-1.31609	0.172993
1417548_PM_at	Sart3	-1.16386	0.298611
1417549_PM_at	Zfp68	-1.54224	0.102782
1417550_PM_a_at	Gsg1	1.12634	0.322309
1417551_PM_at	Cln3	1.35043	0.140998
1417552_PM_at	Fap	1.3352	0.249838
1417553_PM_at	Plac1	1.08064	0.478009
1417554_PM_at	Hsd3b4	1.06993	0.597448
1417555_PM_at	Atad1	-1.2558	0.145274
1417556_PM_at	Fabp1	1.36126	0.0182714
1417557_PM_at	Ubxn6	1.37194	0.114334
1417558_PM_at	Fyn	1.21151	0.25548
1417559_PM_at	Sfxn1	1.79673	0.00539458
1417560_PM_at	Sfxn1	1.17911	0.419492
1417561_PM_at	Apoc1	1.26046	0.227835
1417562_PM_at	Eif4ebp1	1.76917	0.0069732
1417563_PM_at	Eif4ebp1	1.00968	0.959841
1417564_PM_at	Med7	-1.10239	0.677015
1417565_PM_at	Abhd5	-1.013	0.96685
1417566_PM_at	Abhd5	1.56025	0.0176051
1417567_PM_at	Ctnnbip1	1.17137	0.317565
1417568_PM_at	Ncald	1.11051	0.681191
1417569_PM_at	Ncald	1.21858	0.179932
1417570_PM_at	Anapc1	1.03449	0.855291
1417571_PM_at	Mpg	1.11008	0.616612
1417572_PM_at	Mpg	1.10798	0.687893
1417573_PM_at	Mmadhc	-1.39764	0.0462574
1417574_PM_at	Cxcl12	1.01115	0.941133
1417575_PM_at	Otub2	2.4459	0.00409971
1417576_PM_a_at	Otub2	1.4554	0.107089
1417577_PM_at	Trpc3	1.13705	0.387991
1417578_PM_a_at	Gmppa	1.07848	0.698897
1417579_PM_x_at	Gmppa	1.27	0.172659
1417580_PM_s_at	Selenbp1	1.29107	0.522726
1417581_PM_at	Dhodh	-1.06325	0.737507
1417582_PM_s_at	Dhodh	-1.14403	0.485924
1417583_PM_a_at	Utp3	1.25144	0.307214
1417584_PM_at	Slc11a2	1.03058	0.853286
1417585_PM_at	Nup210	-1.31658	0.12546
1417586_PM_at	Timeless	1.02362	0.926992
1417587_PM_at	Timeless	1.03498	0.880038
1417588_PM_at	Galnt3	1.24706	0.158147
1417589_PM_at	Galnt3	1.36354	0.0323687
1417590_PM_at	Cyp27a1	-1.2436	0.482709
1417591_PM_at	Ptges2	1.36603	0.137825
1417592_PM_at	Mtor	1.05131	0.804156
1417593_PM_at	Tusc2	1.14316	0.270087
1417594_PM_at	Gkap1	1.24794	0.182019
1417595_PM_at	Meox1	1.1391	0.431353
1417596_PM_at	B9d1	1.1232	0.54651
1417597_PM_at	Cd28	-1.96975	0.00817381
1417598_PM_a_at	Fxr1	-1.26731	0.163947
1417599_PM_at	Cd276	1.11296	0.481043
1417600_PM_at	Slc15a2	-1.16309	0.705368
1417601_PM_at	Rgs1	-1.03106	0.893736
1417602_PM_at	Per2	1.01515	0.970701
1417603_PM_at	Per2	1.19553	0.403679
1417604_PM_at	Camk1	1.53942	0.0651512
1417605_PM_s_at	Camk1	1.43307	0.0334963
1417606_PM_a_at	Calr	-1.48001	0.0089146
1417607_PM_at	Cox6a2	1.18408	0.206944
1417608_PM_a_at	Rpl13a	-1.65018	0.000690529
1417609_PM_at	Ube2a	-1.54981	0.145198
1417610_PM_at	Apoa5	1.26966	0.0726818
1417611_PM_at	Tmem37	1.26802	0.101605
1417612_PM_at	Ier5	-1.35052	0.194839
1417613_PM_at	Ier5	1.23663	0.26555
1417614_PM_at	Ckm	1.23211	0.0450381
1417615_PM_a_at	Rpl11	-1.25296	0.207104
1417616_PM_at	St6galnac2	1.29145	0.273764
1417617_PM_at	St6galnac2	-1.16148	0.55227
1417618_PM_at	Itih2	1.1424	0.370204
1417619_PM_at	Gadd45gip1	-1.06348	0.745488
1417620_PM_at	Rac2	-1.20009	0.404296
1417621_PM_at	Nfatc1	-1.38397	0.192479
1417622_PM_at	Slc12a2	-1.57025	0.208542
1417623_PM_at	Slc12a2	-1.58159	0.0535808
1417624_PM_at	Nab1	-1.01605	0.926985
1417625_PM_s_at	Cxcr7	1.07397	0.600631
1417626_PM_at	Pde4dip	-1.03173	0.828535
1417627_PM_a_at	Limk1	-1.2894	0.205226
1417628_PM_at	Supt6h	-1.2245	0.22508
1417629_PM_at	Prodh	1.38156	0.0830656
1417630_PM_at	Mknk1	1.51474	0.0748216
1417631_PM_at	Mknk1	1.22317	0.186686
1417632_PM_at	Atp6v0a1	2.35531	0.00122409
1417633_PM_at	Sod3	1.25433	0.145782
1417634_PM_at	Sod3	1.12592	0.41002
1417635_PM_at	Spa17	1.99371	0.0347958
1417636_PM_at	Slc6a9	1.82251	0.222691
1417637_PM_a_at	Hmg20b	1.30079	0.0987412
1417638_PM_at	Lefty1	1.24818	0.221462
1417639_PM_at	Slc22a4	1.7745	0.00447268
1417640_PM_at	Cd79b	-1.52939	0.0377423
1417641_PM_at	Galntl5	-1.0143	0.932966
1417642_PM_at	Aldh1a3	1.35388	0.015759
1417643_PM_at	Rsph1	1.17617	0.497332
1417644_PM_at	Sspn	1.68448	0.0434952
1417645_PM_at	Sspn	-1.17511	0.472581
1417646_PM_a_at	Snx5	-1.25986	0.181594
1417647_PM_at	Snx5	-1.0395	0.847431
1417648_PM_s_at	Snx5	1.18829	0.22215
1417649_PM_at	Cdkn1c	1.1105	0.276537
1417650_PM_at	Lao1	1.03636	0.798743
1417651_PM_at	Cyp2c29	1.66378	0.00222597
1417652_PM_a_at	Tbca	-1.87825	0.00175718
1417653_PM_at	Pvalb	1.1616	0.35006
1417654_PM_at	Sdc4	-2.65493	0.00297898
1417655_PM_a_at	Srrt	1.07902	0.584928
1417656_PM_at	Mybl2	1.55757	0.0374085
1417657_PM_s_at	Dnajc2	-1.2402	0.221493
1417658_PM_at	LOC100046166 /// Tbrg4	1.24714	0.24574
1417659_PM_at	Vps29	1.06551	0.782153
1417660_PM_s_at	Vps29	1.27232	0.143665
1417661_PM_at	Rdm1	-1.69805	0.00736175
1417662_PM_at	Elk3	-1.81415	0.000808231
1417663_PM_a_at	Ndrg3	-1.20957	0.255962
1417664_PM_a_at	Ndrg3	-1.15085	0.610825
1417665_PM_a_at	Cpsf1	1.02455	0.905378
1417666_PM_at	Dnttip1	1.42264	0.0543841
1417667_PM_a_at	Pter	1.20634	0.215494
1417668_PM_at	Rtn4ip1	1.55028	0.0249891
[truncated: 43,142 more rows]

## Sheet: human kidney microarray results
Probe ID	Gene Symbol	Fold Change (Glom_LN vs. Glom_HD)	FDR-adjusted p-value (Glom_LN vs. Glom_HD)
10016	PDCD6	-1.13498	0.0047967
10020	GNE	-1.06294	0.148817
10023	FRAT1	1.34582	1.07908e-05
1003	CDH5	1.88929	2.65537e-07
10038	PARP2	1.11332	0.0192971
10042	HMGXB4	-1.07787	0.065057
10047	CST8	-1.03527	0.0847454
10049	DNAJB6	1.13491	0.0272453
10051	SMC4	1.47542	2.24504e-07
10055	SAE1	-1.04935	0.183243
10060	ABCC9	-1.01214	0.210472
10061	ABCF2	-1.09694	0.00393058
10067	SCAMP3	-1.10436	0.00779754
10073	SNUPN	1.0871	0.0296457
10079	ATP9A	-1.37621	0.000230342
10085	EDIL3	-1.18066	3.25907e-06
10092	ARPC5	1.26249	0.00190055
10098	TSPAN5	1.24565	0.0255932
10106	CTDSP2	1.02205	0.174092
10120	ACTR1B	-1.07604	0.0508753
10121	ACTR1A	1.01394	0.265431
10127	ZNF263	-1.15024	0.00956664
10129	FRY	-1.6454	8.3919e-06
10130	PDIA6	1.12701	0.0300828
10133	OPTN	1.05223	0.170354
10147	SFRS14	-1.06145	0.00496856
10151	HNRNPA3P1	1.00814	0.242278
10155	TRIM28	-1.22497	4.45503e-07
10168	ZNF197	1.12254	0.00167735
10169	SERF2	-1.07115	0.0952888
1017	CDK2	-1.0373	0.123642
10181	RBM5	1.29674	1.17538e-06
10186	LHFP	1.16525	0.08193
10209	EIF1	-1.15135	0.0106335
10210	TOPORS	-1.00331	0.299538
10211	FLOT1	1.12995	0.0239211
10217	CTDSPL	-1.36447	4.19488e-05
10220	GDF11	1.11853	0.00235096
10228	STX6	1.1586	1.53134e-05
10229	COQ7	-1.32665	5.68173e-09
10235	RASGRP2	1.2051	4.22436e-05
10236	HNRNPR	1.21071	0.000260712
10237	SLC35B1	1.05126	0.141255
10241	CALCOCO2	1.25661	0.000110951
10248	POP7	1.14243	0.0106017
10252	SPRY1	1.87402	1.48236e-07
10262	SF3B4	-1.46491	4.03718e-12
10268	RAMP3	-1.02177	0.267628
1027	CDKN1B	-1.05118	0.202496
10270	AKAP8	-1.03716	0.0875587
10284	SAP18	-1.02422	0.225163
10287	RGS19	1.66705	7.18273e-10
1029	CDKN2A	1.00378	0.28031
10291	SF3A1	-1.04781	0.0764826
10295	BCKDK	-1.08232	0.047505
10307	APBB3	1.01824	0.247969
10314	LANCL1	-1.37623	4.19463e-08
10317	B3GALT5	-1.10852	0.000103408
10321	CRISP3	1.0001	0.313016
10325	RRAGB	-1.12553	0.0299692
10326	SIRPB1	1.0114	0.234786
10328	COX4NB	1.15392	0.00566941
10336	PCGF3	1.03808	0.111638
10343	PKDREJ	-1.07516	0.0250896
10363	HMG20A	-1.04982	0.166963
10376	TUBA1B	1.23919	0.00974051
1038	CDR1	-1.03126	0.0409044
10384	BTN3A3	2.59664	1.62067e-11
10385	BTN2A2	1.12111	0.0183169
10391	CORO2B	-1.59491	4.32973e-05
10392	NOD1	-1.11021	0.0182803
10395	DLC1	1.04037	0.0717021
10401	PIAS3	1.18225	0.000522912
10402	ST3GAL6	-1.20315	0.0387744
10404	PGCP	-1.01388	0.271002
10419	PRMT5	-1.14569	0.0140211
10422	UBAC1	1.11044	0.0581087
10425	ARIH2	-1.04046	0.0341912
10435	CDC42EP2	-1.414	1.40369e-06
10436	EMG1	1.29866	5.75133e-06
10439	OLFM1	-1.06787	0.0228051
10443	N4BP2L2	1.02141	0.24508
10445	MCRS1	-1.0732	0.0530873
10454	MAP3K7IP1	-1.14526	0.0042559
10466	COG5	1.14649	0.00598553
10474	TADA3L	-1.14611	2.18054e-06
10478	SLC25A17	-1.17118	2.27776e-06
10479	SLC9A6	-1.1762	0.00808556
10482	NXF1	1.04607	0.128398
10487	CAP1	1.18347	0.00683066
10491	CRTAP	-1.00297	0.304098
10494	STK25	1.01532	0.265299
10495	ENOX2	-1.09235	0.0118527
10497	UNC13B	-1.18583	0.000696475
10505	SEMA4F	-1.03023	0.155555
10513	APPBP2	-1.19515	0.00329938
10529	NEBL	-1.35027	1.42878e-06
10531	PITRM1	1.0401	0.201263
10548	TM9SF1	-1.03834	0.166963
10552	ARPC1A	-1.16436	0.0255131
10559	SLC35A1	1.43797	1.79654e-06
10575	CCT4	1.22207	6.38889e-07
10584	COLEC10	-1.10557	0.00454765
10586	MAB21L2	-1.01848	0.126301
1059	CENPB	-1.15407	0.000850091
10594	PRPF8	-1.18432	0.000581143
10598	AHSA1	1.26591	1.23028e-05
10600	USP16	1.10078	0.0837855
10602	CDC42EP3	-1.22058	0.0227766
10607	TBL3	-1.28133	0.000125039
10612	TRIM3	-1.06466	0.00463613
10614	HEXIM1	-1.19909	0.00115849
10621	POLR3F	1.02881	0.120132
1063	CENPF	1.13915	0.0018904
10630	PDPN	-1.16057	0.0662095
10645	CAMKK2	1.05932	0.0193656
10650	SLMO1	-1.09561	0.00758425
10652	YKT6	1.14119	0.00311473
10661	KLF1	-1.08933	0.00576816
10667	FARS2	1.14828	0.00054221
10668	CGRRF1	-1.05815	0.121426
10670	RRAGA	-1.03372	0.160154
10675	CSPG5	-1.00241	0.294889
10687	PNMA2	-1.40536	1.58083e-07
10690	FUT9	1.00342	0.273287
10695	CNPY3	-1.03111	0.183144
10712	FAM189B	1.01242	0.252797
10713	USP39	-1.08169	0.0276055
10728	PTGES3	1.13826	0.00493272
10730	YME1L1	1.19145	0.000160385
10733	PLK4	-1.03067	0.0143314
10736	SIX2	-1.20221	2.2759e-06
10742	RAI2	1.32769	0.000702116
10745	PHTF1	1.08821	0.05446
10753	CAPN9	-1.05398	0.0457412
10755	GIPC1	-1.13043	0.00385816
10763	NES	-1.38259	0.000565967
10765	KDM5B	1.04602	0.157862
10781	ZNF266	1.05237	0.181334
10787	NCKAP1	-1.03661	0.19149
10788	IQGAP2	-1.35105	0.000521504
10791	VAMP5	-1.34747	0.0183181
10797	MTHFD2	-1.13633	0.13478
10826	C5orf4	-1.13931	0.000153818
10827	FAM114A2	1.05012	0.135421
10842	C7orf16	1.03111	0.174685
10866	HCP5	2.15362	5.35268e-08
1087	CEACAM7	-1.05161	0.00924816
10876	FAM12A	-1.06503	0.000279953
10885	WDR3	1.2224	0.000461437
10896	OCLM	-1.00618	0.269267
109	ADCY3	1.3224	1.33126e-07
10900	RUNDC3A	-1.04913	0.0769162
10902	BRD8	1.05344	0.0617768
10905	MAN1A2	-1.14952	0.0053245
10906	TRAFD1	1.12373	0.0024624
10907	TXNL4A	-1.02034	0.190834
10908	PNPLA6	-1.08269	0.056939
10915	TCERG1	1.03875	0.190834
10916	MAGED2	1.02932	0.197314
10921	RNPS1	-1.21178	0.000975612
10922	FASTK	-1.12693	0.00100545
10927	SPIN1	1.04003	0.186144
10929	SFRS2B	-1.14681	0.000655234
10936	GPR75	-1.10572	0.000904792
10943	MSL3	1.0476	0.044694
10947	AP3M2	1.16051	0.0197172
10950	BTG3	-1.3263	0.00233667
10955	SERINC3	1.0063	0.29468
10956	OS9	-1.04338	0.105859
10972	TMED10	-1.00614	0.293835
10978	CLP1	1.11835	0.00503963
10980	COPS6	-1.02622	0.172999
10982	MAPRE2	1.22866	0.00177091
10987	COPS5	1.35109	3.71168e-07
11007	CCDC85B	1.23803	0.000855901
11015	KDELR3	1.17571	0.0573857
11016	ATF7	-1.05247	0.0639316
11020	RABL4	-1.14717	0.0231413
11021	RAB35	1.05745	0.0355351
11022	TDRKH	1.03855	0.108919
11024	LILRA1	1.02664	0.147796
11031	RAB31	1.45752	0.000715401
11037	STON1	-1.13423	0.0724174
11044	POLS	1.09975	0.0313729
11045	UPK1A	1.10437	0.0124422
11055	ZPBP	-1.03417	0.0899437
11056	DDX52	1.04901	0.124166
11060	WWP2	-1.10118	0.00128127
11063	SOX30	1.01264	0.186144
11064	CEP110	1.11384	0.0100737
11066	SNRNP35	1.09602	0.103855
11068	CYB561D2	1.05366	0.103406
11069	RAPGEF4	2.11318	1.29546e-09
11072	DUSP14	-1.23047	0.0267439
11073	TOPBP1	1.13531	0.0174538
11075	STMN2	-1.039	0.0530511
11077	HSF2BP	-1.0667	0.0340145
11083	DIDO1	-1.00068	0.31154
11099	PTPN21	-1.17814	1.27976e-06
11108	PRDM4	-1.06683	0.0437217
11120	BTN2A1	-1.07868	0.096959
11132	CAPN10	-1.05062	0.0164337
11135	CDC42EP1	-1.10434	0.00116458
11140	CDC37	1.37954	1.66105e-08
11144	DMC1	-1.04462	0.00621858
11147	HHLA3	-1.17734	0.000686927
1116	CHI3L1	-2.53183	6.1722e-08
11161	C14orf1	-1.04175	0.0569128
11167	FSTL1	-1.23196	0.0246666
11168	PSIP1	-1.04064	0.176568
11169	WDHD1	-1.01356	0.167556
11171	STRAP	-1.10404	0.0236456
11178	LZTS1	-1.01589	0.154688
11183	MAP4K5	1.20781	0.000326212
11186	RASSF1	1.01077	0.289677
11193	WBP4	1.16706	0.00156875
11202	KLK8	-1.0541	0.126945
11215	AKAP11	-1.00768	0.272486
11221	DUSP10	-1.20197	0.000495046
1123	CHN1	1.21634	0.000724165
11231	SEC63	1.01864	0.238497
11234	HPS5	-1.56055	9.31281e-06
11243	PMF1	1.07067	0.0668406
11254	SLC6A14	-1.04749	0.0101084
11258	DCTN3	-1.02865	0.20006
11266	DUSP12	1.17495	0.000846217
11275	KLHL2	1.07399	0.0684711
11278	KLF12	-1.02191	0.0637564
11284	PNKP	-1.11053	0.0512885
11285	B4GALT7	-1.00907	0.281396
1130	LYST	1.15935	4.00961e-05
11311	VPS45	-1.11112	0.0531303
11325	DDX42	-1.26141	3.55028e-05
11329	STK38	1.07016	0.0941472
11335	CBX3	1.20985	0.000844848
11338	U2AF2	1.0175	0.209687
11345	GABARAPL2	1.0139	0.251204
113791	PIK3IP1	-1.25861	0.00213048
114327	EFHC1	-1.22977	0.00722383
114548	NLRP3	1.13624	0.000263404
114625	ERMAP	-1.18148	0.00119571
1147	CHUK	1.02441	0.241618
114791	TUBGCP5	1.03916	0.10561
1149	CIDEA	-1.02089	0.190414
115353	LRRC42	1.03012	0.220361
1155	TBCB	1.2171	0.00149203
116	ADCYAP1	-1.1851	0.0162452
1161	ERCC8	-1.094	0.0243185
116832	RPL39L	1.14115	0.00226157
116984	ARAP2	1.23798	0.0042869
118	ADD1	-1.1572	0.000827142
1193	CLIC2	2.07272	4.3332e-15
1196	CLK2	1.24799	0.000204978
1198	CLK3	1.07642	0.072994
1211	CLTA	1.10224	0.0085383
1213	CLTC	-1.02289	0.196984
124583	CANT1	-1.16956	0.00585789
1258	CNGB1	-1.05838	0.00233098
1268	CNR1	-1.06038	0.00309136
127703	C1orf216	1.03825	0.223667
1285	COL4A3	-1.07062	0.175561
1287	COL4A5	-1.06074	0.181146
1288	COL4A6	-1.08204	0.05512
128872	HMGB3L1	-1.0294	0.148817
1296	COL8A2	-1.00686	0.274594
1300	COL10A1	-1.04108	0.0343499
130074	FAM168B	-1.37572	1.80271e-05
1305	COL13A1	1.09141	0.00814042
1312	COMT	1.18686	0.00793125
131408	FAM131A	1.14888	0.0101318
134	ADORA1	-1.14003	0.00919887
1349	COX7B	1.12704	0.0298182
1352	COX10	1.0012	0.309171
1371	CPOX	1.12184	0.00149147
1378	CR1	-1.52327	7.53015e-09
138162	C9orf116	-1.12021	3.66275e-05
1387	CREBBP	1.11539	0.00104462
1390	CREM	1.09967	0.0617938
1399	CRKL	-1.00023	0.312983
14	AAMP	1.05794	0.0845482
1401	CRP	-1.04823	0.00759101
140459	ASB6	1.12053	0.00563357
140597	TCEAL2	1.08772	0.145571
1408	CRY2	-1.17637	0.0114975
140885	SIRPA	-1.51066	4.88278e-07
140890	SFRS12	-1.04008	0.198223
1434	CSE1L	1.13421	0.00919865
1443	CSH2	-1.12045	0.00734573
1445	CSK	1.37668	1.59529e-05
1460	CSNK2B	1.13184	0.000988492
1465	CSRP1	-1.87271	3.87891e-06
147339	C18orf25	-1.04205	0.0940065
1477	CSTF1	1.00277	0.296737
1479	CSTF3	-1.10441	0.0316227
148753	FAM163A	-1.03196	0.146512
1490	CTGF	-1.40415	0.0127066
149111	CNIH3	-1.2471	7.95433e-07
1495	CTNNA1	-1.30861	8.16121e-07
1500	CTNND1	-1.2888	2.18331e-05
1501	CTNND2	-1.00061	0.308802
150726	FBXO41	-1.01032	0.23921
1513	CTSK	1.74191	2.2647e-07
1519	CTSO	1.24639	0.00232667
152006	RNF38	-1.13566	0.0288158
152185	CCDC52	1.00153	0.298955
152559	PAQR3	1.09125	0.0908233
1534	CYB561	-1.10027	0.0151754
1540	CYLD	1.25442	0.000220428
156	ADRBK1	-1.04855	0.0617938
157	ADRBK2	-1.051	0.045969
157680	VPS13B	-1.04668	0.0690106
157922	CAMSAP1	-1.03246	0.0812451
1581	CYP7A1	-1.05768	0.00195257
158427	TSTD2	1.21192	0.00260102
158747	MOSPD2	1.00445	0.291432
1588	CYP19A1	-1.05397	0.0546301
16	AARS	-1.0617	0.08986
1604	CD55	-1.12178	0.0838362
1605	DAG1	-1.01392	0.272326
161	AP2A2	-1.02733	0.174124
1612	DAPK1	-1.44238	6.32729e-08
1616	DAXX	-1.13447	0.000302885
1627	DBN1	-1.27912	6.9085e-05
1629	DBT	-1.00263	0.303046
163131	ZNF780B	-1.04053	0.0107266
1634	DCN	-1.48375	0.000931718
1635	DCTD	-1.17289	0.00230433
1639	DCTN1	-1.17491	0.00102498
1643	DDB2	1.14656	0.0277375
1653	DDX1	-1.03573	0.155793
1659	DHX8	-1.02756	0.203749
1660	DHX9	-1.00511	0.292813
167	CRISP1	-1.04634	0.004324
1670	DEFA5	-1.09385	0.00135509
169611	OLFML2A	-1.14664	0.0681606
170679	PSORS1C1	-1.09123	0.00137894
171017	ZNF384	-1.01006	0.262482
171023	ASXL1	-1.07199	0.0165574
171586	ABHD3	1.06896	0.0548838
1716	DGUOK	1.08189	0.053271
1717	DHCR7	-1.78099	2.65283e-13
1725	DHPS	-1.11483	0.0175924
1730	DIAPH2	1.06091	0.0403484
1736	DKC1	1.14713	0.000329239
1756	DMD	-1.30884	0.000660249
1780	DYNC1I1	-1.29724	0.0269266
1791	DNTT	-1.01039	0.237851
1793	DOCK1	-1.34187	3.7208e-08
1796	DOK1	1.10628	0.0199285
1797	DOM3Z	-1.14553	0.000242922
1804	DPP6	-2.14064	1.89832e-06
1809	DPYSL3	-1.0871	0.123841
1837	DTNA	-1.09752	0.000108158
1846	DUSP4	1.04035	0.044302
1857	DVL3	-1.00822	0.275587
1861	TOR1A	1.04005	0.0972709
187	APLNR	2.56879	1.94143e-08
1871	E2F3	1.18882	2.54008e-05
190	NR0B1	-1.06662	0.00432153
1901	S1PR1	1.74399	1.5766e-07
1907	EDN2	-1.0961	0.00549804
1909	EDNRA	1.1729	0.000103746
1948	EFNB2	-1.0595	0.220526
1949	EFNB3	-1.01932	0.220128
1952	CELSR2	-1.08495	0.0586759
1955	MEGF9	-1.25774	7.93259e-06
196441	ZFC3H1	1.00935	0.283428
196515	FLJ30092	-1.01508	0.255261
1967	EIF2B1	1.22488	9.21296e-05
197	AHSG	-1.02635	0.111991
1974	EIF4A2	-1.06796	0.0807249
1982	EIF4G2	1.13283	0.000983327
199	AIF1	-1.43425	1.02056e-05
1997	ELF1	1.12004	0.0365812
1998	ELF2	-1.11984	0.0219573
20	ABCA2	-1.10227	0.000459528
2000	ELF4	1.21621	0.000150038
200081	TXLNA	-1.09171	0.0616139
2005	ELK4	-1.0384	0.0340899
200734	SPRED2	1.13733	0.000319442
2009	EML1	1.3852	0.000760414
201134	CCDC46	-1.26751	0.000431918
2013	EMP2	1.38901	0.000409137
2022	ENG	1.36096	3.03076e-06
2026	ENO2	1.4127	2.2464e-06
2029	ENSA	1.04424	0.125507
2033	EP300	1.08809	0.0179115
2034	EPAS1	1.06714	0.121372
2035	EPB41	-1.01629	0.143639
2042	EPHA3	-1.00513	0.256478
2054	STX2	-1.30189	1.66887e-07
2060	EPS15	1.0339	0.188764
207	AKT1	-1.11823	0.00979499
2073	ERCC5	-1.08209	0.0743895
2074	ERCC6	-1.02751	0.173239
2078	ERG	1.49116	0.000126627
2081	ERN1	-1.13569	9.60189e-05
2107	ETF1	-1.04497	0.1521
2114	ETS2	1.12503	0.105507
2130	EWSR1	1.00675	0.295364
2145	EZH1	-1.18406	0.00018518
2149	F2R	1.02439	0.246427
2152	F3	-1.24722	0.0410769
2153	F5	-1.01964	0.275432
2175	FANCA	1.02501	0.141053
2178	FANCE	1.0572	0.0872197
2185	PTK2B	-1.03383	0.111638
2186	BPTF	1.0119	0.26359
2188	FANCF	1.16687	0.000777765
2189	FANCG	1.29362	1.19987e-05
219333	USP12	-1.15526	0.00267001
2195	FAT1	-1.36054	9.31281e-06
219654	ZCCHC24	1.21454	0.00125937
2200	FBN1	1.50966	4.2503e-08
220077	LOC220077	-1.01212	0.219778
2204	FCAR	1.00401	0.271389
2208	FCER2	1.00256	0.293554
221981	THSD7A	-1.13369	0.144181
2237	FEN1	1.16568	0.000943188
2241	FER	-1.12154	0.00631506
2246	FGF1	-1.65481	3.63642e-06
2257	FGF12	-1.00107	0.303552
2260	FGFR1	-1.038	0.0807249
2268	FGR	2.53926	5.7674e-14
2271	FH	-1.10606	0.00158426
22794	CASC3	-1.12642	0.0114975
2280	FKBP1A	1.17179	0.000143315
22807	IKZF2	-1.10413	0.00737544
2281	FKBP1B	1.16935	0.017298
22826	DNAJC8	1.13887	0.00449592
22832	KIAA1009	-1.01004	0.261389
22846	VASH1	1.55081	7.79195e-05
22856	CHSY1	1.09124	0.143764
22859	LPHN1	-1.02209	0.147357
22861	NLRP1	1.15471	8.28282e-07
22863	KIAA0831	-1.02055	0.253328
22869	ZNF510	-1.10814	0.0171976
22875	ENPP4	-1.17378	0.00675799
22880	MORC2	-1.04933	0.187578
22884	WDR37	-1.05245	0.149202
22887	FOXJ3	1.03785	0.0862269
22889	KIAA0907	1.20004	0.00967477
22893	BAHD1	1.07942	0.0127857
22894	DIS3	-1.13181	0.00566993
22897	CEP164	-1.04872	0.0771552
22898	DENND3	1.17649	0.000215978
22899	ARHGEF15	1.90051	1.30554e-09
22903	BTBD3	1.19723	0.0543015
22905	EPN2	-1.10117	0.0063447
22907	DHX30	-1.21683	4.68178e-05
22908	SACM1L	-1.03199	0.18649
22909	MTMR15	-1.11065	0.0327116
22911	WDR47	1.09938	0.0400987
22916	NCBP2	1.13276	0.0108248
22919	MAPRE1	1.02154	0.227108
22920	KIFAP3	-1.0524	0.156786
22924	MAPRE3	-1.09309	0.000658006
22925	PLA2R1	-1.64243	0.000215978
22930	RAB3GAP1	1.0059	0.28448
22934	RPIA	1.26384	6.63117e-05
22943	DKK1	-1.15945	6.92978e-06
22944	KIN	1.48915	3.91983e-06
2297	FOXD1	-1.4972	8.38486e-08
22978	NT5C2	-1.08084	0.116737
22989	MYH15	-1.04893	0.0170541
22995	CEP152	-1.00067	0.307826
230	ALDOC	-1.6034	4.19463e-08
23012	STK38L	1.3545	1.51883e-05
23016	EXOSC7	1.0911	0.050488
23020	SNRNP200	1.09482	0.0480208
23022	PALLD	-1.16812	0.0418768
2304	FOXE1	-1.02759	0.136176
23047	PDS5B	1.0622	0.110116
23048	FNBP1	1.04129	0.175329
23054	NCOA6	1.00156	0.309871
23060	ZNF609	-1.21924	4.14749e-08
23063	WAPAL	1.39928	9.63084e-07
23066	CAND2	1.03617	0.245886
23071	ERP44	-1.01997	0.195117
23075	SWAP70	1.30417	0.000438683
23081	KDM4C	-1.06254	0.0825462
23090	ZNF423	-1.19981	0.0121888
23092	ARHGAP26	1.07309	0.00235342
23093	TTLL5	-1.38567	1.63451e-05
23094	SIPA1L3	-1.08157	0.00539536
23097	CDC2L6	1.03577	0.129389
23101	MCF2L2	-1.05203	0.00933127
23102	TBC1D2B	1.14965	0.0173104
23105	FSTL4	-1.08181	0.0110786
23107	MRPS27	-1.00264	0.304337
23109	DDN	-1.68528	8.71629e-05
23114	NFASC	-1.9084	6.7421e-07
23119	HIC2	1.00084	0.307575
23127	GLT25D2	1.28454	0.0100852
23129	PLXND1	1.2982	0.000553796
2313	FLI1	1.42482	5.70881e-07
23131	GPATCH8	-1.01616	0.237183
23132	RAD54L2	-1.105	0.0284362
2314	FLII	1.02715	0.211469
23140	ZZEF1	1.04883	0.0182655
23148	NACAD	-1.13273	0.0105222
2316	FLNA	-1.22293	0.00131709
23165	NUP205	1.13823	0.0231369
23171	GPD1L	-1.61569	2.31754e-08
23173	METAP1	-1.09159	0.0769189
23175	LPIN1	-1.68261	2.00977e-10
23177	CEP68	1.16514	0.00134493
23180	RFTN1	1.67566	1.56351e-06
23187	PHLDB1	-1.12907	0.00906375
23189	KANK1	-1.55229	1.40692e-07
23191	CYFIP1	1.30557	8.75338e-06
23192	ATG4B	-1.23325	6.48068e-07
23194	FBXL7	-1.08661	0.113106
23197	FAF2	1.02295	0.176381
23200	ATP11B	1.10628	0.0111114
23208	SYT11	1.7889	2.47511e-12
23210	JMJD6	1.08049	0.132749
23212	RRS1	1.03589	0.199657
23213	SULF1	-1.40095	0.000217973
23214	XPO6	1.07374	0.0154742
23217	ZFR2	1.02167	0.161734
23232	TBC1D12	1.29844	4.08012e-06
2324	FLT4	1.36963	5.4135e-05
23240	KIAA0922	1.47629	7.588e-07
23243	ANKRD28	-1.41386	3.02455e-08
23247	KIAA0556	-1.35641	1.1781e-07
23251	KIAA1024	-1.07697	0.0115665
23252	OTUD3	-1.42612	5.51955e-09
23253	ANKRD12	1.07882	0.0557342
23258	DENND5A	1.31502	0.000134214
23265	EXOC7	-1.07144	0.0461097
23270	TSPYL4	1.01439	0.277939
23271	CAMSAP1L1	-1.27955	6.57994e-06
23272	C3orf63	1.21923	0.000252139
23274	CLEC16A	-1.33755	1.19739e-07
23275	POFUT2	-1.11853	0.00294458
23276	KLHL18	-1.06145	0.0744633
23283	CSTF2T	1.06277	0.130461
23291	FBXW11	1.01917	0.242059
23294	ANKS1A	-1.00677	0.300031
23299	BICD2	1.16492	0.000553796
23301	EHBP1	-1.30967	4.54553e-05
23304	UBR2	1.09698	0.0588257
23306	TMEM194A	-1.00363	0.297027
23307	FKBP15	1.19194	3.89047e-05
23308	ICOSLG	-1.25002	2.69646e-09
23309	SIN3B	1.13747	0.00100571
23310	NCAPD3	-1.01589	0.25148
23313	C22orf9	1.0399	0.137776
23315	SLC9A8	-1.08444	0.0167463
23317	DNAJC13	1.12247	0.0233404
23318	ZCCHC11	-1.29193	5.32655e-06
23326	USP22	1.04753	0.130779
23331	TTC28	1.00241	0.306738
23332	CLASP1	-1.2183	6.9756e-06
23333	DPY19L1	1.18856	0.00741393
23334	KIAA0467	-1.0517	0.0236456
23335	WDR7	1.08535	0.0546301
23336	SYNM	1.97722	7.08976e-12
23338	PHF15	-1.09485	0.0041647
23339	VPS39	-1.0093	0.271519
23344	ESYT1	-1.03414	0.225409
23345	SYNE1	1.07594	0.145185
23347	SMCHD1	1.1802	0.00226904
23348	DOCK9	1.03616	0.133943
23349	KIAA1045	-1.05119	0.0158759
23351	KIAA0323	1.33645	1.64963e-10
23353	UNC84A	1.08389	0.0978955
23355	VPS8	1.04529	0.160514
23358	USP24	1.03217	0.142947
23360	FNBP4	1.13907	0.00360266
23362	PSD3	-1.13525	0.0208006
23363	OBSL1	-1.08369	0.0853055
23365	ARHGEF12	-1.10153	0.0475533
23369	PUM2	-1.03229	0.1896
23370	ARHGEF18	-1.23133	0.000160385
23371	TENC1	-1.63932	1.17652e-09
23380	SRGAP2	-1.93209	1.36726e-06
23383	KIAA0892	-1.05151	0.0231981
23384	CYTSA	-1.13697	0.00684944
23385	NCSTN	-1.29342	6.11109e-06
23389	MED13L	1.05875	0.0167322
2339	FNTA	1.14452	0.00197372
23390	ZDHHC17	1.03636	0.104285
23392	KIAA0368	-1.06533	0.0594443
23394	ADNP	1.16815	0.0212565
23396	PIP5K1C	-1.13818	0.00716156
23400	ATP13A2	-1.06805	0.0371577
23401	FRAT2	1.45891	5.44797e-09
23403	FBXO46	-1.17616	0.00111569
23408	SIRT5	-1.11402	0.00395381
23410	SIRT3	-1.35911	7.33452e-11
23414	ZFPM2	-2.037	7.22408e-11
23423	TMED3	-1.47478	0.00119079
23424	TDRD7	1.20963	0.012172
23432	GPR161	-1.07242	0.0707514
23438	HARS2	1.01733	0.244801
23450	SF3B3	-1.04102	0.112136
23463	ICMT	-1.12323	0.00385488
23469	PHF3	1.00581	0.282563
23478	SEC11A	1.14722	0.000459781
23492	CBX7	-1.3832	9.47668e-05
23499	MACF1	-1.14398	0.0129
23500	DAAM2	1.59607	8.16121e-07
23503	ZFYVE26	1.24741	1.2118e-08
23509	POFUT1	-1.04185	0.103289
23511	NUP188	-1.0368	0.0888233
23514	KIAA0146	-1.00464	0.290281
23515	MORC3	1.23673	0.000587636
23533	PIK3R5	1.03365	0.129129
23549	DNPEP	1.25478	3.60333e-06
23553	HYAL4	-1.05672	0.0260348
23555	TSPAN15	-1.12347	0.0534101
23556	PIGN	1.04431	0.178824
23558	WBP2	-1.05466	0.0997082
23560	GTPBP4	1.24458	3.64674e-05
23580	CDC42EP4	-1.13676	0.00257619
23585	TMEM50A	1.29408	0.000164228
23592	LEMD3	-1.06084	0.0787866
23595	ORC3L	1.05664	0.136793
23597	ACOT9	1.10721	0.0967076
23598	PATZ1	-1.15267	4.75757e-08
23604	DAPK2	1.17198	4.18651e-05
23608	MKRN1	1.07427	0.107178
23609	MKRN2	-1.00892	0.285453
23621	BACE1	-1.36553	3.86145e-05
23625	FAM89B	1.1245	0.0162369
23635	SSBP2	-1.07878	0.101636
23637	RABGAP1	1.10669	0.0228383
23645	PPP1R15A	-1.86895	1.06758e-10
23646	PLD3	-1.36137	0.000114026
23649	POLA2	-2.03585	4.82865e-07
23659	PLA2G15	-1.19705	0.00521879
23660	ZKSCAN5	1.04568	0.0556592
23673	STX12	-1.07413	0.0418768
23741	EID1	1.14879	0.00435886
23759	PPIL2	-1.09559	0.00544155
23760	PITPNB	1.11352	0.0183923
23761	PISD	-1.36106	5.20722e-06
23765	IL17RA	-1.08961	0.0626522
23768	FLRT2	-1.06851	0.0689278
23786	BCL2L13	-1.39951	1.08158e-07
23787	MTCH1	1.06833	0.0418282
24	ABCA4	-1.07829	0.0172572
24140	FTSJ1	-1.00801	0.279729
24144	TFIP11	-1.1029	0.0429082
24145	PANX1	1.21493	0.00281765
24149	ZNF318	-1.1066	0.000544402
246243	RNASEH1	1.17296	0.00176812
2487	FRZB	3.20913	7.75604e-11
2494	NR5A2	1.01492	0.15725
25	ABL1	1.02342	0.239623
2523	FUT1	1.35968	0.000485673
2526	FUT4	1.24952	5.20818e-05
2528	FUT6	-1.28246	0.00156015
2530	FUT8	1.15046	0.0190654
2535	FZD2	-1.72779	0.00110187
253959	GARNL1	1.22435	0.016606
253980	KCTD13	-1.15581	7.15208e-07
2543	GAGE1	-1.06235	0.0434881
254531	LPCAT4	1.05339	0.0825232
2553	GABPB1	1.17058	6.34198e-05
2554	GABRA1	-1.11331	0.000712415
256051	ZNF549	-1.04125	0.0112485
256364	EML3	-1.20893	0.000218114
256949	KANK3	1.35546	0.00201405
2572	GAD2	-1.07969	0.00817952
25776	CBY1	-1.17198	0.018124
25777	UNC84B	-1.1934	0.00485656
25780	RASGRP3	1.354	0.00195393
2580	GAK	1.07107	0.0722905
25801	GCA	1.78013	1.81022e-09
25802	LMOD1	-1.0884	0.0168734
25809	TTLL1	-1.08445	0.100661
2581	GALC	-1.34562	0.000442009
25814	ATXN10	-1.08198	0.0341671
25827	FBXL2	-1.24838	0.00414318
25836	NIPBL	1.16854	0.000341265
25837	RAB26	-1.18315	1.62202e-05
25843	MOBKL3	1.05693	0.13782
25844	YIPF3	-1.13938	0.0361509
25852	ARMC8	-1.00308	0.294244
25865	PRKD2	1.2944	0.000899418
25880	TMEM186	1.13979	0.00501469
25888	ZNF473	-1.00305	0.297505
25891	PAMR1	-1.20414	0.0773537
25893	TRIM58	-1.02802	0.0689392
25896	INTS7	1.07625	0.0280819
25900	IFFO1	1.00935	0.28696
25909	AHCTF1	-1.0627	0.0818676
25913	POT1	1.20101	0.00278178
259173	ALS2CL	-1.57511	5.39532e-07
259217	HSPA12A	-1.51937	1.12021e-06
25940	FAM98A	-1.15011	0.0421948
25948	KBTBD2	-1.0992	0.095907
25959	KANK2	-1.10413	0.0272131
2596	GAP43	-1.03605	0.0314064
25960	GPR124	1.41806	1.49618e-07
25963	TMEM87A	1.26389	7.01282e-05
25972	UNC50	1.20982	0.000541662
25977	NECAP1	-1.03551	0.208559
25980	C20orf4	-1.01048	0.257521
25992	SNED1	1.09472	0.0993637
25999	CLIP3	-1.21258	0.00662385
26003	GORASP2	-1.10925	0.028528
26013	L3MBTL	-1.06434	0.00482544
26015	RPAP1	-1.03421	0.186089
26017	FAM32A	1.059	0.122336
26019	UPF2	1.23211	0.000145327
26020	LRP10	1.00876	0.289241
26036	ZNF451	-1.14857	0.0272453
26046	RNF160	1.20073	0.000258352
26054	SENP6	-1.01534	0.261118
26058	GIGYF2	-1.10339	0.00518728
26059	ERC2	-1.05124	0.112169
26064	RAI14	-1.41305	0.0001021
26097	C1orf77	1.18757	0.000598211
26119	LDLRAP1	1.18202	5.30069e-06
26123	TCTN3	-1.07989	0.0441305
26133	TRPC4AP	-1.03324	0.134538
2615	LRRC32	1.64445	5.45471e-09
26151	NAT9	-1.27832	3.88776e-06
26152	ZNF337	-1.05926	0.0937178
261734	NPHP4	1.03612	0.167388
26184	OR1F2P	1.01762	0.191095
26189	OR1A2	-1.09168	0.00317882
2619	GAS1	-1.83048	2.57049e-09
26190	FBXW2	1.23763	0.000607659
26205	GMEB2	-1.06889	0.0120787
26206	SPAG8	-1.08026	0.000988492
2621	GAS6	1.00966	0.29806
26211	OR2F1	-1.05292	0.0532546
26229	B3GAT3	-1.04152	0.105519
2623	GATA1	-1.04748	0.103833
2625	GATA3	2.47727	4.78077e-19
2626	GATA4	-1.01909	0.169481
26268	FBXO9	-1.10204	0.0212718
26276	VPS33B	-1.22802	0.0189099
26277	TINF2	1.21658	2.71073e-06
26289	AK5	-1.01412	0.253706
26292	MYCBP	-1.08207	0.0285747
26470	SEZ6L2	-1.19876	0.00111642
26499	PLEK2	-1.38221	3.01237e-05
265	AMELX	-1.01105	0.208181
2650	GCNT1	1.13902	0.00986323
26504	CNNM4	-1.03322	0.132749
26509	MYOF	1.21345	0.0516725
26523	EIF2C1	1.13885	0.0141526
26525	IL1F5	-1.11597	7.71762e-05
26531	OR11A1	-1.07353	0.0133204
26574	AATF	1.0009	0.310655
26577	PCOLCE2	-1.18921	0.0830663
26578	OSTF1	1.21453	0.0137271
2660	MSTN	1.01441	0.175128
26608	TBL2	1.15374	0.00334524
2664	GDI1	-1.34388	2.76301e-08
266655	NCRNA00094	-1.13942	0.0295959
26716	OR2H1	-1.07126	0.00986669
26750	RPS6KC1	1.23531	0.00621874
2688	GH1	-1.04776	0.0504839
26953	RANBP6	1.14649	0.021895
26960	NBEA	1.05261	0.196891
2697	GJA1	-1.16968	0.123703
26984	SEC22A	1.1109	0.0082289
26993	AKAP8L	-1.12683	0.0376727
27005	USP21	-1.2375	4.08592e-05
2701	GJA4	1.42436	0.000183361
27010	TPK1	1.18779	0.00869229
27018	NGFRAP1	-1.02816	0.183444
27020	NPTN	-1.07087	0.0780984
27036	SIGLEC7	1.05784	0.0384409
27042	C1orf107	1.08923	0.0121949
27044	SND1	-1.00339	0.30083
27072	VPS41	-1.02889	0.144659
27079	RPUSD2	1.02299	0.200317
27099	C7orf54	-1.04552	0.0541456
271	AMPD2	1.03819	0.189219
27102	EIF2AK1	-1.15024	0.00759463
27122	DKK3	2.16643	2.61766e-07
27123	DKK2	-1.04716	0.0246101
27173	SLC39A1	1.02813	0.202274
27238	GPKOW	1.28027	1.76361e-05
27241	BBS9	1.04241	0.0700798
27249	MMADHC	1.10584	0.0148198
27295	PDLIM3	1.03874	0.230317
27301	APEX2	-1.08809	0.0203387
27309	ZNF330	-1.043	0.139395
27332	ZNF638	1.09236	0.0595686
27333	GOLIM4	-1.09858	0.0257756
27339	PRPF19	1.01065	0.279801
27342	RABGEF1	-1.08735	0.0272409
27348	TOR1B	1.08272	0.0973206
2739	GLO1	-1.16838	0.000789538
27429	HTRA2	1.24882	1.76149e-06
2752	GLUL	-1.16826	0.0441171
2762	GMDS	-1.10798	0.0543828
2768	GNA12	1.22102	0.000692375
2773	GNAI3	1.11598	0.0178085
2778	GNAS	1.06085	0.109575
2781	GNAZ	-1.2714	1.72991e-06
2783	GNB2	1.1897	0.000467244
2791	GNG11	1.92793	1.74652e-09
2800	GOLGA1	1.03236	0.140287
2802	GOLGA3	-1.14923	0.0216501
2804	GOLGB1	-1.45664	5.33111e-09
2822	GPLD1	-1.05079	0.00218262
28232	SLCO3A1	2.94554	2.28059e-16
28234	SLCO1B3	-1.03368	0.0546301
2828	GPR4	1.27183	2.66815e-05
283232	TMEM80	-1.15383	0.00375917
283298	OLFML1	1.6863	3.95036e-10
283638	KIAA0284	1.00084	0.310811
28511	NKIRAS2	1.08312	0.0187688
2868	GRK4	-1.05562	0.0204593
2869	GRK5	-1.09527	0.0711729
2870	GRK6	-1.0246	0.184142
2890	GRIA1	-1.01265	0.197617
28951	TRIB2	-1.16565	0.0379776
28952	CCDC22	-1.07665	0.110547
28968	SLC6A16	-1.65845	6.97418e-10
28985	MCTS1	1.08407	0.079743
28986	MAGEH1	1.02149	0.235806
29015	SLC43A3	1.61879	8.22725e-10
29028	ATAD2	-1.01669	0.224566
29063	ZCCHC4	-1.04057	0.0637025
29066	ZC3H7A	-1.16998	0.0125229
29071	C1GALT1C1	1.24668	0.00067921
29072	SETD2	1.04585	0.096912
29074	MRPL18	1.3618	3.6833e-09
29079	MED4	-1.03421	0.21042
2908	NR3C1	1.47513	7.71593e-08
29086	C19orf62	1.23031	3.38892e-06
291	SLC25A4	-1.12013	0.0406518
29102	RNASEN	1.04306	0.147357
29105	C16orf80	-1.10869	0.0500395
29107	NXT1	1.0478	0.161273
29109	FHOD1	1.33626	4.52477e-06
2911	GRM1	-1.06017	0.00657303
29110	TBK1	1.21145	0.000371838
2923	PDIA3	1.01396	0.272984
2941	GSTA4	-1.14687	0.0188508
2958	GTF2A2	-1.19729	0.0111139
2960	GTF2E1	1.06672	0.130779
2961	GTF2E2	1.31191	2.64232e-05
2975	GTF3C1	-1.24725	2.65312e-05
2976	GTF3C2	-1.11146	0.0201099
29761	USP25	-1.24142	0.000553057
2977	GUCY1A2	-1.06417	0.0414191
29777	ABT1	1.01092	0.270105
2978	GUCA1A	-1.05138	0.00998894
2984	GUCY2C	-1.0122	0.200288
29855	UBN1	1.26006	4.51938e-07
2987	GUK1	1.23773	8.87055e-05
29882	ANAPC2	-1.35122	7.3978e-08
29894	CPSF1	-1.06101	0.0664923
29914	UBIAD1	-1.07441	0.039926
29916	SNX11	-1.02801	0.244616
29919	C18orf8	1.09904	0.0600562
2992	GYG1	1.06501	0.123168
29928	TIMM22	-1.32226	0.00010173
29959	NRBP1	-1.10966	0.0051973
29967	LRP12	1.02261	0.128245
29969	MDFIC	-1.03772	0.202015
2997	GYS1	-1.18226	0.000125474
29970	SCHIP1	-1.06587	0.196139
29994	BAZ2B	1.05739	0.126977
29998	GLTSCR1	-1.14619	1.11528e-05
302	ANXA2	-1.08064	0.190936
3021	H3F3B	1.02384	0.209564
303	ANXA2P1	-1.04773	0.127052
3035	HARS	1.07461	0.0720962
305	ANXA2P3	1.03343	0.148793
3064	HTT	-1.01531	0.211479
3065	HDAC1	1.20706	0.0026021
3080	CFHR2	1.09005	0.125338
30811	HUNK	-1.03243	0.142336
30827	CXXC1	-1.07109	0.019601
30845	EHD3	1.68109	0.000817247
30849	PIK3R4	-1.14366	0.022276
30850	CDR2L	1.44658	4.92634e-09
3096	HIVEP1	-1.11444	0.0584601
3097	HIVEP2	-1.21016	0.00472185
3098	HK1	1.21236	0.00446632
31	ACACA	-1.30213	6.05092e-06
3106	HLA-B	1.32603	0.00472185
3107	HLA-C	1.19193	0.0172864
311	ANXA11	1.09131	0.0559643
3134	HLA-F	1.35037	0.00241856
3135	HLA-G	1.22668	0.00444781
3141	HLCS	-1.07291	0.0176836
3150	HMGN1	1.06225	0.0989478
317	APAF1	-1.02429	0.0827764
3176	HNMT	1.11817	0.0205122
3181	HNRNPA2B1	1.36317	4.83494e-08
3182	HNRNPAB	1.1631	0.0205825
3184	HNRNPD	1.12627	0.00437557
3189	HNRNPH3	1.12219	0.0266967
319	APOF	-1.01554	0.163529
3198	HOXA1	-1.02712	0.23411
3199	HOXA2	-1.02286	0.168382
3206	HOXA10	1.06699	0.0885516
321	APBA2	-1.00875	0.259526
3221	HOXC4	-1.08412	0.0222741
3222	HOXC5	1.01395	0.238154
323	APBB2	-1.1969	0.00747457
3239	HOXD13	-1.03968	0.0182426
324	APC	-1.06253	0.00675643
3257	HPS1	-1.00195	0.301839
3267	AGFG1	1.18864	0.00149071
3275	PRMT2	-1.40815	7.97761e-05
3290	HSD11B1	1.04913	0.166834
3305	HSPA1L	-1.17629	0.00399435
333	APLP1	-1.34807	4.52152e-06
3358	HTR2C	-1.04891	0.00708356
3363	HTR7	-1.01999	0.148728
3375	IAPP	-1.06129	0.0274646
3384	ICAM2	2.26496	4.34923e-09
339	APOBEC1	-1.03502	0.08057
339229	C17orf90	1.08973	0.0518431
3399	ID3	1.50008	3.7338e-05
3422	IDI1	-1.1166	0.00754387
3423	IDS	1.1681	5.24185e-05
3425	IDUA	-1.12414	0.000615217
3445	IFNA8	-1.02392	0.0977657
3446	IFNA10	-1.05391	0.0825242
3455	IFNAR2	1.18376	1.59973e-05
3458	IFNG	-1.0369	0.0622955
347902	AMIGO2	-1.06242	0.21638
3490	IGFBP7	1.1844	0.000740905
3508	IGHMBP2	-1.0058	0.278458
3516	RBPJ	1.21032	0.00533692
352961	HCG26	1.0315	0.199349
353500	BMP8A	-1.17008	1.51137e-06
3550	IK	1.2352	0.000194982
3551	IKBKB	1.21816	1.1124e-10
3554	IL1R1	1.17749	0.000749656
3565	IL4	-1.05558	0.00192365
3566	IL4R	1.09322	0.0956625
357	SHROOM2	1.03535	0.231066
3589	IL11	-1.08877	0.00303294
3590	IL11RA	-1.39777	0.000605404
3593	IL12B	-1.03087	0.0639668
3598	IL13RA2	1.96705	0.000217693
3601	IL15RA	1.65898	2.65813e-09
3605	IL17A	-1.04837	0.00965436
3607	FOXK2	1.13072	0.0017921
3609	ILF3	-1.18781	0.00417551
361	AQP4	-1.03322	0.0141647
3611	ILK	-1.39783	0.000677077
3617	IMPG1	-1.02852	0.0411164
3628	INPP1	1.5167	3.52132e-07
3631	INPP4A	-1.00712	0.251293
3632	INPP5A	1.11121	0.106349
3635	INPP5D	1.33029	2.72276e-06
3651	PDX1	-1.05878	0.00491829
3661	IRF3	-1.06207	0.0793741
3675	ITGA3	-1.29746	0.00226858
3685	ITGAV	-1.11912	0.100739
369	ARAF	-1.29451	2.17071e-06
3690	ITGB3	-1.21664	0.00484378
3693	ITGB5	-1.01823	0.249847
3704	ITPA	1.19731	0.000106788
3710	ITPR3	1.16437	0.00511138
3714	JAG2	1.61675	1.10833e-11
3717	JAK2	1.04365	0.173482
372	ARCN1	-1.15	0.00157021
3720	JARID2	1.04101	0.141698
3739	KCNA4	-1.15471	0.00035321
3745	KCNB1	1.03199	0.148729
374868	ATP9B	-1.25736	6.37582e-10
375	ARF1	-1.01469	0.254397
3750	KCND1	1.03525	0.107547
375056	MIA3	-1.08567	0.0471635
3751	KCND2	-1.03032	0.0438699
3752	KCND3	-1.08107	0.00238887
375790	AGRN	-1.17281	0.00540313
377	ARF3	-1.0336	0.171619
378	ARF4	1.10731	0.0471635
3780	KCNN1	-1.07722	0.0235696
3790	KCNS3	-1.09282	0.103828
3791	KDR	1.86211	6.50961e-05
3796	KIF2A	1.23458	0.00759463
3797	KIF3C	-1.08818	0.0216356
3824	KLRD1	1.06855	0.0240847
3831	KLC1	1.02915	0.215592
3836	KPNA1	1.01628	0.220981
3843	IPO5	-1.10382	0.00648682
387	RHOA	1.20656	0.000997265
387032	ZKSCAN4	1.14827	0.000591194
387263	C6orf120	-1.16462	0.00450335
387751	GVIN1	1.46519	6.66947e-09
3885	KRT34	-1.03486	0.101765
389898	UBE2NL	-1.10523	0.0014397
3902	LAG3	1.08102	0.0235154
390363	LOC390363	1.02857	0.0613205
390940	LOC390940	-1.14287	0.0242382
391	RHOG	1.65862	1.13767e-12
3911	LAMA5	1.09187	0.0808331
3918	LAMC2	-1.05631	0.0185287
3925	STMN1	-1.04488	0.151806
3927	LASP1	1.33533	1.49727e-06
3964	LGALS8	1.18274	0.0192366
3978	LIG1	1.07926	0.0984112
3980	LIG3	-1.06154	0.049381
3985	LIMK2	-1.14469	0.00204859
3992	FADS1	1.27213	2.28161e-05
3998	LMAN1	-1.12375	0.0144565
399979	SNX19	-1.15436	0.00225494
400451	FAM174B	-1.1314	0.00732354
4005	LMO2	1.53012	0.00012662
4015	LOX	-1.57684	2.7988e-07
4016	LOXL1	-1.22917	0.0559643
4017	LOXL2	1.10504	0.0042556
402055	SRRD	1.26855	1.99599e-07
403	ARL3	-1.22009	9.75535e-06
4035	LRP1	-1.02536	0.173654
4038	LRP4	1.02598	0.209398
4043	LRPAP1	1.08773	0.0793509
4047	LSS	-1.20364	3.14602e-09
405	ARNT	-1.12792	6.68576e-06
4071	TM4SF1	1.86947	8.51909e-07
408	ARRB1	1.05783	0.129734
4087	SMAD2	-1.17131	0.000990047
4088	SMAD3	-1.01972	0.168021
4091	SMAD6	-1.13284	0.00850795
4115	MAGEB4	-1.00619	0.242794
4116	MAGOH	1.28959	3.29788e-06
4122	MAN2A2	-1.15438	0.00619138
4126	MANBA	-1.00369	0.299538
4134	MAP4	-1.07647	0.0626878
4139	MARK1	-1.15563	0.00234163
4140	MARK3	1.14292	0.000422029
4141	MARS	1.36216	7.44379e-06
4152	MBD1	-1.11044	0.00022921
4168	MCF2	-1.00756	0.268035
4171	MCM2	1.20926	0.00545391
4172	MCM3	1.04708	0.166356
4175	MCM6	-1.47549	4.11781e-05
4176	MCM7	-1.28717	1.55372e-05
4204	MECP2	-1.17023	5.71251e-06
4208	MEF2C	1.58768	1.79029e-13
4211	MEIS1	1.12374	0.06397
4212	MEIS2	1.99398	1.79916e-07
4216	MAP3K4	-1.20632	0.0176888
4236	MFAP1	-1.00662	0.293689
4242	MFNG	2.00169	2.87466e-17
4276	MICA	-1.04573	0.249086
4277	MICB	2.25345	2.32336e-15
4288	MKI67	1.01049	0.235296
429	ASCL1	-1.05789	0.00489105
4292	MLH1	1.13472	0.00399303
4296	MAP3K11	1.14733	0.0118527
4297	MLL	1.01113	0.237404
43	ACHE	-1.01588	0.167
4325	MMP16	-1.05046	0.000646082
4340	MOG	1.00089	0.305003
4345	CD200	-1.00422	0.306269
4359	MPZ	-1.05431	0.0601451
440	ASNS	1.23219	0.017223
441024	MTHFD2L	-1.12978	0.0097862
441133	KRT18P38	-1.0632	0.00901074
441151	TMEM151B	-1.02002	0.157293
442233	RP3-526L9.2	1.01751	0.187512
442240	ZNF259P	-1.01873	0.145016
4440	MSI1	1.0048	0.275004
4477	MSMB	-1.02296	0.074846
4478	MSN	1.37098	0.000446412
4488	MSX2	-1.01869	0.155675
4515	MTCP1	-1.18269	1.8118e-05
4520	MTF1	1.00109	0.309471
4534	MTM1	1.05972	0.0782673
4585	MUC4	-1.03786	0.00756333
4593	MUSK	-1.04899	0.0195193
4597	MVD	-1.17511	0.00245606
4615	MYD88	2.11229	3.32007e-14
4627	MYH9	-1.54809	5.23497e-09
4628	MYH10	1.17621	0.00280198
4637	MYL6	1.19041	0.000623941
4638	MYLK	1.15912	0.0707407
4641	MYO1C	-1.34714	0.000199687
4642	MYO1D	-1.25317	0.00745839
4643	MYO1E	-1.24017	0.0206566
4650	MYO9B	1.01308	0.226977
4661	MYT1	-1.06859	0.00966792
4665	NAB2	-1.37335	5.8547e-09
4668	NAGA	1.18375	6.83596e-05
4670	HNRNPM	1.09699	0.0607732
4674	NAP1L2	-1.26455	0.00450335
4675	NAP1L3	1.07314	0.147357
4678	NASP	1.01342	0.256072
4680	CEACAM6	-1.06969	0.0164001
4691	NCL	1.04337	0.148723
4692	NDN	-1.27415	0.00118457
4702	NDUFA8	1.24777	8.49586e-06
471	ATIC	1.0165	0.251687
4735	42249	-1.03123	0.210172
474344	GIMAP6	1.97787	6.35034e-08
477	ATP1A2	1.17994	0.00229218
4771	NF2	-1.04242	0.00177174
4772	NFATC1	-1.11932	0.0113606
4775	NFATC3	-1.00339	0.299846
4779	NFE2L1	-1.19198	0.00321981
4781	NFIB	1.13743	0.01767
4782	NFIC	-1.05724	0.0739475
4799	NFX1	-1.13547	1.38739e-05
4808	NHLH2	-1.02947	0.052195
4809	NHP2L1	1.08643	0.0134542
4815	NINJ2	1.51107	3.67038e-09
4824	NKX3-1	-1.10904	0.000675087
4833	NME4	-1.0876	0.0788803
4836	NMT1	1.00261	0.302278
4850	CNOT4	1.00946	0.241312
4853	NOTCH2	-1.23862	0.00135044
4854	NOTCH3	1.09569	0.00126572
4855	NOTCH4	1.76278	3.82433e-11
4856	NOV	-1.9338	1.22467e-10
4857	NOVA1	-1.06324	0.0323374
4863	NPAT	1.17632	0.000206679
4868	NPHS1	-1.69111	1.45024e-05
4881	NPR1	-1.31866	0.0013954
4887	NPY2R	-1.01658	0.132403
4898	NRD1	1.26651	3.80481e-05
4899	NRF1	1.00657	0.261579
4905	NSF	1.08923	0.0603318
4916	NTRK3	-1.02557	0.183558
4920	ROR2	-1.09045	0.000125945
4926	NUMA1	-1.20326	2.94005e-05
4927	NUP88	1.28293	0.000673107
4928	NUP98	-1.02548	0.219778
493	ATP2B4	1.15794	0.0011059
4931	NVL	1.03474	0.135192
4946	OAZ1	1.10715	0.00136673
4947	OAZ2	1.13901	0.00208403
4952	OCRL	-1.18005	5.56883e-05
4953	ODC1	-1.31237	0.0002446
4976	OPA1	-1.25458	1.77244e-05
49855	SCAPER	-1.39737	1.49886e-06
4988	OPRM1	-1.04208	0.0462813
5029	P2RY2	1.09879	0.0215773
5030	P2RY4	-1.09382	0.00647567
5034	P4HB	1.0024	0.306786
5046	PCSK6	-1.08459	0.00830404
5048	PAFAH1B1	-1.06613	0.0813648
506	ATP5B	-1.10139	0.0107014
50618	ITSN2	-1.00352	0.296363
5062	PAK2	1.15267	0.00343947
50628	GEMIN4	1.03964	0.128814
50650	ARHGEF3	-1.07089	0.15776
5066	PAM	-1.07109	0.0974152
50717	DCAF8	-1.22893	4.68178e-05
5078	PAX4	-1.11224	3.0047e-05
50810	HDGFRP3	-1.06912	0.0781922
5082	PDCL	1.30884	3.15358e-09
50859	SPOCK3	-1.02238	0.0593328
50865	HEBP1	-1.10478	0.028988
5090	PBX3	1.07383	0.134042
5093	PCBP1	1.07396	0.0819444
5099	PCDH7	-1.03842	0.00661474
5100	PCDH8	-1.05456	0.00190964
51008	ASCC1	1.02684	0.219711
51018	RRP15	1.51204	7.40532e-07
51022	GLRX2	1.47585	1.60888e-05
51029	PPPDE1	1.17725	1.56351e-06
51063	CALHM2	2.06393	7.18154e-18
51075	TMX2	1.11894	0.0352942
51077	FCF1	1.06875	0.0109819
51092	SIDT2	1.1532	0.0106361
51093	C1orf66	-1.0579	0.105803
5110	PCMT1	1.0517	0.100372
51125	GOLGA7	1.02929	0.185132
51131	PHF11	1.78057	1.16792e-09
51135	IRAK4	1.02547	0.182709
51138	COPS4	-1.15857	0.00251293
51141	INSIG2	-1.03771	0.203847
51157	ZNF580	-1.18822	0.00251425
51177	PLEKHO1	1.35443	0.0017921
51186	WBP5	1.06521	0.11984
51193	ZNF639	1.04783	0.0724542
51196	PLCE1	-1.92571	1.58594e-08
51202	DDX47	1.27651	4.74332e-07
51206	GP6	-1.01009	0.228783
51207	DUSP13	-1.05661	0.06376
51208	CLDN18	-1.07198	0.00238319
51213	LUZP4	-1.14683	0.00112011
51222	ZNF219	-1.22491	2.80902e-05
51226	COPZ2	-1.12328	0.0326422
51232	CRIM1	-1.24265	0.0043579
51266	CLEC1B	-1.05198	0.0432217
51267	CLEC1A	1.27278	0.00281765
51271	UBAP1	-1.12409	0.00491212
51275	C12orf47	1.04839	0.0326251
51278	IER5	1.87142	4.16808e-05
5128	PCTK2	1.02452	0.215002
51291	GMIP	1.24534	0.000119496
51292	GMPR2	1.02211	0.233597
51299	NRN1	1.22889	0.0492426
5130	PCYT1A	1.00181	0.299071
51304	ZDHHC3	1.19747	7.97845e-06
51306	FAM13B	-1.21997	0.0242999
51307	FAM53C	1.09915	0.0251777
51309	ARMCX1	1.06383	0.165163
51315	KRCC1	1.01758	0.259021
51317	PHF21A	1.20296	0.000239368
51320	MEX3C	1.14385	0.0211882
51335	NGRN	1.01308	0.272839
5134	PDCD2	1.24123	0.000504468
51350	KRT76	-1.07627	0.0424194
51352	WIT1	-1.22018	0.0135734
51366	UBR5	1.04895	0.112961
5138	PDE2A	1.68405	6.86598e-07
51380	CSAD	1.16479	0.00137838
5139	PDE3A	1.02324	0.141849
51393	TRPV2	2.34667	1.78391e-13
51399	TRAPPC4	-1.01564	0.26313
51400	PPME1	-1.47758	2.54371e-12
5142	PDE4B	-2.28556	3.66766e-13
51428	DDX41	1.35619	5.07702e-08
51433	ANAPC5	-1.02002	0.20269
51438	MAGEC2	-1.09277	0.00658246
51451	LCMT1	1.24773	4.26313e-06
5146	PDE6C	-1.03115	0.0217519
51465	UBE2J1	1.63703	2.41146e-08
51477	ISYNA1	-1.03699	0.210172
51490	C9orf114	1.03836	0.168597
51497	TH1L	-1.02402	0.230537
51504	TRMT112	1.15986	0.000901403
51506	UFC1	1.12273	0.0154432
51507	C20orf43	-1.01345	0.254976
51512	GTSE1	1.01398	0.167744
51526	C20orf111	-1.07128	0.0771171
51531	C9orf156	-1.09361	0.0151198
51533	PHF7	-1.10171	0.00237997
51542	VPS54	1.11217	0.0189754
51547	SIRT7	1.10994	0.0168028
51548	SIRT6	-1.06972	0.0278747
51552	RAB14	1.09987	0.00894757
51560	RAB6B	-1.11427	0.00872748
51562	MBIP	1.01975	0.228454
51585	PCF11	-1.11629	0.0289391
51586	MED15	1.03963	0.129143
5159	PDGFRB	1.00336	0.305192
51593	SRRT	-1.00864	0.268264
51603	METTL13	1.10306	0.00133901
51614	ERGIC3	-1.03992	0.154579
5162	PDHB	1.09503	0.0067923
51631	LUC7L2	-1.02245	0.203519
51634	RBMX2	-1.03064	0.15216
51637	C14orf166	1.19103	0.000108979
51646	YPEL5	-1.09127	0.0123483
51652	VPS24	1.04435	0.171266
51665	ASB1	-1.37888	7.50481e-16
51669	TMEM66	1.13046	0.0138205
51673	TPPP3	-1.60621	8.39163e-06
51696	HECA	1.25271	0.00158902
51700	CYB5R2	-1.33928	0.000384854
51701	NLK	-1.07424	0.168372
51703	ACSL5	1.33443	0.000225812
51719	CAB39	1.13078	0.0106017
51720	UIMC1	1.11695	0.0317593
51725	FBXO40	-1.08039	0.0116626
51729	WBP11	-1.71397	2.0995e-12
51735	RAPGEF6	-1.18503	0.014871
51742	ARID4B	1.19066	0.00603901
51747	CROP	1.416	5.41378e-08
5175	PECAM1	2.52819	4.94544e-11
51755	CRKRS	1.17181	3.32815e-05
51761	ATP8A2	1.14797	0.0348762
51763	INPP5K	1.12938	0.0232154
51776	ZAK	-1.09324	0.00952952
5197	PF4V1	-1.03049	0.0471635
5199	CFP	1.83537	2.7332e-08
5202	PFDN2	1.18581	0.000102301
5213	PFKM	-1.18804	0.000715401
5217	PFN2	-1.1653	0.000249556
5226	PGD	-1.01604	0.267628
523	ATP6V1A	1.00923	0.283755
5253	PHF2	1.20394	0.000634104
5272	SERPINB9	-1.11424	0.0586082
5276	SERPINI2	-1.08043	0.00326418
5279	PIGC	1.25751	7.43992e-05
529	ATP6V1E1	-1.15812	4.60321e-05
5300	PIN1	-1.05092	0.121539
5306	PITPNA	-1.12706	0.0138308
5316	PKNOX1	-1.0669	0.00113804
5324	PLAG1	1.12609	0.0156013
5326	PLAGL2	-1.18783	2.22122e-05
5327	PLAT	1.47235	0.00844404
53339	BTBD1	-1.07827	0.108352
53343	NUDT9	1.19589	0.00193114
5335	PLCG1	1.06323	0.0334692
53405	CLIC5	-1.23187	0.0600509
53407	STX18	1.42892	2.35915e-11
5355	PLP2	1.14818	0.074049
5361	PLXNA1	-1.03933	0.149417
5371	PML	1.07387	0.011497
5373	PMM2	1.23677	0.000209034
5376	PMP22	1.65394	5.45349e-05
53826	FXYD6	1.54603	0.000542969
53838	C11orf24	1.08557	0.0332282
53916	RAB4B	-1.00736	0.289161
53918	PELO	1.2678	0.00107699
5393	EXOSC9	1.01925	0.198711
5394	EXOSC10	1.47454	2.32176e-06
540	ATP7B	1.01108	0.268113
54014	BRWD1	1.04535	0.0108781
5408	PNLIPRP2	-1.05815	0.00492746
54093	SETD4	-1.00976	0.273554
5414	42251	1.23056	4.04352e-06
5420	PODXL	-1.09836	0.197617
5423	POLB	1.23342	7.12229e-05
5426	POLE	-1.08931	0.0129912
5428	POLG	1.0077	0.280314
54329	GPR85	-1.04504	0.0160197
5436	POLR2G	1.05783	0.111195
54386	TERF2IP	-1.03383	0.199676
5442	POLRMT	-1.12614	0.0293491
54431	DNAJC10	1.07286	0.0991293
54432	YIPF1	1.17824	0.001586
54433	GAR1	1.26741	0.000184358
54438	GFOD1	1.35514	0.00607448
54442	KCTD5	1.07762	0.0764743
54454	ATAD2B	1.31319	7.53029e-05
54462	FAM190B	-1.01631	0.253674
54468	MIOS	1.13092	0.00811101
54469	ZFAND6	1.10475	0.0322548
54476	RNF216	-1.13802	0.00115632
54480	CHPF2	1.09771	0.0227855
54487	DGCR8	-1.08494	0.0256261
545	ATR	1.01151	0.270456
54503	ZDHHC13	-1.43485	2.30504e-06
54520	CCDC93	-1.09672	0.00775302
54521	WDR44	1.18342	0.000933276
54529	ASNSD1	1.17114	0.00367231
54531	MIER2	-1.05152	0.0835422
54535	CCHCR1	-1.05079	0.0602655
54551	MAGEL2	-1.20708	0.0012244
54584	GNB1L	1.04232	0.14167
54585	LZTFL1	-1.1221	0.0466953
54587	MXRA8	-1.16299	0.0365087
54621	FLJ20674	1.01276	0.248823
54623	PAF1	1.03824	0.162175
54629	FAM63B	-1.02706	0.188817
5463	POU6F1	-1.05325	0.0331481
54677	CROT	-1.0676	0.0442111
54680	ZNHIT6	1.09657	0.0720008
54681	P4HTM	-1.22215	0.00140952
54682	MANSC1	1.0549	0.19714
5469	MED1	1.27335	4.26313e-06
5470	PPEF2	1.00066	0.307514
54700	RRN3	1.10571	0.0500395
54726	OTUD4	1.00366	0.285394
54732	TMED9	1.11198	0.0226504
54778	RNF111	1.20589	0.00713571
54785	C17orf59	1.06031	0.107931
54788	DNAJB12	-1.10266	0.000127767
54806	AHI1	-1.16963	2.27643e-05
54810	GIPC2	-1.25456	0.0312057
54819	ZCCHC10	1.28076	0.000305099
54827	FAM55D	-1.12512	0.00221698
54839	LRRC49	1.1729	0.00853619
54842	MFSD6	-1.203	0.0111682
54852	PAQR5	-1.08095	0.071241
54872	PIGG	1.09284	0.0876505
54873	PALMD	1.59226	4.2315e-07
54878	DPP8	1.29431	0.000204937
54880	BCOR	1.13531	0.0108537
54881	TEX10	1.0204	0.232626
54883	CCDC49	-1.01631	0.246343
54904	WHSC1L1	1.00263	0.298511
54906	C10orf18	1.21271	0.00232667
54910	SEMA4C	1.43488	2.99141e-07
54915	YTHDF1	1.11609	0.00951112
54925	ZNF434	-1.01323	0.241242
54930	HAUS4	1.03906	0.20269
54934	C12orf41	1.03846	0.187237
54939	COMMD4	1.10113	0.0312924
5495	PPM1B	1.03803	0.153683
54955	C1orf109	1.10907	0.00664262
54956	PARP16	-1.04139	0.124459
5496	PPM1G	1.1879	1.45024e-05
54960	GEMIN8	-1.09818	0.0299274
54961	SSH3	-1.23697	1.00767e-08
54971	BANP	1.18679	0.00180631
54977	SLC25A38	-1.10677	0.0367876
5498	PPOX	-1.03985	0.201204
54987	C1orf123	1.13033	0.00759101
550	AUP1	1.13404	0.00814042
55010	C12orf48	1.12398	0.000318419
55018	C17orf73	-1.01516	0.191006
55033	FKBP14	1.18277	0.000693515
55038	CDCA4	1.03643	0.133977
55039	TRMT12	1.14223	0.0042556
55070	DET1	-1.10537	0.065483
55071	C9orf40	1.0466	0.0540348
55076	TMEM45A	1.37576	0.000397685
5509	PPP1R3D	1.00964	0.269334
55095	SAMD4B	-1.06471	0.0381256
55096	FLJ10213	1.17898	0.00134493
5511	PPP1R8	1.13533	0.00710319
55110	MAGOHB	1.15214	0.000772638
55112	WDR60	-1.04718	0.149929
55116	TMEM39B	1.23744	0.000294422
55120	FANCL	-1.00263	0.307086
55125	CEP192	-1.06907	0.126301
55127	HEATR1	1.11402	0.0277394
55128	TRIM68	-1.07165	0.0718225
55131	RBM28	1.51639	4.40483e-08
55135	WRAP53	-1.17387	0.00101268
55143	CDCA8	-1.01908	0.216692
55146	ZDHHC4	-1.13505	0.00697303
55147	RBM23	-1.21379	0.000102304
55148	UBR7	1.01454	0.263742
55164	SHQ1	-1.16797	0.000130812
55166	CENPQ	1.02522	0.160234
55176	SEC61A2	-1.01658	0.239264
55181	C17orf71	1.12698	0.0287334
55182	RNF220	-1.43672	1.64804e-05
55187	VPS13D	-1.38225	2.71184e-13
55190	NUDT11	1.1399	0.0100282
5520	PPP2R2A	1.11601	0.0268893
55207	ARL8B	-1.01141	0.262136
5521	PPP2R2B	-1.41035	0.0002446
55212	BBS7	1.0235	0.209487
55213	RCBTB1	1.80851	4.92634e-09
55214	LEPREL1	-1.24914	0.00859934
55218	EXD2	-1.05451	0.0804656
55222	LRRC20	-1.3233	9.64716e-08
55226	NAT10	1.06109	0.0627127
55228	PNMAL1	1.21562	0.0319457
5523	PPP2R3A	-1.15478	0.00543257
55238	SLC38A7	-1.0269	0.170857
55243	KIRREL	-1.62545	8.69875e-05
55245	UQCC	-1.17432	0.000371075
55246	CCDC25	-1.17378	0.00242924
55249	YY1AP1	-1.12539	0.0313283
5525	PPP2R5A	1.03337	0.160415
55253	TYW1	1.00058	0.312078
55254	TMEM39A	-1.06491	0.0947462
5526	PPP2R5B	-1.04051	0.116493
55269	PSPC1	1.22645	0.000434256
5527	PPP2R5C	1.18586	0.00251345
55270	NUDT15	1.0539	0.157862
5528	PPP2R5D	-1.14626	0.000130422
55282	LRRC36	-1.1494	0.00136153
55288	RHOT1	1.19535	0.00107816
55289	ACOXL	1.00701	0.229974
55290	BRF2	-1.0405	0.107267
55291	SAPS3	1.05416	0.0606017
55297	CCDC91	-1.74752	5.80695e-08
55299	BXDC2	1.17856	0.000871207
55303	GIMAP4	2.88426	3.37574e-15
55316	RSAD1	1.04281	0.147542
5532	PPP3CB	-1.2616	2.60109e-05
55323	LARP6	-1.1332	0.0069239
5533	PPP3CC	1.07264	0.0536421
5534	PPP3R1	1.09096	0.00509354
55340	GIMAP5	1.69819	9.31858e-11
55359	STYK1	-1.05372	0.00128476
55361	PI4K2A	-1.02914	0.170857
55364	IMPACT	-1.21387	0.00124086
55379	LRRC59	1.04567	0.188546
5538	PPT1	1.33917	4.44473e-07
55421	C17orf85	-1.04338	0.158932
55454	CSGALNACT2	1.22841	0.000624505
5549	PRELP	1.0289	0.172171
5550	PREP	1.03647	0.0955437
55501	CHST12	-1.12521	0.0466457
55509	BATF3	1.14359	0.0103117
55521	TRIM36	1.02795	0.107814
55558	PLXNA3	-1.07993	0.0316227
55585	UBE2Q1	-1.0216	0.238497
55596	ZCCHC8	1.33695	0.000136598
55611	OTUB1	-1.12988	0.000849747
55617	TASP1	-1.07986	0.0726254
55625	ZDHHC7	1.08758	0.0199299
55626	AMBRA1	1.04815	0.106263
55628	ZNF407	-1.0241	0.0556816
55629	PNRC2	-1.02877	0.210387
5563	PRKAA2	-1.00737	0.287881
55634	ZNF673	1.22855	0.00267256
55636	CHD7	-1.16664	0.0151904
55638	GOLSYN	-1.3931	0.0029648
55652	SLC48A1	-1.23005	0.014125
5566	PRKACA	-1.0292	0.115065
55661	DDX27	1.07841	0.0593705
55668	C14orf118	1.09147	0.0152689
55689	YEATS2	1.39408	2.04561e-09
55692	LUC7L	1.17901	0.00046799
55693	KDM4D	-1.01045	0.239326
55700	MAP7D1	1.19493	0.00418754
55701	FLJ10357	-1.04705	0.196421
55707	NECAP2	1.32723	1.68119e-05
55709	KBTBD4	-1.23558	0.000181555
55716	LMBR1L	-1.11244	0.0416733
55717	BRWD2	1.1291	0.0599338
55718	POLR3E	1.04161	0.148366
55719	FAM178A	-1.06918	0.0980635
55722	CEP72	1.0081	0.27333
55734	ZFP64	1.02868	0.127025
55739	CARKD	1.0389	0.194163
55742	PARVA	-1.37265	4.10794e-05
55743	CHFR	1.32462	4.78339e-06
55746	NUP133	1.06387	0.112656
55752	42258	-1.48391	3.58729e-08
55755	CDK5RAP2	-1.32532	4.75486e-08
55756	INTS9	-1.01029	0.277008
55757	UGGT2	-1.13848	0.0634757
55760	DHX32	-1.23394	5.30069e-06
55763	EXOC1	1.10682	0.0416688
55764	IFT122	-1.21411	0.00135822
55766	H2AFJ	-2.03869	2.08651e-09
55768	NGLY1	1.18387	0.00155647
5577	PRKAR2B	-1.56232	0.000259637
55770	EXOC2	-1.05882	0.162915
55776	C6orf64	1.0809	0.0343954
55786	ZNF415	1.04427	0.17558
55794	DDX28	1.01378	0.237009
55795	PCID2	-1.02121	0.239865
558	AXL	1.12478	0.043916
55810	FOXJ2	-1.13935	0.0192816
55823	VPS11	1.08419	0.0333764
55825	PECR	-1.17488	0.0166048
55827	DCAF6	-1.05466	0.152883
5583	PRKCH	1.9774	4.54498e-12
55830	GLT8D1	-1.0502	0.125338
55833	UBAP2	-1.23845	0.000525664
55840	EAF2	1.01952	0.275364
55841	WWC3	-1.03778	0.222721
55849	ALG13	1.15366	0.0126306
55858	TMEM165	1.20869	0.00935591
55861	DBNDD2	1.67944	3.22589e-11
5587	PRKD1	-1.25243	0.00780376
55888	ZNF167	1.24873	0.000437764
55892	MYNN	1.07477	0.0407141
55905	RNF114	-1.06905	0.0807249
55906	ZC4H2	-1.15517	0.00033241
5592	PRKG1	-1.092	0.0133437
5595	MAPK3	-1.22565	6.63873e-06
55958	KLHL9	-1.05466	0.0942207
55973	BCAP29	1.05659	0.0423172
5598	MAPK7	-1.09801	0.0180401
5600	MAPK11	1.02962	0.150382
5604	MAP2K1	1.44548	4.92914e-09
5613	PRKX	1.39405	4.35587e-05
56130	PCDHB6	-1.22504	2.68717e-05
56146	PCDHA2	-1.0384	0.0149379
56158	TEX12	-1.00172	0.293045
56171	DNAH7	-1.04492	0.0568617
56252	YLPM1	1.14566	0.00217637
56259	CTNNBL1	1.01487	0.259206
56270	WDR45L	-1.01974	0.213003
56271	BEX4	-1.25064	0.00177272
56339	METTL3	1.15831	0.00821669
5635	PRPSAP1	1.17038	0.000238091
5636	PRPSAP2	-1.13683	0.0213108
5644	PRSS1	-1.11437	0.00569699
56474	CTPS2	-1.05098	0.0588265
56478	EIF4ENIF1	-1.1908	0.000623782
5650	KLK7	-1.25515	0.0462987
5651	PRSS7	-1.04828	0.0184411
5653	KLK6	-1.33349	0.0042897
5654	HTRA1	-1.23234	0.0273228
56623	INPP5E	-1.01124	0.267195
5664	PSEN2	1.17812	0.00366589
56648	EIF5A2	-1.26838	7.53015e-09
56654	NPDC1	1.22239	0.0280873
56674	TMEM9B	-1.06265	0.0820764
56683	C21orf59	1.07358	0.0582183
5669	PSG1	-1.03584	0.0176938
5681	PSKH1	-1.23944	4.39385e-05
56851	C15orf24	1.28542	6.24812e-06
56888	KCMF1	1.06239	0.0452809
56890	MDM1	-1.05775	0.119628
56910	STARD7	1.05262	0.0859552
5692	PSMB4	1.20024	9.47963e-07
56920	SEMA3G	-1.40157	0.00201773
5693	PSMB5	1.14586	0.0047736
56934	CA10	-1.72886	2.16783e-05
56937	PMEPA1	-1.22705	0.00339213
56940	DUSP22	1.08213	0.12498
56941	C3orf37	-1.49295	1.67264e-07
56946	C11orf30	-1.00045	0.310442
56948	SDR39U1	1.07956	0.0761086
56950	SMYD2	-1.07501	0.10346
56951	C5orf15	1.18157	0.00224446
56957	OTUD7B	-1.11123	0.000196459
56967	C14orf132	-1.24725	0.0298822
56979	PRDM9	-1.05929	0.0110637
5698	PSMB9	2.47652	1.04996e-07
56980	PRDM10	1.00842	0.266445
56998	CTNNBIP1	-1.51488	3.43063e-07
57003	CCDC47	1.13328	0.04012
5701	PSMC2	1.41276	1.78517e-08
57019	CIAPIN1	1.03359	0.14673
57048	PLSCR3	1.30706	1.06853e-07
57062	DDX24	-1.02381	0.206739
5708	PSMD2	1.06796	0.0240134
5709	PSMD3	-1.00634	0.28556
57091	CASS4	-1.02678	0.125555
57092	PCNP	-1.15985	0.00617576
5710	PSMD4	1.09391	0.0249789
5711	PSMD5	1.04064	0.189828
57117	INTS12	-1.01192	0.286299
57118	CAMK1D	-1.02177	0.163065
57122	NUP107	1.31929	7.35783e-06
5713	PSMD7	1.30311	2.37059e-06
57136	C20orf3	1.10902	0.0378327
57140	RNPEPL1	-1.02233	0.220963
57147	SCYL3	1.1543	0.000914829
57148	KIAA1219	1.03595	0.100317
5715	PSMD9	1.00072	0.311069
57150	C6orf162	1.02094	0.191414
57157	PHTF2	1.15039	9.4696e-07
5716	PSMD10	1.14282	0.0229781
57175	CORO1B	-1.04313	0.0847462
57178	ZMIZ1	1.01755	0.262811
5719	PSMD13	1.13713	0.00281661
57198	ATP8B2	-1.07339	0.0371102
5720	PSME1	1.42275	3.92938e-09
57209	ZNF248	1.00555	0.295435
57226	LYRM2	1.05903	0.141849
5725	PTBP1	-1.12796	0.00400088
5729	PTGDR	-1.0001	0.313016
5730	PTGDS	-1.76685	0.000431918
5732	PTGER2	2.57723	1.42614e-14
5734	PTGER4	-1.46547	0.000201355
57343	ZNF304	1.06184	0.102387
5740	PTGIS	-1.04896	0.0432819
57403	RAB22A	-1.03892	0.140806
57408	LRTM1	-1.04883	0.0103189
57419	SLC24A3	-1.14737	0.0543015
5744	PTHLH	1.01392	0.190299
57470	LRRC47	-1.23971	0.00533719
57473	ZNF512B	-1.01495	0.240917
57493	HEG1	1.45881	0.00050937
57498	KIDINS220	1.03769	0.179026
57515	SERINC1	-1.17865	0.00839601
57572	DOCK6	1.10012	0.0466999
57576	KIF17	1.03621	0.138074
57591	MKL1	-1.11258	0.000931158
57610	RANBP10	1.12244	0.000119061
57634	EP400	1.00802	0.267699
57645	POGK	-1.11992	0.0498426
57658	CALCOCO1	-1.69253	2.32687e-14
57665	RDH14	1.17095	0.00928798
57669	EPB41L5	-1.62731	7.97933e-08
57707	KIAA1609	1.08694	0.0125924
57720	GPR107	1.17065	0.000661496
57728	WDR19	-1.02695	0.220891
5777	PTPN6	1.84649	7.74136e-08
5778	PTPN7	-1.50614	5.26157e-06
57794	SF4	1.03378	0.20463
5784	PTPN14	-1.24001	0.000495046
5786	PTPRA	-1.10343	0.00398701
57862	ZNF410	-1.07993	0.0793601
57863	CADM3	-1.06321	0.0267893
5798	PTPRN	-1.07998	0.00468562
5799	PTPRN2	1.08877	0.0361369
5800	PTPRO	-1.45039	0.0130576
58189	WFDC1	2.12209	1.6842e-09
5819	PVRL2	-1.64576	0.000506592
5822	PWP2	1.03412	0.185855
5829	PXN	1.08334	0.0109819
5834	PYGB	-1.2165	0.000139687
5836	PYGL	1.7379	4.39108e-08
58472	SQRDL	-1.25663	0.00276605
58487	CREBZF	-1.05158	0.0166937
58494	JAM2	1.72919	6.20591e-07
585	BBS4	1.04186	0.192171
58500	ZNF250	1.02804	0.231489
58517	RBM25	1.08039	0.0155857
5874	RAB27B	-1.05542	0.000868245
5877	RABIF	1.16542	5.62303e-05
5879	RAC1	1.05312	0.0862392
5888	RAD51	1.02239	0.13611
5890	RAD51L1	1.03007	0.064016
5893	RAD52	1.02162	0.112978
5894	RAF1	-1.0926	0.0383191
5897	RAG2	-1.04409	0.0129
5900	RALGDS	1.17324	0.000185777
5910	RAP1GDS1	1.21413	0.00218262
5912	RAP2B	1.43567	3.02996e-08
5925	RB1	1.19046	9.02777e-05
59269	HIVEP3	-1.0095	0.258294
5931	RBBP7	-1.0112	0.269912
5939	RBMS2	-1.04078	0.125079
5955	RCN2	-1.35786	0.00112811
5976	UPF1	-1.00384	0.290819
5980	REV3L	1.41948	6.12501e-06
5981	RFC1	-1.31314	3.80362e-06
5987	TRIM27	1.08	0.0164337
599	BCL2L2	-1.29182	0.000935522
6009	RHEB	1.01326	0.272593
60401	EDA2R	-1.05247	0.0755392
60468	BACH2	1.31337	0.00036206
6047	RNF4	-1.11276	0.0259304
60485	SAV1	1.03672	0.228918
60487	TRMT11	-1.02127	0.2479
60489	APOBEC3G	2.08351	3.34816e-09
6050	RNH1	1.11241	0.00350528
6051	RNPEP	1.11205	0.0357323
60528	ELAC2	1.02599	0.222219
60561	RINT1	-1.08362	0.00466934
60625	DHX35	-1.01358	0.27696
60626	RIC8A	-1.03429	0.177448
60681	FKBP10	1.00683	0.285453
60684	C4orf41	1.0735	0.0277445
60686	C14orf93	1.08434	0.0239233
6091	ROBO1	1.02372	0.255309
6103	RPGR	1.00141	0.308137
6117	RPA1	1.04164	0.190841
6118	RPA2	1.19881	0.00442056
6138	RPL15	-1.02784	0.203764
617	BCS1L	-1.06512	0.0940952
6185	RPN2	1.03812	0.152912
6196	RPS6KA2	1.117	0.0311328
6199	RPS6KB2	-1.11744	0.0266162
6224	RPS20	-1.0631	0.180785
6237	RRAS	1.05431	0.190299
6247	RS1	-1.01752	0.15256
6249	CLIP1	-1.32655	6.12207e-07
6253	RTN2	-1.14882	0.0129615
6257	RXRB	-1.01208	0.223132
6259	RYK	1.07055	0.0612065
6272	SORT1	-1.28887	4.29203e-07
6293	VPS52	-1.26365	2.54343e-06
6297	SALL2	-1.20254	0.0042556
63035	BCORL1	-1.10743	0.0192103
631	BFSP1	-1.07257	0.117116
6322	SCML1	1.31132	0.000133732
636	BICD1	-1.0255	0.182292
6374	CXCL5	-1.01572	0.127948
63826	SRR	-1.09905	0.06528
6383	SDC2	-1.20997	0.00404749
63877	C10orf84	-1.05493	0.0192366
63892	THADA	1.09699	0.0105889
63894	C14orf133	1.23454	0.000551967
63895	FAM38B	2.36543	3.07244e-13
63897	HEATR6	1.05814	0.0794111
639	PRDM1	-1.04607	0.101474
63901	FAM111A	1.14619	0.00760521
63916	ELMO2	1.07091	0.0870926
63931	MRPS14	1.03063	0.194326
6396	SEC13	1.10558	0.0124593
64061	TSPYL2	-1.50525	3.56078e-10
64091	POPDC2	1.67512	1.30267e-07
64110	MAGEF1	1.02647	0.199026
64112	MOAP1	-1.08031	0.0592112
64114	TMBIM1	-1.0245	0.250626
641339	ZNF674	1.0054	0.246906
6415	SEPW1	1.09028	0.0618144
64170	CARD9	-1.01397	0.262136
642	BLMH	1.09588	0.0238508
64219	PJA1	-1.29386	9.06906e-06
64236	PDLIM2	-1.37164	0.00097382
6427	SFRS2	1.06394	0.114911
64285	RHBDF1	1.04945	0.161072
64288	ZNF323	-1.12475	0.0682743
6429	SFRS4	-1.07509	0.0876505
6433	SFRS8	-1.0204	0.180985
6434	TRA2B	1.01999	0.238955
64343	AZI2	1.12498	0.00408415
64359	NXN	-1.06965	0.134051
643641	ZNF862	-1.0499	0.0951795
644	BLVRA	1.14428	0.00459605
64400	AKTIP	-1.06934	0.0916289
64411	ARAP3	1.64756	1.74319e-11
64417	C5orf28	1.04609	0.153207
64423	INF2	-1.3448	0.00083758
64429	ZDHHC6	-1.50275	2.95024e-06
644540	TCEB1P3	1.00044	0.311473
6448	SGSH	-1.30164	7.35717e-05
6453	ITSN1	-1.14841	0.000868245
645749	LOC645749	-1.01592	0.14521
64582	GPR135	-1.06607	0.00420397
6464	SHC1	1.04876	0.122955
646808	LOC646808	1.31404	2.77612e-07
64689	GORASP1	-1.06376	0.107949
64708	COPS7B	-1.26842	7.35906e-05
64745	METT11D1	-1.06587	0.0861911
64746	ACBD3	1.06528	0.0984112
64754	SMYD3	1.08338	0.0846592
64755	C16orf58	-1.24792	2.40234e-07
64759	TNS3	-1.12552	0.0338784
64760	FAM160B2	-1.27739	0.00833197
64764	CREB3L2	-1.05652	0.192057
64766	S100PBP	-1.04083	0.182532
64768	IPPK	-1.04294	0.103276
64769	MEAF6	1.31611	4.05169e-05
6477	SIAH1	1.2106	5.05593e-05
64777	RMND5B	-1.03869	0.148923
64782	AEN	1.1075	0.0178447
64785	GINS3	1.13472	0.000161728
64795	RMND5A	1.10565	0.000647329
64806	IL25	-1.05856	0.0647598
64840	PORCN	-1.02511	0.194981
64854	USP46	-2.78402	4.48649e-16
64863	METTL4	1.30701	0.000110795
64901	RANBP17	-1.06654	0.0441408
64927	TTC23	-1.00031	0.312996
650	BMP2	1.29147	0.0409162
65005	MRPL9	1.23257	2.48583e-05
6503	SLA	2.20786	3.59658e-10
65057	ACD	-1.19739	1.57395e-05
65083	NOL6	-1.04417	0.110478
6509	SLC1A4	1.45607	1.78517e-08
65109	UPF3B	1.03587	0.20141
65110	UPF3A	1.03227	0.234283
6512	SLC1A7	-1.13712	0.000981098
6515	SLC2A3	1.17653	0.0230959
65220	NADK	1.32406	1.1209e-08
65250	C5orf42	-1.08619	0.0066511
6531	SLC6A3	-1.06837	0.0395028
653639	LYPLA2P1	-1.05917	0.0805271
654	BMP6	-1.01921	0.265151
6548	SLC9A1	1.09104	0.0242795
6561	SLC13A1	-1.24841	0.0640231
6563	SLC14A1	1.47198	0.00825192
657	BMPR1A	-1.2257	0.0021173
6573	SLC19A1	-1.08405	0.00032382
6575	SLC20A2	-1.15672	0.0211938
6578	SLCO2A1	1.8144	1.28614e-05
6579	SLCO1A2	-1.07017	0.000361839
6595	SMARCA2	-1.10213	0.0750598
6597	SMARCA4	1.06806	0.0561605
65982	ZSCAN18	-1.39303	3.47686e-06
65997	RASL11B	-2.34941	5.32951e-08
65998	LOC65998	1.09908	0.0853869
65999	LRRC61	-1.15355	0.000488327
66008	TRAK2	-1.01456	0.266576
6605	SMARCE1	1.17474	0.00869654
6612	SUMO3	1.04351	0.136802
6615	SNAI1	-1.05038	0.102667
6616	SNAP25	-1.03371	0.0876523
6622	SNCA	-1.11895	0.10798
6624	FSCN1	1.36914	5.29031e-11
6625	SNRNP70	1.21273	0.00105663
6628	SNRPB	1.00146	0.309477
663	BNIP2	1.0558	0.129346
6642	SNX1	1.14211	0.0180521
6651	SON	-1.00937	0.264602
6664	SOX11	-1.06119	0.000901773
6668	SP2	-1.05837	0.110731
667	DST	-1.19069	4.54097e-05
6678	SPARC	1.25435	0.0138904
6687	SPG7	1.10325	0.00222474
6695	SPOCK1	-1.2462	0.0436742
6698	SPRR1A	-1.03346	0.0764826
6709	SPTAN1	-1.68475	7.87455e-11
6710	SPTB	-1.49959	4.73727e-11
6713	SQLE	1.16676	0.0103117
6717	SRI	1.10667	0.0216149
6718	AKR1D1	1.00354	0.277218
6722	SRF	-1.19087	3.8753e-06
6734	SRPR	-1.25526	9.20985e-06
6737	TRIM21	2.15131	1.87045e-11
6749	SSRP1	-1.07326	0.0285862
675	BRCA2	1.00906	0.202307
6778	STAT6	1.09082	0.00878811
6788	STK3	1.05481	0.00775136
6793	STK10	1.8621	9.74373e-14
6795	AURKC	-1.24032	1.95521e-05
6811	STX5	-1.26357	1.08158e-07
6812	STXBP1	1.00742	0.294141
6814	STXBP3	1.07821	0.0785376
6822	SULT2A1	-1.01891	0.149015
6830	SUPT6H	-1.27821	3.28686e-05
6839	SUV39H1	-1.17509	0.000231423
6843	VAMP1	-1.12046	0.00351741
6844	VAMP2	-1.31893	1.84619e-11
685	BTC	-1.10182	0.00872748
6853	SYN1	-1.08657	0.024001
6855	SYP	-1.04377	0.0877215
6873	TAF2	1.13867	0.0180124
6877	TAF5	1.49419	1.04196e-07
6879	TAF7	1.11859	0.043911
6882	TAF11	1.59736	1.07393e-08
6886	TAL1	1.19211	0.00450667
689	BTF3	1.18521	0.000796382
6890	TAP1	1.96503	6.74724e-08
6892	TAPBP	1.03254	0.150176
6894	TARBP1	1.09013	0.0143005
6903	TBCC	1.30688	5.32193e-07
6904	TBCD	1.12642	0.00280657
6908	TBP	-1.12873	0.0140211
6916	TBXAS1	1.06416	0.140486
6926	TBX3	1.76569	6.73566e-06
6929	TCF3	1.15447	1.27953e-08
6935	ZEB1	1.46053	2.50878e-08
6943	TCF21	-1.25471	0.0567449
6944	VPS72	1.07288	0.0772561
699	BUB1	-1.02522	0.0976357
7005	TEAD3	-1.17441	0.000393305
7010	TEK	-1.01948	0.233597
7011	TEP1	1.02815	0.110161
7030	TFE3	-1.33824	9.02696e-08
7041	TGFB1I1	-1.07881	0.165257
7048	TGFBR2	1.30102	0.00814042
7049	TGFBR3	-1.40317	0.00534175
705	BYSL	1.16957	0.00134559
7056	THBD	1.87475	7.77615e-09
7060	THBS4	-1.22115	2.35653e-05
7067	THRA	-1.11547	0.00116377
7068	THRB	-1.05896	0.069719
7073	TIAL1	-1.01896	0.139802
7077	TIMP2	1.22517	0.00330897
7082	TJP1	-1.29527	0.00104878
7088	TLE1	-1.04529	0.177218
7089	TLE2	1.18507	0.00198452
7091	TLE4	-1.03312	0.161386
7093	TLL2	-1.05004	0.0123519
7094	TLN1	-1.13659	0.00204558
7099	TLR4	1.4364	1.30483e-07
7111	TMOD1	1.11395	0.117404
7122	CLDN5	-1.80664	0.000193609
7132	TNFRSF1A	-1.18306	0.0203294
7135	TNNI1	-2.19222	2.12487e-07
7139	TNNT2	-2.30831	4.96755e-07
7158	TP53BP1	1.02828	0.217571
7159	TP53BP2	-1.32445	0.00030015
7162	TPBG	-1.15262	0.0706925
7165	TPD52L2	-1.02496	0.21585
7169	TPM2	-1.29343	0.00740972
7170	TPM3	-1.09197	0.0240838
7175	TPR	1.15075	0.000232665
7181	NR2C1	1.13357	6.4263e-05
7187	TRAF3	-1.01845	0.227697
7188	TRAF5	-1.15383	0.025641
7189	TRAF6	1.13963	0.00313767
7203	CCT3	1.29437	1.57268e-06
7205	TRIP6	-1.00021	0.313304
7216	TRO	1.15124	0.00223954
7223	TRPC4	1.08329	0.0021109
7224	TRPC5	-1.00365	0.276465
7248	TSC1	-1.0256	0.205344
7251	TSG101	1.05934	0.125079
7253	TSHR	-1.01867	0.0975601
7268	TTC4	1.10801	0.0216356
727729	LOC727729	-1.0278	0.0759524
7278	TUBA3C	1.10731	0.0206002
728453	RPS28P6	1.03005	0.194429
7295	TXN	-1.04469	0.215002
7296	TXNRD1	-1.14789	0.0385439
7297	TYK2	1.13665	0.00265577
729806	LOC729806	-1.02259	0.129027
7301	TYRO3	-1.56302	4.42592e-06
7319	UBE2A	1.29415	1.74576e-05
7322	UBE2D2	1.15313	7.97761e-05
7332	UBE2L3	-1.0407	0.134958
734	OSGIN2	-1.08812	0.0216551
7341	SUMO1	1.17032	0.000709915
7342	UBP1	1.14474	0.0248586
7353	UFD1L	-1.07631	0.0934907
7355	SLC35A2	-1.1045	0.000825046
7372	UMPS	1.08962	0.010472
7374	UNG	-1.10013	0.0645789
7375	USP4	1.2196	3.99739e-05
7398	USP1	1.10661	0.0548586
740	MRPL49	-1.25596	3.30618e-07
7405	UVRAG	1.07021	0.068838
7407	VARS	-1.17337	5.05834e-05
7411	VBP1	1.16416	0.00514144
7414	VCL	-1.12152	0.0284345
7415	VCP	1.19723	0.000422344
7419	VDAC3	1.18937	0.000294161
7422	VEGFA	-1.6689	4.1013e-07
7424	VEGFC	1.6159	9.38232e-07
7434	VIPR2	-1.07396	0.0109913
745	C11orf9	-1.01673	0.212711
7464	CORO2A	-1.08775	0.0191482
7468	WHSC1	1.1138	0.000187277
7469	WHSC2	-1.01821	0.202826
7475	WNT6	-1.03888	0.104981
7486	WRN	-1.0376	0.121426
7490	WT1	-1.25207	0.0116445
7514	XPO1	1.13615	0.0302954
7520	XRCC5	1.08027	0.0538526
753	C18orf1	1.29672	1.25252e-09
7536	SF1	-1.01221	0.25446
7539	ZFP37	-1.07344	0.0176477
754	PTTG1IP	1.14374	0.00696717
7541	ZFP161	-1.04778	0.0427518
7551	ZNF3	-1.05428	0.0108248
7553	ZNF7	1.01597	0.235294
7555	CNBP	1.01704	0.232447
7564	ZNF16	-1.23714	0.00840817
7570	ZNF22	1.40745	2.35279e-11
7571	ZNF23	1.35032	0.000196438
7574	ZNF26	-1.02989	0.216457
7596	ZNF45	1.12225	0.0267609
7597	ZBTB25	-1.12402	0.00213545
761	CA3	-1.03776	0.0298822
7626	ZNF75D	1.12449	0.003381
7629	ZNF76	-1.31576	2.27776e-06
7673	ZNF222	1.04959	0.119252
7692	ZNF133	1.27073	5.80255e-08
7693	ZNF134	1.07936	0.0408527
7694	ZNF135	1.07941	0.071331
[truncated: 10,029 more rows]

## Sheet: microarray ortholog mapping
human microarray platform probe ID	mouse HT_MG-430_PM microarray platform probe ID	Gene Symbol
51257	1424888_PM_AT	41335
115123	1430918_PM_AT	41336
54708	1428843_PM_AT	41338
10299	1433834_PM_AT	41339
64844	1420609_PM_AT	41340
4735	1423472_PM_AT	41519
5414	1448010_PM_AT	41521
23157	1420876_PM_A_AT	41523
989	1437995_PM_X_AT	41524
151011	1437208_PM_AT	41527
55752	1460626_PM_AT	41528
9403	1448903_PM_AT	41532
29974	1432212_PM_AT	A1CF
2	1434719_PM_AT	A2M
53947	1455338_PM_AT	A4GALT
51146	1458930_PM_AT	A4GNT
8086	1451377_PM_A_AT	AAAS
65985	1423797_PM_AT	AACS
13	1448813_PM_AT	AADAC
79719	1424016_PM_AT	AAGAB
22848	1418904_PM_AT	AAK1
14	1454754_PM_A_AT	AAMP
15	1421666_PM_A_AT	AANAT
16	1423685_PM_AT	AARS
60496	1428756_PM_AT	AASDHPPT
10157	1423523_PM_AT	AASS
26574	1432394_PM_A_AT	AATF
9625	1416936_PM_AT	AATK
18	1433855_PM_AT	ABAT
19	1421839_PM_AT	ABCA1
26154	1453970_PM_AT	ABCA12
20	1449302_PM_AT	ABCA2
21	1425496_PM_AT	ABCA3
24	1449588_PM_AT	ABCA4
23461	1434474_PM_AT	ABCA5
23460	1453817_PM_AT	ABCA6
10347	1419238_PM_AT	ABCA7
10351	1427546_PM_AT	ABCA8
5243	1419758_PM_AT	ABCB1
8647	1449817_PM_AT	ABCB11
5244	1449818_PM_AT	ABCB4
10058	1422524_PM_AT	ABCB6
22	1427490_PM_AT	ABCB7
11194	1422015_PM_A_AT	ABCB8
23457	1416263_PM_AT	ABCB9
4363	1421378_PM_S_AT	ABCC1
89845	1420988_PM_AT	ABCC10
1244	1450109_PM_S_AT	ABCC2
8714	1428988_PM_AT	ABCC3
10257	1443870_PM_AT	ABCC4
10057	1418042_PM_A_AT	ABCC5
368	1421212_PM_AT	ABCC6
6833	1455765_PM_A_AT	ABCC8
10060	1420408_PM_A_AT	ABCC9
215	1418838_PM_AT	ABCD1
225	1419748_PM_AT	ABCD2
5825	1416679_PM_AT	ABCD3
5826	1419572_PM_A_AT	ABCD4
6059	1416014_PM_AT	ABCE1
23	1420157_PM_S_AT	ABCF1
10061	1423863_PM_AT	ABCF2
55324	1426747_PM_AT	ABCF3
9619	1423570_PM_AT	ABCG1
9429	1422906_PM_AT	ABCG2
64137	1424437_PM_S_AT	ABCG4
64240	1419393_PM_AT	ABCG5
55347	1427958_PM_AT	ABHD10
83451	1428428_PM_AT	ABHD11
25864	1425699_PM_A_AT	ABHD14A
11057	1418661_PM_AT	ABHD2
171586	1417946_PM_AT	ABHD3
63874	1416315_PM_AT	ABHD4
51099	1417565_PM_AT	ABHD5
57406	1419103_PM_A_AT	ABHD6
79575	1416863_PM_AT	ABHD8
10006	1423177_PM_A_AT	ABI1
10152	1433985_PM_AT	ABI2
25	1423999_PM_AT	ABL1
27	1445483_PM_AT	ABL2
3983	1454708_PM_AT	ABLIM1
22885	1434013_PM_AT	ABLIM3
28	1421559_PM_AT	ABO
26	1424600_PM_AT	ABP1
29	1433477_PM_AT	ABR
29777	1424751_PM_AT	ABT1
25841	1433453_PM_A_AT	ABTB2
30	1416946_PM_A_AT	ACAA1
10449	1428145_PM_AT	ACAA2
31	1427595_PM_AT	ACACA
32	1427052_PM_AT	ACACB
80724	1429339_PM_A_AT	ACAD10
27034	1419261_PM_AT	ACAD8
33	1448987_PM_AT	ACADL
34	1415984_PM_AT	ACADM
35	1460216_PM_AT	ACADS
36	1455446_PM_X_AT	ACADSB
37	1424184_PM_AT	ACADVL
176	1449827_PM_AT	ACAN
9744	1434873_PM_A_AT	ACAP1
23527	1433561_PM_AT	ACAP2
38	1424182_PM_AT	ACAT1
64746	1426635_PM_AT	ACBD3
79777	1428271_PM_AT	ACBD4
65057	1420882_PM_A_AT	ACD
1636	1427034_PM_AT	ACE
59272	1425102_PM_A_AT	ACE2
43	1422635_PM_AT	ACHE
22985	1416568_PM_A_AT	ACIN1
47	1425326_PM_AT	ACLY
57001	1456614_PM_AT	ACN9
48	1423644_PM_AT	ACO1
50	1436934_PM_S_AT	ACO2
26027	1425667_PM_AT	ACOT11
55856	1417316_PM_AT	ACOT13
11332	1417094_PM_AT	ACOT7
10005	1417449_PM_AT	ACOT8
23597	1418073_PM_AT	ACOT9
51	1416408_PM_AT	ACOX1
8309	1420673_PM_A_AT	ACOX2
8310	1420684_PM_AT	ACOX3
55289	1460470_PM_AT	ACOXL
52	1422715_PM_S_AT	ACP1
53	1424654_PM_AT	ACP2
54	1431609_PM_A_AT	ACP5
51205	1448445_PM_AT	ACP6
55	1419832_PM_S_AT	ACPP
56	1418878_PM_AT	ACRV1
23205	1422428_PM_AT	ACSBG1
81616	1439000_PM_AT	ACSBG2
80221	1425355_PM_AT	ACSF2
2180	1422526_PM_AT	ACSL1
2181	1428386_PM_AT	ACSL3
2182	1418911_PM_S_AT	ACSL4
51703	1428082_PM_AT	ACSL5
23305	1451257_PM_AT	ACSL6
116285	1418668_PM_AT	ACSM1
6296	1425559_PM_A_AT	ACSM3
54988	1437662_PM_AT	ACSM5
58	1427735_PM_A_AT	ACTA1
59	1416454_PM_S_AT	ACTA2
70	1415927_PM_AT	ACTC1
71	1415779_PM_S_AT	ACTG1
72	1422340_PM_A_AT	ACTG2
86	1416569_PM_AT	ACTL6A
51412	1422564_PM_AT	ACTL6B
10881	1419009_PM_AT	ACTL7A
10880	1424678_PM_AT	ACTL7B
87	1427385_PM_S_AT	ACTN1
88	1448327_PM_AT	ACTN2
89	1418677_PM_AT	ACTN3
81	1423449_PM_A_AT	ACTN4
55860	1417157_PM_AT	ACTR10
10121	1415873_PM_A_AT	ACTR1A
10120	1426403_PM_AT	ACTR1B
10097	1452587_PM_AT	ACTR2
10096	1426392_PM_A_AT	ACTR3
57180	1435605_PM_AT	ACTR3B
79913	1436711_PM_AT	ACTR5
64431	1428502_PM_AT	ACTR6
93973	1423385_PM_AT	ACTR8
90	1416786_PM_AT	ACVR1
91	1433725_PM_AT	ACVR1B
92	1437382_PM_AT	ACVR2A
93	1419140_PM_AT	ACVR2B
94	1451604_PM_A_AT	ACVRL1
97	1421022_PM_X_AT	ACYP1
98	1427943_PM_AT	ACYP2
100	1417976_PM_AT	ADA
102	1428103_PM_AT	ADAM10
4185	1450248_PM_AT	ADAM11
8038	1421171_PM_AT	ADAM12
8751	1416080_PM_AT	ADAM15
6868	1421857_PM_AT	ADAM17
8749	1419726_PM_AT	ADAM18
8728	1418402_PM_AT	ADAM19
2515	1460374_PM_AT	ADAM2
8748	1419626_PM_AT	ADAM20
8747	1450801_PM_AT	ADAM21
53616	1451812_PM_AT	ADAM22
8745	1423378_PM_AT	ADAM23
10863	1452495_PM_AT	ADAM28
8756	1420742_PM_AT	ADAM7
101	1416871_PM_AT	ADAM8
8754	1416094_PM_AT	ADAM9
27299	1419476_PM_AT	ADAMDEC1
9510	1450716_PM_AT	ADAMTS1
81792	1439827_PM_AT	ADAMTS12
9509	1435990_PM_AT	ADAMTS2
9508	1441693_PM_AT	ADAMTS3
11096	1422561_PM_AT	ADAMTS5
11174	1437506_PM_AT	ADAMTS6
11173	1452339_PM_AT	ADAMTS7
11095	1418270_PM_AT	ADAMTS8
9719	1429214_PM_AT	ADAMTSL2
57188	1440668_PM_AT	ADAMTSL3
11033	1433556_PM_AT	ADAP1
55803	1425638_PM_AT	ADAP2
103	1425405_PM_A_AT	ADAR
104	1421480_PM_A_AT	ADARB1
105	1421300_PM_AT	ADARB2
23536	1420748_PM_A_AT	ADAT1
90956	1433637_PM_AT	ADCK2
107	1445359_PM_AT	ADCY1
55811	1439613_PM_AT	ADCY10
108	1455462_PM_AT	ADCY2
109	1421959_PM_S_AT	ADCY3
112	1418128_PM_AT	ADCY6
113	1420970_PM_AT	ADCY7
114	1418754_PM_AT	ADCY8
115	1418586_PM_AT	ADCY9
116	1423427_PM_AT	ADCYAP1
117	1439042_PM_AT	ADCYAP1R1
118	1420953_PM_AT	ADD1
119	1421975_PM_A_AT	ADD2
120	1423297_PM_AT	ADD3
126	1416225_PM_AT	ADH1C
128	1416185_PM_A_AT	ADH5
131	1421058_PM_AT	ADH7
55256	1438758_PM_AT	ADI1
9370	1422651_PM_AT	ADIPOQ
51094	1424312_PM_AT	ADIPOR1
79602	1434329_PM_S_AT	ADIPOR2
132	1416319_PM_AT	ADK
133	1416077_PM_AT	ADM
79924	1442856_PM_AT	ADM2
23394	1423069_PM_AT	ADNP
22850	1426262_PM_AT	ADNP2
84890	1435923_PM_AT	ADO
134	1427331_PM_AT	ADORA1
135	1427519_PM_AT	ADORA2A
140	1429609_PM_AT	ADORA3
83440	1451079_PM_AT	ADPGK
141	1448333_PM_AT	ADPRH
148	1421659_PM_AT	ADRA1A
147	1422183_PM_A_AT	ADRA1B
150	1423022_PM_AT	ADRA2A
151	1450003_PM_AT	ADRA2B
152	1422335_PM_AT	ADRA2C
153	1423420_PM_AT	ADRB1
154	1437302_PM_AT	ADRB2
155	1421555_PM_AT	ADRB3
156	1426249_PM_AT	ADRBK1
157	1434450_PM_S_AT	ADRBK2
11047	1419263_PM_A_AT	ADRM1
158	1418372_PM_AT	ADSL
159	1460726_PM_AT	ADSS
165	1422514_PM_AT	AEBP1
64782	1423957_PM_AT	AEN
166	1420619_PM_A_AT	AES
60312	1436729_PM_AT	AFAP1
4299	1418135_PM_AT	AFF1
2334	1422116_PM_AT	AFF2
3899	1430435_PM_AT	AFF3
27125	1420912_PM_AT	AFF4
10939	1427206_PM_AT	AFG3L2
173	1427440_PM_A_AT	AFM
174	1416645_PM_A_AT	AFP
54812	1426861_PM_AT	AFTPH
175	1434665_PM_AT	AGA
116987	1437394_PM_AT	AGAP1
79841	1440448_PM_AT	AGBL2
60509	1439465_PM_X_AT	AGBL5
177	1420428_PM_AT	AGER
3267	1426922_PM_S_AT	AGFG1
3268	1425362_PM_AT	AGFG2
55109	1425354_PM_A_AT	AGGF1
55750	1424582_PM_AT	AGK
178	1431032_PM_AT	AGL
10554	1421024_PM_AT	AGPAT1
10555	1428821_PM_AT	AGPAT2
56894	1450504_PM_A_AT	AGPAT3
56895	1428336_PM_AT	AGPAT4
55326	1434287_PM_AT	AGPAT5
8540	1432999_PM_AT	AGPS
10551	1419268_PM_AT	AGR2
375790	1426670_PM_AT	AGRN
181	1421690_PM_S_AT	AGRP
183	1423396_PM_AT	AGT
23287	1418332_PM_A_AT	AGTPBP1
185	1436739_PM_AT	AGTR1
186	1415832_PM_AT	AGTR2
189	1418833_PM_AT	AGXT
64850	1431406_PM_AT	AGXT2L1
25909	1424712_PM_AT	AHCTF1
191	1417125_PM_AT	AHCY
10768	1425576_PM_AT	AHCYL1
23382	1419730_PM_AT	AHCYL2
27245	1424956_PM_AT	AHDC1
54806	1439083_PM_AT	AHI1
79026	1428057_PM_A_AT	AHNAK
196	1422631_PM_AT	AHR
10598	1424147_PM_AT	AHSA1
197	1455093_PM_A_AT	AHSG
57379	1420577_PM_AT	AICDA
64853	1423870_PM_AT	AIDA
199	1418204_PM_S_AT	AIF1
9131	1418127_PM_A_AT	AIFM1
202	1426942_PM_AT	AIM1
55057	1420059_PM_AT	AIM1L
9447	1426619_PM_AT	AIM2
9255	1416486_PM_AT	AIMP1
7965	1424151_PM_AT	AIMP2
9049	1423128_PM_AT	AIP
23746	1425590_PM_S_AT	AIPL1
326	1419241_PM_A_AT	AIRE
55966	1438662_PM_AT	AJAP1
203	1422184_PM_A_AT	AK1
204	1448450_PM_AT	AK2
26289	1426339_PM_AT	AK5
8165	1418279_PM_A_AT	AKAP1
11216	1421121_PM_AT	AKAP10
11215	1434764_PM_AT	AKAP11
9590	1419706_PM_A_AT	AKAP12
11214	1430185_PM_AT	AKAP13
10566	1421531_PM_AT	AKAP3
8852	1419019_PM_A_AT	AKAP4
9495	1431717_PM_AT	AKAP5
9472	1440859_PM_AT	AKAP6
9465	1433905_PM_AT	AKAP7
10270	1433669_PM_AT	AKAP8
26993	1417734_PM_AT	AKAP8L
10142	1437082_PM_AT	AKAP9
79647	1416911_PM_A_AT	AKIRIN1
10327	1430123_PM_A_AT	AKR1A1
231	1437133_PM_X_AT	AKR1B1
57016	1448894_PM_AT	AKR1B10
1645	1451030_PM_AT	AKR1C1
8644	1419136_PM_AT	AKR1C3
1109	1417085_PM_AT	AKR1C4
6718	1425771_PM_AT	AKR1D1
8574	1417294_PM_AT	AKR7A2
207	1416657_PM_AT	AKT1
208	1421324_PM_A_AT	AKT2
10000	1422078_PM_AT	AKT3
64400	1423364_PM_A_AT	AKTIP
210	1424877_PM_A_AT	ALAD
211	1424126_PM_AT	ALAS1
212	1451675_PM_A_AT	ALAS2
213	1425260_PM_AT	ALB
214	1426300_PM_AT	ALCAM
5832	1415836_PM_AT	ALDH18A1
216	1416468_PM_AT	ALDH1A1
8854	1422789_PM_AT	ALDH1A2
220	1417642_PM_AT	ALDH1A3
219	1451260_PM_AT	ALDH1B1
10840	1424400_PM_A_AT	ALDH1L1
217	1448143_PM_AT	ALDH2
218	1418752_PM_AT	ALDH3A1
224	1415776_PM_AT	ALDH3A2
221	1452301_PM_AT	ALDH3B1
8659	1452375_PM_AT	ALDH4A1
7915	1453065_PM_AT	ALDH5A1
4329	1448104_PM_AT	ALDH6A1
501	1415902_PM_AT	ALDH7A1
64577	1427336_PM_AT	ALDH8A1
223	1436689_PM_A_AT	ALDH9A1
226	1416921_PM_X_AT	ALDOA
229	1451194_PM_AT	ALDOB
230	1424714_PM_AT	ALDOC
79087	1424818_PM_AT	ALG12
10195	1460742_PM_AT	ALG3
29880	1424160_PM_AT	ALG5
29929	1439007_PM_AT	ALG6
79053	1455887_PM_AT	ALG8
79796	1418844_PM_AT	ALG9
238	1449987_PM_AT	ALK
8846	1434660_PM_AT	ALKBH1
54784	1429850_PM_X_AT	ALKBH4
55821	1432104_PM_A_AT	ALLC
7840	1456950_PM_AT	ALMS1
239	1422699_PM_AT	ALOX12
242	1418266_PM_AT	ALOX12B
246	1420338_PM_AT	ALOX15
247	1425376_PM_AT	ALOX15B
240	1441962_PM_AT	ALOX5
241	1452016_PM_AT	ALOX5AP
59344	1449237_PM_AT	ALOXE3
248	1450572_PM_AT	ALPI
57538	1449573_PM_AT	ALPK3
249	1423611_PM_AT	ALPL
250	1450635_PM_AT	ALPP
251	1431077_PM_AT	ALPPL2
259173	1427533_PM_AT	ALS2CL
79800	1425313_PM_AT	ALS2CR8
8092	1435022_PM_AT	ALX1
257	1420555_PM_AT	ALX3
60529	1421737_PM_AT	ALX4
23600	1417208_PM_AT	AMACR
258	1449417_PM_AT	AMBN
259	1416649_PM_AT	AMBP
55626	1454985_PM_AT	AMBRA1
262	1416835_PM_S_AT	AMD1
265	1451614_PM_A_AT	AMELX
267	1450102_PM_A_AT	AMFR
268	1450573_PM_AT	AMH
269	1427989_PM_AT	AMHR2
347902	1434601_PM_AT	AMIGO2
9949	1450546_PM_AT	AMMECR1
81693	1417920_PM_AT	AMN
154796	1425907_PM_S_AT	AMOT
51421	1452387_PM_A_AT	AMOTL2
270	1434722_PM_AT	AMPD1
271	1426757_PM_AT	AMPD2
272	1422573_PM_AT	AMPD3
273	1427044_PM_A_AT	AMPH
51321	1417241_PM_AT	AMZ2
10393	1429375_PM_AT	ANAPC10
25847	1452586_PM_AT	ANAPC13
29882	1415707_PM_AT	ANAPC2
51433	1416906_PM_AT	ANAPC5
283	1450717_PM_AT	ANG
23357	1424844_PM_AT	ANGEL1
90806	1415731_PM_AT	ANGEL2
284	1421441_PM_AT	ANGPT1
285	1448831_PM_AT	ANGPT2
51378	1450325_PM_AT	ANGPT4
23452	1421002_PM_AT	ANGPTL2
27329	1424485_PM_AT	ANGPTL3
51129	1417130_PM_S_AT	ANGPTL4
10218	1451478_PM_AT	ANGPTL7
286	1419421_PM_AT	ANK1
288	1425202_PM_A_AT	ANK3
51479	1417685_PM_AT	ANKFY1
23141	1429082_PM_AT	ANKLE2
57037	1425482_PM_S_AT	ANKMY2
57763	1430668_PM_A_AT	ANKRA2
27063	1420991_PM_AT	ANKRD1
55608	1416065_PM_A_AT	ANKRD10
29123	1435778_PM_AT	ANKRD11
23253	1450168_PM_AT	ANKRD12
26057	1415726_PM_AT	ANKRD17
26287	1419621_PM_AT	ANKRD2
22852	1436071_PM_AT	ANKRD26
84079	1425112_PM_AT	ANKRD27
23243	1454801_PM_AT	ANKRD28
157567	1428063_PM_AT	ANKRD46
54851	1423421_PM_AT	ANKRD49
63926	1438184_PM_A_AT	ANKRD5
79722	1432428_PM_AT	ANKRD55
22881	1421386_PM_AT	ANKRD6
56311	1429605_PM_AT	ANKRD7
23294	1452204_PM_AT	ANKS1A
56899	1440944_PM_AT	ANKS1B
55139	1419817_PM_S_AT	ANKZF1
55107	1426571_PM_AT	ANO1
55129	1426672_PM_AT	ANO10
63982	1443612_PM_AT	ANO3
8125	1421918_PM_AT	ANP32A
10541	1417082_PM_AT	ANP32B
81611	1420592_PM_A_AT	ANP32E
290	1421424_PM_A_AT	ANPEP
84168	1431995_PM_AT	ANTXR1
301	1448213_PM_AT	ANXA1
11199	1430443_PM_AT	ANXA10
311	1418468_PM_AT	ANXA11
312	1424959_PM_AT	ANXA13
302	1419091_PM_A_AT	ANXA2
306	1460330_PM_AT	ANXA3
307	1421223_PM_A_AT	ANXA4
308	1425567_PM_A_AT	ANXA5
309	1415818_PM_AT	ANXA6
310	1416137_PM_AT	ANXA7
8416	1431554_PM_A_AT	ANXA9
313	1450764_PM_AT	AOAH
8639	1449396_PM_AT	AOC3
316	1419435_PM_AT	AOX1
162	1416279_PM_AT	AP1B1
164	1423388_PM_AT	AP1G1
8906	1419113_PM_AT	AP1G2
10053	1460190_PM_AT	AP1M2
1174	1416087_PM_AT	AP1S1
8905	1452657_PM_AT	AP1S2
161	1432006_PM_AT	AP2A2
163	1427077_PM_A_AT	AP2B1
1173	1450894_PM_A_AT	AP2M1
1175	1433612_PM_AT	AP2S1
8546	1423235_PM_AT	AP3B1
8120	1426927_PM_AT	AP3B2
8943	1417964_PM_AT	AP3D1
10947	1417527_PM_AT	AP3M2
23431	1440261_PM_AT	AP4E1
9179	1418846_PM_AT	AP4M1
11154	1451665_PM_A_AT	AP4S1
317	1450223_PM_AT	APAF1
320	1455369_PM_AT	APBA1
321	1427288_PM_AT	APBA2
9546	1416182_PM_AT	APBA3
322	1423892_PM_AT	APBB1
54518	1425269_PM_AT	APBB1IP
323	1423412_PM_AT	APBB2
10307	1424457_PM_AT	APBB3
324	1420956_PM_AT	APC
10297	1422129_PM_AT	APC2
325	1419059_PM_AT	APCS
327	1426030_PM_A_AT	APEH
328	1416135_PM_AT	APEX1
27301	1424322_PM_AT	APEX2
51107	1424979_PM_AT	APH1A
83464	1429466_PM_S_AT	APH1B
8539	1415813_PM_AT	API5
187	1423037_PM_AT	APLNR
333	1416134_PM_AT	APLP1
334	1421887_PM_A_AT	APLP2
335	1419232_PM_A_AT	APOA1
336	1417950_PM_A_AT	APOA2
337	1417761_PM_AT	APOA4
338	1455593_PM_AT	APOB
339	1451755_PM_A_AT	APOBEC1
10930	1417889_PM_AT	APOBEC2
9582	1417470_PM_AT	APOBEC3B
341	1417561_PM_AT	APOC1
345	1418278_PM_AT	APOC3
347	1416371_PM_AT	APOD
348	1432466_PM_A_AT	APOE
319	1418239_PM_AT	APOF
350	1416677_PM_AT	APOH
23780	1441054_PM_AT	APOL2
80833	1429272_PM_A_AT	APOL3
80830	1429195_PM_AT	APOL6
81575	1441228_PM_AT	APOLD1
55937	1419095_PM_A_AT	APOM
79135	1452800_PM_A_AT	APOO
139322	1418384_PM_AT	APOOL
10513	1451251_PM_AT	APPBP2
26060	1427190_PM_AT	APPL1
55198	1426743_PM_AT	APPL2
353	1423801_PM_A_AT	APRT
54840	1450921_PM_AT	APTX
358	1416203_PM_AT	AQP1
359	1418903_PM_AT	AQP2
360	1422007_PM_AT	AQP3
361	1425382_PM_A_AT	AQP4
363	1441978_PM_AT	AQP6
343	1417828_PM_AT	AQP8
366	1421605_PM_A_AT	AQP9
9716	1430275_PM_A_AT	AQR
367	1422982_PM_AT	AR
369	1426602_PM_AT	ARAF
116985	1428064_PM_AT	ARAP1
116984	1452291_PM_AT	ARAP2
64411	1419833_PM_S_AT	ARAP3
23237	1418687_PM_AT	ARC
372	1423743_PM_AT	ARCN1
377	1416128_PM_AT	ARF3
378	1423052_PM_AT	ARF4
381	1422807_PM_AT	ARF5
382	1418822_PM_A_AT	ARF6
55738	1427245_PM_AT	ARFGAP1
84364	1439460_PM_A_AT	ARFGAP2
26286	1426534_PM_A_AT	ARFGAP3
10565	1415711_PM_AT	ARFGEF1
10564	1436192_PM_AT	ARFGEF2
27236	1454916_PM_S_AT	ARFIP1
23647	1424240_PM_AT	ARFIP2
10139	1425507_PM_AT	ARFRP1
383	1419549_PM_AT	ARG1
384	1418847_PM_AT	ARG2
55082	1433597_PM_AT	ARGLU1
392	1424307_PM_AT	ARHGAP1
79658	1426027_PM_A_AT	ARHGAP10
9824	1438434_PM_AT	ARHGAP11A
94134	1451525_PM_AT	ARHGAP12
55843	1429881_PM_AT	ARHGAP15
55114	1426623_PM_A_AT	ARHGAP17
84986	1431982_PM_AT	ARHGAP19
58504	1435108_PM_AT	ARHGAP22
83478	1424842_PM_A_AT	ARHGAP24
9938	1437072_PM_AT	ARHGAP25
23092	1430957_PM_AT	ARHGAP26
79822	1434809_PM_AT	ARHGAP28
9411	1454745_PM_AT	ARHGAP29
393	1419296_PM_AT	ARHGAP4
394	1423194_PM_AT	ARHGAP5
395	1417704_PM_A_AT	ARHGAP6
396	1451168_PM_A_AT	ARHGDIA
397	1426454_PM_AT	ARHGDIB
398	1448660_PM_AT	ARHGDIG
9138	1421164_PM_A_AT	ARHGEF1
9639	1452302_PM_AT	ARHGEF10
55160	1460405_PM_AT	ARHGEF10L
9826	1434926_PM_AT	ARHGEF11
23365	1423902_PM_S_AT	ARHGEF12
22899	1440358_PM_AT	ARHGEF15
27237	1427386_PM_AT	ARHGEF16
9828	1419938_PM_S_AT	ARHGEF17
23370	1418553_PM_AT	ARHGEF18
9181	1421042_PM_AT	ARHGEF2
50650	1424250_PM_A_AT	ARHGEF3
50649	1435033_PM_AT	ARHGEF4
7984	1452304_PM_A_AT	ARHGEF5
9459	1429012_PM_AT	ARHGEF6
8874	1424482_PM_AT	ARHGEF7
23229	1435974_PM_AT	ARHGEF9
8289	1417440_PM_AT	ARID1A
1820	1419396_PM_AT	ARID3A
5926	1436191_PM_AT	ARID4A
51742	1431024_PM_A_AT	ARID4B
10865	1451340_PM_AT	ARID5A
84159	1420972_PM_AT	ARID5B
25820	1427188_PM_AT	ARIH1
10425	1418523_PM_AT	ARIH2
400	1451025_PM_AT	ARL1
80117	1430234_PM_AT	ARL14
54622	1433642_PM_AT	ARL15
402	1422549_PM_AT	ARL2
23568	1417112_PM_AT	ARL2BP
403	1450706_PM_A_AT	ARL3
10123	1436512_PM_AT	ARL4C
379	1418250_PM_AT	ARL4D
26225	1433951_PM_AT	ARL5A
23204	1423818_PM_A_AT	ARL6IP1
51329	1424285_PM_S_AT	ARL6IP4
10550	1417225_PM_AT	ARL6IP5
55207	1418819_PM_AT	ARL8B
55156	1415719_PM_S_AT	ARMC1
93436	1430571_PM_S_AT	ARMC6
79637	1424446_PM_AT	ARMC7
25852	1429535_PM_AT	ARMC8
80210	1428399_PM_A_AT	ARMC9
51309	1425914_PM_A_AT	ARMCX1
9823	1415780_PM_A_AT	ARMCX2
51566	1424373_PM_AT	ARMCX3
64860	1424481_PM_S_AT	ARMCX5
405	1421721_PM_A_AT	ARNT
9915	1420669_PM_AT	ARNT2
406	1425099_PM_A_AT	ARNTL
56938	1425931_PM_A_AT	ARNTL2
10552	1416079_PM_A_AT	ARPC1A
10095	1416226_PM_AT	ARPC1B
10109	1437148_PM_AT	ARPC2
10093	1423588_PM_AT	ARPC4
10092	1448129_PM_AT	ARPC5
81873	1436421_PM_S_AT	ARPC5L
10776	1422609_PM_AT	ARPP19
407	1425232_PM_X_AT	ARR3
408	1460444_PM_AT	ARRB1
409	1426239_PM_S_AT	ARRB2
410	1460346_PM_AT	ARSA
411	1429189_PM_AT	ARSB
79642	1457827_PM_AT	ARSJ
417	1422375_PM_A_AT	ART1
419	1452474_PM_A_AT	ART3
420	1449174_PM_AT	ART4
9048	1432032_PM_A_AT	ARTN
421	1423061_PM_AT	ARVCF
427	1416735_PM_AT	ASAH1
50807	1425572_PM_A_AT	ASAP1
8853	1431369_PM_AT	ASAP2
55616	1444715_PM_AT	ASAP3
51665	1430632_PM_AT	ASB1
79754	1419401_PM_AT	ASB13
51666	1423422_PM_AT	ASB4
140459	1448431_PM_AT	ASB6
140460	1450363_PM_AT	ASB7
140461	1424224_PM_AT	ASB8
140462	1426309_PM_AT	ASB9
51008	1460703_PM_AT	ASCC1
84164	1418348_PM_A_AT	ASCC2
10973	1457069_PM_AT	ASCC3
429	1450164_PM_AT	ASCL1
430	1422396_PM_S_AT	ASCL2
56676	1420780_PM_AT	ASCL3
25842	1423511_PM_AT	ASF1A
55723	1423714_PM_AT	ASF1B
432	1421944_PM_A_AT	ASGR1
433	1419747_PM_AT	ASGR2
55870	1420985_PM_AT	ASH1L
9070	1420615_PM_AT	ASH2L
434	1420516_PM_AT	ASIP
435	1448350_PM_AT	ASL
439	1418292_PM_AT	ASNA1
440	1433966_PM_X_AT	ASNS
54529	1430656_PM_A_AT	ASNSD1
443	1418472_PM_AT	ASPA
444	1420959_PM_AT	ASPH
259266	1422814_PM_AT	ASPM
54829	1416652_PM_AT	ASPN
79058	1423912_PM_AT	ASPSCR1
80150	1424395_PM_AT	ASRGL1
445	1416239_PM_AT	ASS1
28990	1431270_PM_A_AT	ASTE1
460	1418615_PM_AT	ASTN1
23245	1450309_PM_AT	ASTN2
171023	1434561_PM_AT	ASXL1
55252	1439063_PM_AT	ASXL2
29028	1436174_PM_AT	ATAD2
54454	1428982_PM_AT	ATAD2B
55210	1422461_PM_AT	ATAD3A
79915	1435597_PM_AT	ATAD5
1386	1426582_PM_AT	ATF2
467	1449363_PM_AT	ATF3
22809	1425927_PM_A_AT	ATF5
22926	1435444_PM_AT	ATF6
1388	1417173_PM_AT	ATF6B
11016	1425653_PM_AT	ATF7
55729	1449192_PM_AT	ATF7IP
80063	1427603_PM_AT	ATF7IP2
9140	1451746_PM_A_AT	ATG12
23130	1426843_PM_AT	ATG2A
55102	1424702_PM_A_AT	ATG2B
64422	1418179_PM_AT	ATG3
115201	1434662_PM_AT	ATG4A
23192	1424102_PM_AT	ATG4B
9474	1415684_PM_AT	ATG5
10533	1428610_PM_AT	ATG7
79065	1435784_PM_AT	ATG9A
80162	1423765_PM_AT	ATHL1
471	1428506_PM_AT	ATIC
472	1421205_PM_AT	ATM
23300	1434143_PM_AT	ATMIN
1822	1421149_PM_A_AT	ATN1
474	1449822_PM_AT	ATOH1
475	1415760_PM_S_AT	ATOX1
57194	1452013_PM_AT	ATP10A
23120	1453352_PM_AT	ATP10B
23250	1421167_PM_AT	ATP11A
23200	1451388_PM_A_AT	ATP11B
479	1449475_PM_AT	ATP12A
57130	1417475_PM_AT	ATP13A1
23400	1428340_PM_S_AT	ATP13A2
476	1423653_PM_AT	ATP1A1
477	1427465_PM_AT	ATP1A2
478	1424856_PM_AT	ATP1A3
481	1418453_PM_A_AT	ATP1B1
482	1422009_PM_AT	ATP1B2
483	1423126_PM_AT	ATP1B3
23439	1422908_PM_AT	ATP1B4
487	1419312_PM_AT	ATP2A1
488	1416551_PM_AT	ATP2A2
489	1421129_PM_A_AT	ATP2A3
490	1428936_PM_AT	ATP2B1
491	1420402_PM_AT	ATP2B2
492	1442645_PM_AT	ATP2B3
493	1445701_PM_AT	ATP2B4
27032	1434386_PM_AT	ATP2C1
9914	1452326_PM_AT	ATP2C2
495	1421286_PM_A_AT	ATP4A
496	1448911_PM_AT	ATP4B
498	1423111_PM_AT	ATP5A1
506	1416829_PM_AT	ATP5B
509	1416058_PM_S_AT	ATP5C1
513	1423716_PM_S_AT	ATP5D
515	1426742_PM_AT	ATP5F1
516	1416020_PM_A_AT	ATP5G1
517	1415980_PM_AT	ATP5G2
518	1454661_PM_AT	ATP5G3
521	1422525_PM_AT	ATP5I
522	1416143_PM_AT	ATP5J
9551	1416269_PM_AT	ATP5J2
10632	1448203_PM_AT	ATP5L
539	1416278_PM_A_AT	ATP5O
27109	1417970_PM_AT	ATP5S
55101	1416775_PM_AT	ATP5SL
537	1449622_PM_S_AT	ATP6AP1
10159	1423662_PM_AT	ATP6AP2
535	1417632_PM_AT	ATP6V0A1
23545	1424513_PM_AT	ATP6V0A2
50617	1422030_PM_AT	ATP6V0A4
533	1416769_PM_S_AT	ATP6V0B
527	1416392_PM_A_AT	ATP6V0C
9114	1415671_PM_AT	ATP6V0D1
8992	1416328_PM_A_AT	ATP6V0E1
155066	1448211_PM_AT	ATP6V0E2
523	1422508_PM_AT	ATP6V1A
525	1419373_PM_AT	ATP6V1B1
526	1415814_PM_AT	ATP6V1B2
528	1419544_PM_AT	ATP6V1C1
51382	1416951_PM_A_AT	ATP6V1D
529	1449712_PM_S_AT	ATP6V1E1
9550	1423255_PM_AT	ATP6V1G1
534	1417799_PM_AT	ATP6V1G2
51606	1415826_PM_AT	ATP6V1H
538	1418774_PM_A_AT	ATP7A
540	1450283_PM_AT	ATP7B
10396	1423597_PM_AT	ATP8A1
51761	1460294_PM_AT	ATP8A2
57198	1452450_PM_AT	ATP8B2
148229	1419713_PM_AT	ATP8B3
79895	1439814_PM_AT	ATP8B4
10079	1415932_PM_X_AT	ATP9A
374868	1450879_PM_AT	ATP9B
91647	1426474_PM_AT	ATPAF2
93974	1448770_PM_A_AT	ATPIF1
545	1427197_PM_AT	ATR
8455	1421166_PM_AT	ATRN
26033	1419922_PM_S_AT	ATRNL1
546	1420945_PM_AT	ATRX
6310	1450499_PM_AT	ATXN1
25814	1422576_PM_AT	ATXN10
6311	1419866_PM_S_AT	ATXN2
11273	1438668_PM_X_AT	ATXN2L
4287	1434408_PM_AT	ATXN3
6314	1426287_PM_AT	ATXN7
222255	1428279_PM_A_AT	ATXN7L1
549	1420776_PM_A_AT	AUH
550	1415742_PM_AT	AUP1
6790	1424511_PM_AT	AURKA
54998	1416245_PM_AT	AURKAIP1
9212	1424128_PM_X_AT	AURKB
6795	1449364_PM_AT	AURKC
26053	1427293_PM_A_AT	AUTS2
57099	1452996_PM_A_AT	AVEN
10677	1419148_PM_AT	AVIL
23080	1434659_PM_AT	AVL9
551	1450794_PM_AT	AVP
60370	1423122_PM_AT	AVPI1
552	1418603_PM_AT	AVPR1A
553	1422204_PM_AT	AVPR1B
554	1450277_PM_AT	AVPR2
8312	1426966_PM_AT	AXIN1
558	1423586_PM_AT	AXL
563	1417776_PM_AT	AZGP1
22994	1419216_PM_AT	AZI1
64343	1431822_PM_A_AT	AZI2
51582	1422702_PM_AT	AZIN1
567	1449289_PM_A_AT	B2M
8706	1418736_PM_AT	B3GALNT1
8708	1422206_PM_AT	B3GALT1
8707	1423084_PM_AT	B3GALT2
8705	1419138_PM_AT	B3GALT4
10317	1450528_PM_AT	B3GALT5
27087	1425316_PM_AT	B3GAT1
26229	1416960_PM_AT	B3GAT3
11041	1452346_PM_AT	B3GNT1
10678	1420852_PM_A_AT	B3GNT2
10331	1422211_PM_A_AT	B3GNT3
79369	1451815_PM_AT	B3GNT4
146712	1427187_PM_AT	B3GNTL1
2583	1418655_PM_AT	B4GALNT1
2683	1418014_PM_A_AT	B4GALT1
8704	1418080_PM_AT	B4GALT2
8703	1449435_PM_AT	B4GALT3
8702	1425934_PM_A_AT	B4GALT4
9334	1421967_PM_AT	B4GALT5
9331	1423228_PM_AT	B4GALT6
11285	1426303_PM_AT	B4GALT7
27077	1417596_PM_AT	B9D1
80776	1427947_PM_AT	B9D2
79870	1426329_PM_S_AT	BAALC
570	1419001_PM_AT	BAAT
23621	1421824_PM_AT	BACE1
25825	1416673_PM_AT	BACE2
571	1440831_PM_AT	BACH1
60468	1437667_PM_A_AT	BACH2
572	1416582_PM_A_AT	BAD
573	1416394_PM_AT	BAG1
9532	1423948_PM_AT	BAG2
9531	1422452_PM_AT	BAG3
9530	1418707_PM_AT	BAG4
9529	1452628_PM_AT	BAG5
57597	1460560_PM_AT	BAHCC1
22893	1433703_PM_S_AT	BAHD1
575	1455363_PM_AT	BAI1
576	1435558_PM_AT	BAI2
577	1454782_PM_AT	BAI3
10458	1425656_PM_A_AT	BAIAP2
8938	1427509_PM_AT	BAIAP3
578	1418991_PM_AT	BAK1
25805	1423753_PM_AT	BAMBI
8815	1421081_PM_A_AT	BANF1
55024	1456328_PM_AT	BANK1
54971	1452462_PM_A_AT	BANP
8314	1426354_PM_AT	BAP1
580	1420594_PM_AT	BARD1
56033	1423342_PM_AT	BARX1
8538	1421761_PM_A_AT	BARX2
10409	1428572_PM_AT	BASP1
10538	1419410_PM_AT	BATF
55509	1453076_PM_AT	BATF3
581	1416837_PM_AT	BAX
11177	1433599_PM_AT	BAZ1A
9031	1420975_PM_AT	BAZ1B
11176	1427209_PM_AT	BAZ2A
29994	1435240_PM_AT	BAZ2B
8424	1419618_PM_AT	BBOX1
582	1437310_PM_AT	BBS1
79738	1430170_PM_AT	BBS10
585	1434460_PM_AT	BBS4
55212	1430941_PM_AT	BBS7
27241	1427341_PM_AT	BBS9
4059	1424791_PM_A_AT	BCAM
63827	1416718_PM_AT	BCAN
55973	1417077_PM_AT	BCAP29
10134	1451049_PM_AT	BCAP31
8412	1415936_PM_AT	BCAR3
8537	1428792_PM_AT	BCAS1
10286	1418234_PM_S_AT	BCAS2
54828	1423528_PM_AT	BCAS3
586	1430111_PM_A_AT	BCAT1
587	1425764_PM_A_AT	BCAT2
56647	1448542_PM_AT	BCCIP
590	1421218_PM_AT	BCHE
593	1416647_PM_AT	BCKDHA
594	1427153_PM_AT	BCKDHB
10295	1460644_PM_AT	BCKDK
8915	1418970_PM_A_AT	BCL10
53335	1419406_PM_A_AT	BCL11A
64919	1450339_PM_A_AT	BCL11B
596	1422938_PM_AT	BCL2
597	1419004_PM_S_AT	BCL2A1
598	1420887_PM_A_AT	BCL2L1
10017	1416434_PM_AT	BCL2L10
10018	1426334_PM_A_AT	BCL2L11
23786	1424406_PM_AT	BCL2L13
79370	1424814_PM_A_AT	BCL2L14
599	1423572_PM_AT	BCL2L2
602	1418133_PM_AT	BCL3
604	1421818_PM_AT	BCL6
605	1451855_PM_AT	BCL7A
9275	1448247_PM_AT	BCL7B
9274	1449523_PM_AT	BCL7C
607	1451574_PM_AT	BCL9
9774	1428844_PM_A_AT	BCLAF1
53630	1449907_PM_AT	BCMO1
54880	1428773_PM_S_AT	BCOR
63035	1438469_PM_AT	BCORL1
613	1427265_PM_AT	BCR
617	1451541_PM_AT	BCS1L
622	1426959_PM_AT	BDH1
56898	1453011_PM_AT	BDH2
623	1450586_PM_AT	BDKRB1
624	1422263_PM_AT	BDKRB2
627	1422168_PM_A_AT	BDNF
8678	1455880_PM_S_AT	BECN1
79656	1435351_PM_AT	BEND5
7439	1428841_PM_AT	BEST1
54831	1425729_PM_AT	BEST2
10282	1416866_PM_AT	BET1
51272	1422980_PM_A_AT	BET1L
56271	1428209_PM_AT	BEX4
51283	1426488_PM_AT	BFAR
631	1450571_PM_A_AT	BFSP1
8419	1434463_PM_AT	BFSP2
633	1416405_PM_AT	BGN
80823	1428512_PM_AT	BHLHB9
8553	1418025_PM_AT	BHLHE40
79365	1421099_PM_AT	BHLHE41
635	1450624_PM_AT	BHMT
23743	1418913_PM_AT	BHMT2
80114	1423484_PM_AT	BICC1
636	1427530_PM_AT	BICD1
23299	1422746_PM_S_AT	BICD2
637	1417045_PM_AT	BID
638	1420362_PM_A_AT	BIK
274	1425532_PM_A_AT	BIN1
55909	1417691_PM_AT	BIN3
329	1418854_PM_AT	BIRC2
330	1421392_PM_A_AT	BIRC3
332	1424278_PM_A_AT	BIRC5
79444	1443502_PM_AT	BIRC7
10904	1420631_PM_A_AT	BLCAP
640	1422775_PM_AT	BLK
641	1448953_PM_AT	BLM
642	1438961_PM_S_AT	BLMH
29760	1451780_PM_AT	BLNK
2647	1422614_PM_S_AT	BLOC1S1
644	1428580_PM_AT	BLVRA
645	1451386_PM_AT	BLVRB
649	1426238_PM_AT	BMP1
27302	1421763_PM_AT	BMP10
9210	1450210_PM_AT	BMP15
650	1423635_PM_AT	BMP2
55589	1421103_PM_AT	BMP2K
652	1422912_PM_AT	BMP4
653	1421282_PM_AT	BMP5
654	1450759_PM_AT	BMP6
655	1418910_PM_AT	BMP7
656	1449873_PM_AT	BMP8B
657	1425491_PM_AT	BMPR1A
658	1422872_PM_AT	BMPR1B
659	1419616_PM_AT	BMPR2
9790	1433636_PM_AT	BMS1
660	1422084_PM_AT	BMX
646	1424890_PM_AT	BNC1
54796	1438861_PM_AT	BNC2
662	1427908_PM_AT	BNIP1
663	1422490_PM_AT	BNIP2
664	1422470_PM_AT	BNIP3
665	1416922_PM_A_AT	BNIP3L
51027	1452637_PM_A_AT	BOLA1
669	1415864_PM_AT	BPGM
670	1424242_PM_AT	BPHL
2186	1427310_PM_AT	BPTF
673	1425693_PM_AT	BRAF
8315	1416738_PM_AT	BRAP
672	1424629_PM_AT	BRCA1
675	1419076_PM_A_AT	BRCA2
79184	1426605_PM_AT	BRCC3
23774	1434821_PM_AT	BRD1
6046	1423502_PM_AT	BRD2
8019	1450902_PM_AT	BRD3
23476	1424922_PM_A_AT	BRD4
29117	1448521_PM_AT	BRD7
10902	1427192_PM_A_AT	BRD8
65980	1456018_PM_AT	BRD9
676	1435502_PM_A_AT	BRDT
9577	1426312_PM_AT	BRE
2972	1453209_PM_AT	BRF1
55290	1429561_PM_AT	BRF2
83990	1458427_PM_AT	BRIP1
25855	1417897_PM_AT	BRMS1
25874	1423833_PM_A_AT	BRP44
51660	1453651_PM_A_AT	BRP44L
7862	1460402_PM_AT	BRPF1
9024	1431826_PM_A_AT	BRSK2
54014	1427322_PM_AT	BRWD1
55108	1427270_PM_A_AT	BSDC1
682	1456616_PM_A_AT	BSG
8927	1422023_PM_AT	BSN
54836	1450131_PM_A_AT	BSPRY
683	1449453_PM_AT	BST1
684	1424921_PM_AT	BST2
9044	1435248_PM_A_AT	BTAF1
53339	1455286_PM_AT	BTBD1
55643	1424054_PM_AT	BTBD2
22903	1425660_PM_AT	BTBD3
55727	1432910_PM_AT	BTBD7
685	1421161_PM_AT	BTC
686	1417987_PM_AT	BTD
689	1423839_PM_A_AT	BTF3
694	1426083_PM_A_AT	BTG1
7832	1416250_PM_AT	BTG2
10950	1449007_PM_AT	BTG3
54766	1426520_PM_AT	BTG4
695	1422755_PM_AT	BTK
696	1419175_PM_A_AT	BTN1A1
56244	1442199_PM_AT	BTNL2
8945	1417325_PM_AT	BTRC
699	1424046_PM_AT	BUB1
701	1416961_PM_AT	BUB1B
9184	1416815_PM_S_AT	BUB3
705	1422767_PM_AT	BYSL
9256	1455771_PM_AT	BZRAP1
28969	1423456_PM_AT	BZW2
11067	1433836_PM_A_AT	C10orf10
55088	1436073_PM_AT	C10orf118
26098	1451391_PM_AT	C10orf137
56652	1434168_PM_AT	C10orf2
80195	1428738_PM_A_AT	C10orf57
79591	1429271_PM_AT	C10orf76
80007	1429508_PM_AT	C10orf88
64776	1417211_PM_A_AT	C11orf1
746	1425242_PM_AT	C11orf10
738	1429834_PM_A_AT	C11orf2
53838	1425921_PM_A_AT	C11orf24
56946	1424928_PM_AT	C11orf30
79096	1428501_PM_AT	C11orf49
55216	1438046_PM_AT	C11orf57
10944	1423335_PM_AT	C11orf58
79864	1430793_PM_AT	C11orf63
28971	1451381_PM_AT	C11orf67
83638	1418775_PM_AT	C11orf68
54494	1423889_PM_AT	C11orf71
51501	1419351_PM_A_AT	C11orf73
56935	1419403_PM_AT	C11orf75
745	1439506_PM_AT	C11orf9
60314	1424088_PM_AT	C12orf10
91298	1453468_PM_AT	C12orf29
55196	1427334_PM_S_AT	C12orf35
80763	1441161_PM_AT	C12orf39
57102	1449437_PM_AT	C12orf4
64897	1433690_PM_AT	C12orf43
60673	1424212_PM_AT	C12orf44
79794	1431108_PM_AT	C12orf49
57103	1416124_PM_AT	C12orf5
84934	1419333_PM_AT	C12orf52
11161	1454161_PM_S_AT	C14orf1
54916	1427335_PM_AT	C14orf101
55195	1419294_PM_AT	C14orf105
55668	1436052_PM_AT	C14orf118
63894	1416096_PM_AT	C14orf133
64430	1426991_PM_AT	C14orf135
80017	1424226_PM_AT	C14orf159
51637	1437450_PM_X_AT	C14orf166
79697	1448413_PM_AT	C14orf169
9556	1428258_PM_AT	C14orf2
80127	1438122_PM_AT	C14orf45
122616	1424940_PM_S_AT	C14orf79
60686	1429420_PM_AT	C14orf93
79768	1426495_PM_AT	C15orf29
56905	1429758_PM_AT	C15orf39
81556	1426347_PM_AT	C15orf44
115939	1431132_PM_X_AT	C16orf42
89927	1424624_PM_AT	C16orf45
29965	1448193_PM_AT	C16orf5
79447	1424014_PM_AT	C16orf53
79650	1448583_PM_AT	C16orf57
64755	1424812_PM_AT	C16orf58
80178	1428832_PM_AT	C16orf59
57020	1426694_PM_AT	C16orf62
9605	1426828_PM_AT	C16orf7
29105	1419462_PM_S_AT	C16orf80
400506	1420548_PM_A_AT	C16orf88
79701	1418331_PM_AT	C17orf101
79018	1420661_PM_A_AT	C17orf39
56985	1450987_PM_A_AT	C17orf48
78995	1434711_PM_AT	C17orf53
54785	1428723_PM_AT	C17orf59
79415	1423678_PM_AT	C17orf62
80233	1453368_PM_AT	C17orf70
64149	1453735_PM_AT	C17orf75
55028	1452805_PM_AT	C17orf80
23587	1431411_PM_A_AT	C17orf81
55421	1423118_PM_AT	C17orf85
339229	1460254_PM_AT	C17orf90
753	1427181_PM_AT	C18orf1
147339	1447404_PM_AT	C18orf25
29919	1431330_PM_AT	C18orf8
56005	1416696_PM_AT	C19orf10
126353	1452081_PM_A_AT	C19orf21
55009	1429091_PM_AT	C19orf24
91442	1454779_PM_S_AT	C19orf40
79086	1415705_PM_AT	C19orf42
28974	1449724_PM_S_AT	C19orf53
79173	1453194_PM_AT	C19orf57
91304	1427109_PM_AT	C19orf6
55049	1418702_PM_A_AT	C19orf60
55337	1435193_PM_AT	C19orf66
10438	1416886_PM_AT	C1D
56913	1422772_PM_AT	C1GALT1
29071	1416655_PM_AT	C1GALT1C1
92346	1431636_PM_AT	C1orf105
54955	1454913_PM_AT	C1orf109
55732	1434365_PM_A_AT	C1orf112
57821	1435052_PM_AT	C1orf114
79098	1433610_PM_AT	C1orf116
54987	1426467_PM_S_AT	C1orf123
80133	1453493_PM_AT	C1orf129
79000	1429812_PM_AT	C1orf135
26099	1434482_PM_AT	C1orf144
54991	1424555_PM_AT	C1orf159
339448	1454682_PM_AT	C1orf174
81563	1436431_PM_AT	C1orf21
127703	1457260_PM_AT	C1orf216
54953	1426089_PM_A_AT	C1orf27
79169	1418999_PM_AT	C1orf35
9473	1427041_PM_AT	C1orf38
79078	1438226_PM_AT	C1orf50
79630	1427996_PM_AT	C1orf54
54964	1443635_PM_AT	C1orf56
57035	1417001_PM_A_AT	C1orf63
51430	1427430_PM_AT	C1orf9
712	1417381_PM_AT	C1QA
713	1417063_PM_AT	C1QB
708	1448274_PM_AT	C1QBP
10882	1422777_PM_AT	C1QL1
114897	1448912_PM_AT	C1QTNF1
715	1417009_PM_AT	C1R
716	1424041_PM_S_AT	C1S
717	1416051_PM_AT	C2
54994	1428824_PM_AT	C20orf11
51526	1416856_PM_AT	C20orf111
79025	1431758_PM_AT	C20orf195
55257	1428366_PM_AT	C20orf20
54976	1419742_PM_AT	C20orf27
57136	1452159_PM_AT	C20orf3
25980	1426017_PM_A_AT	C20orf4
51507	1424564_PM_AT	C20orf43
755	1424267_PM_AT	C21orf2
8209	1449000_PM_AT	C21orf33
56683	1424315_PM_AT	C21orf59
56245	1420687_PM_AT	C21orf62
56911	1451810_PM_AT	C21orf7
54149	1424724_PM_A_AT	C21orf91
51493	1420129_PM_S_AT	C22orf28
25966	1436344_PM_AT	C2CD2
9854	1428095_PM_A_AT	C2CD2L
54978	1426220_PM_AT	C2orf18
51374	1428380_PM_AT	C2orf28
54980	1425776_PM_A_AT	C2orf42
60526	1428085_PM_AT	C2orf43
80304	1443708_PM_AT	C2orf44
79568	1424075_PM_AT	C2orf47
79074	1417247_PM_AT	C2orf49
79919	1453511_PM_AT	C2orf54
55471	1427904_PM_S_AT	C2orf56
257407	1452354_PM_AT	C2orf72
718	1423954_PM_AT	C3
719	1419482_PM_AT	C3AR1
57415	1436388_PM_A_AT	C3orf14
51161	1439669_PM_AT	C3orf18
51066	1440642_PM_AT	C3orf32
56941	1423786_PM_AT	C3orf37
79669	1424941_PM_AT	C3orf52
55286	1424404_PM_AT	C4orf19
54969	1452877_PM_AT	C4orf27
80167	1452477_PM_AT	C4orf29
727	1419245_PM_AT	C5
728	1422190_PM_AT	C5AR1
56951	1427108_PM_AT	C5orf15
64417	1426607_PM_AT	C5orf28
90355	1417471_PM_S_AT	C5orf30
65250	1437439_PM_AT	C5orf42
80006	1418667_PM_AT	C5orf44
51149	1448930_PM_AT	C5orf45
729	1449308_PM_AT	C6
64771	1436384_PM_AT	C6orf106
10591	1460713_PM_AT	C6orf108
387263	1428217_PM_AT	C6orf120
221443	1449614_PM_S_AT	C6orf130
29113	1429496_PM_X_AT	C6orf15
57150	1430292_PM_A_AT	C6orf162
79624	1421495_PM_A_AT	C6orf211
81688	1423154_PM_AT	C6orf62
79783	1442191_PM_AT	C7orf10
79161	1436337_PM_AT	C7orf23
79034	1433797_PM_AT	C7orf26
55262	1454820_PM_AT	C7orf43
79846	1440796_PM_AT	C7orf63
731	1428012_PM_AT	C8A
732	1427472_PM_A_AT	C8B
733	1451625_PM_A_AT	C8G
65265	1416885_PM_AT	C8orf33
56892	1451415_PM_AT	C8orf4
51490	1434119_PM_AT	C9orf114
138162	1428705_PM_AT	C9orf116
51531	1452873_PM_AT	C9orf156
79095	1423947_PM_AT	C9orf16
55071	1423879_PM_AT	C9orf40
51759	1423789_PM_AT	C9orf78
11092	1452904_PM_AT	C9orf9
759	1416193_PM_AT	CA1
56934	1424547_PM_AT	CA10
770	1424379_PM_AT	CA11
771	1428485_PM_AT	CA12
23632	1450725_PM_S_AT	CA14
760	1448752_PM_AT	CA2
761	1449434_PM_AT	CA3
762	1418094_PM_S_AT	CA4
763	1419525_PM_AT	CA5A
11238	1419705_PM_AT	CA5B
765	1421001_PM_A_AT	CA6
766	1452484_PM_AT	CA7
767	1424958_PM_AT	CA8
768	1427013_PM_AT	CA9
51719	1418432_PM_AT	CAB39
81617	1420733_PM_AT	CAB39L
23523	1433686_PM_AT	CABIN1
51475	1420597_PM_A_AT	CABP2
56344	1421780_PM_A_AT	CABP5
26256	1424558_PM_A_AT	CABYR
773	1450510_PM_A_AT	CACNA1A
774	1425812_PM_A_AT	CACNA1B
775	1421297_PM_A_AT	CACNA1C
776	1427974_PM_S_AT	CACNA1D
778	1449955_PM_AT	CACNA1F
8913	1423365_PM_AT	CACNA1G
8912	1422710_PM_A_AT	CACNA1H
779	1420442_PM_AT	CACNA1S
781	1425861_PM_X_AT	CACNA2D1
9254	1426185_PM_AT	CACNA2D2
55799	1419225_PM_AT	CACNA2D3
782	1426108_PM_S_AT	CACNB1
783	1452476_PM_AT	CACNB2
784	1448656_PM_AT	CACNB3
785	1436912_PM_AT	CACNB4
786	1422813_PM_AT	CACNG1
10369	1420596_PM_AT	CACNG2
10368	1450520_PM_AT	CACNG3
27092	1450975_PM_AT	CACNG4
27091	1426330_PM_AT	CACNG5
27101	1452047_PM_AT	CACYBP
790	1452829_PM_AT	CAD
23705	1417376_PM_A_AT	CADM1
57863	1418921_PM_AT	CADM3
199731	1426263_PM_AT	CADM4
8618	1448955_PM_S_AT	CADPS
93664	1451499_PM_AT	CADPS2
793	1417504_PM_AT	CALB1
794	1451129_PM_AT	CALB2
796	1427355_PM_AT	CALCA
57658	1428513_PM_AT	CALCOCO1
799	1418688_PM_AT	CALCR
10203	1418489_PM_A_AT	CALCRL
51063	1417218_PM_AT	CALHM2
810	1418608_PM_AT	CALML3
91860	1424713_PM_AT	CALML4
51806	1450633_PM_AT	CALML5
811	1417606_PM_A_AT	CALR
813	1415870_PM_AT	CALU
50632	1428813_PM_A_AT	CALY
8536	1417604_PM_AT	CAMK1
57118	1426389_PM_AT	CAMK1D
57172	1424633_PM_AT	CAMK1G
815	1452453_PM_A_AT	CAMK2A
818	1423941_PM_AT	CAMK2G
814	1421941_PM_AT	CAMK4
10645	1424474_PM_A_AT	CAMKK2
79012	1422968_PM_AT	CAMKV
819	1417842_PM_AT	CAMLG
820	1419691_PM_AT	CAMP
157922	1435530_PM_AT	CAMSAP1
23261	1433971_PM_AT	CAMTA1
23125	1426901_PM_S_AT	CAMTA2
55832	1428648_PM_AT	CAND1
23066	1429621_PM_AT	CAND2
124583	1421476_PM_A_AT	CANT1
821	1415692_PM_S_AT	CANX
10487	1417461_PM_AT	CAP1
10486	1423222_PM_AT	CAP2
822	1450355_PM_A_AT	CAPG
823	1417228_PM_AT	CAPN1
11132	1416265_PM_AT	CAPN10
11131	1445698_PM_AT	CAPN11
824	1416257_PM_AT	CAPN2
825	1426043_PM_A_AT	CAPN3
726	1418671_PM_AT	CAPN5
827	1421952_PM_AT	CAPN6
23473	1423096_PM_AT	CAPN7
10753	1422876_PM_AT	CAPN9
826	1426400_PM_A_AT	CAPNS1
4076	1416461_PM_AT	CAPRIN1
65981	1427944_PM_AT	CAPRIN2
829	1439455_PM_X_AT	CAPZA1
830	1423057_PM_AT	CAPZA2
832	1417259_PM_A_AT	CAPZB
29775	1449491_PM_AT	CARD10
79092	1450142_PM_A_AT	CARD14
23589	1415975_PM_AT	CARHSP1
55739	1424311_PM_AT	CARKD
10498	1419743_PM_S_AT	CARM1
833	1427330_PM_AT	CARS
79587	1428524_PM_AT	CARS2
9607	1422825_PM_AT	CARTPT
22794	1416736_PM_AT	CASC3
64921	1427463_PM_AT	CASD1
8573	1422518_PM_AT	CASK
57513	1450691_PM_AT	CASKIN2
834	1449265_PM_AT	CASP1
835	1448165_PM_AT	CASP2
836	1426165_PM_A_AT	CASP3
837	1449591_PM_AT	CASP4
839	1415995_PM_AT	CASP6
840	1426062_PM_A_AT	CASP7
841	1424552_PM_AT	CASP8
9994	1449217_PM_AT	CASP8AP2
842	1426125_PM_A_AT	CASP9
844	1422598_PM_AT	CASQ1
845	1422529_PM_S_AT	CASQ2
846	1449881_PM_A_AT	CASR
57091	1444426_PM_AT	CASS4
831	1426098_PM_A_AT	CAST
54897	1442010_PM_AT	CASZ1
847	1416429_PM_A_AT	CAT
57828	1425852_PM_AT	CATSPERG
857	1449145_PM_A_AT	CAV1
858	1417327_PM_AT	CAV2
859	1418413_PM_AT	CAV3
9139	1434757_PM_AT	CBFA2T2
863	1418582_PM_AT	CBFA2T3
865	1426800_PM_AT	CBFB
867	1450457_PM_AT	CBL
868	1437304_PM_AT	CBLB
23624	1422666_PM_AT	CBLC
79872	1421122_PM_AT	CBLL1
869	1423286_PM_AT	CBLN1
873	1460196_PM_AT	CBR1
874	1427912_PM_AT	CBR3
84869	1451398_PM_AT	CBR4
875	1423844_PM_S_AT	CBS
10951	1422935_PM_X_AT	CBX1
84733	1422059_PM_AT	CBX2
11335	1416884_PM_AT	CBX3
8535	1419583_PM_AT	CBX4
23468	1421933_PM_AT	CBX5
23466	1421181_PM_AT	CBX6
23492	1420039_PM_S_AT	CBX7
57332	1419198_PM_AT	CBX8
25776	1451305_PM_AT	CBY1
54862	1426422_PM_AT	CC2D1A
883	1428151_PM_X_AT	CCBL1
56267	1455991_PM_AT	CCBL2
1238	1422111_PM_AT	CCBP2
112869	1451166_PM_A_AT	CCDC101
29903	1426097_PM_A_AT	CCDC106
55013	1418778_PM_AT	CCDC109B
81576	1452523_PM_A_AT	CCDC130
79879	1427657_PM_AT	CCDC134
25790	1429930_PM_AT	CCDC19
28952	1418347_PM_AT	CCDC22
55246	1451799_PM_AT	CCDC25
25901	1425345_PM_AT	CCDC28A
79140	1430090_PM_AT	CCDC28B
80125	1430888_PM_AT	CCDC33
55036	1439864_PM_AT	CCDC40
51134	1430303_PM_AT	CCDC41
57003	1424636_PM_AT	CCDC47
79825	1450544_PM_AT	CCDC48
79714	1452891_PM_AT	CCDC51
51019	1452721_PM_A_AT	CCDC53
28958	1419812_PM_S_AT	CCDC56
29080	1449446_PM_AT	CCDC59
8030	1428311_PM_AT	CCDC6
80323	1439109_PM_AT	CCDC68
83446	1449487_PM_AT	CCDC70
60494	1431839_PM_A_AT	CCDC81
11007	1435589_PM_AT	CCDC85B
79080	1452414_PM_S_AT	CCDC86
55231	1456441_PM_AT	CCDC87
55704	1437216_PM_AT	CCDC88A
26093	1453609_PM_S_AT	CCDC9
63933	1438024_PM_AT	CCDC90A
60492	1428505_PM_AT	CCDC90B
55297	1418459_PM_AT	CCDC91
80212	1451395_PM_AT	CCDC92
54520	1426928_PM_AT	CCDC93
55702	1429733_PM_AT	CCDC94
54908	1424971_PM_AT	CCDC99
54535	1435406_PM_AT	CCHCR1
881	1438240_PM_AT	CCIN
885	1419473_PM_A_AT	CCK
886	1421195_PM_AT	CCKAR
887	1454770_PM_AT	CCKBR
6346	1421688_PM_A_AT	CCL1
6356	1417789_PM_AT	CCL11
6357	1420380_PM_AT	CCL13
6361	1419413_PM_AT	CCL17
6363	1449277_PM_AT	CCL19
6347	1419282_PM_AT	CCL2
6364	1422029_PM_AT	CCL20
6366	1419426_PM_S_AT	CCL21
6367	1417925_PM_AT	CCL22
6369	1450488_PM_AT	CCL24
6370	1418777_PM_AT	CCL25
10850	1419188_PM_S_AT	CCL27
6351	1421578_PM_AT	CCL4
6352	1418126_PM_AT	CCL5
6354	1421228_PM_AT	CCL7
8900	1449177_PM_AT	CCNA1
890	1417910_PM_AT	CCNA2
57820	1435998_PM_AT	CCNB1IP1
9133	1450920_PM_AT	CCNB2
892	1417861_PM_AT	CCNC
595	1417419_PM_AT	CCND1
894	1416122_PM_AT	CCND2
896	1415907_PM_AT	CCND3
898	1416492_PM_AT	CCNE1
9134	1422535_PM_AT	CCNE2
899	1422513_PM_AT	CCNF
900	1420827_PM_A_AT	CCNG1
901	1416488_PM_AT	CCNG2
902	1418584_PM_AT	CCNH
10983	1416427_PM_AT	CCNI
54619	1455653_PM_AT	CCNJ
8812	1424830_PM_AT	CCNK
57018	1423622_PM_A_AT	CCNL1
81669	1432195_PM_S_AT	CCNL2
10309	1455114_PM_AT	CCNO
904	1419313_PM_AT	CCNT1
905	1427088_PM_AT	CCNT2
9236	1424420_PM_AT	CCPG1
1230	1419609_PM_AT	CCR1
2826	1421420_PM_AT	CCR10
729230	1421186_PM_AT	CCR2
1232	1422957_PM_AT	CCR3
1233	1421655_PM_A_AT	CCR4
1234	1422259_PM_A_AT	CCR5
1235	1450357_PM_A_AT	CCR6
1236	1423466_PM_AT	CCR7
1237	1422291_PM_AT	CCR8
10803	1421919_PM_A_AT	CCR9
9034	1427736_PM_A_AT	CCRL2
25819	1425837_PM_A_AT	CCRN4L
9973	1448615_PM_AT	CCS
10576	1416037_PM_A_AT	CCT2
7203	1416024_PM_X_AT	CCT3
10575	1415867_PM_AT	CCT4
22948	1417258_PM_AT	CCT5
908	1423517_PM_AT	CCT6A
10693	1419227_PM_AT	CCT6B
10574	1415816_PM_AT	CCT7
10694	1415785_PM_A_AT	CCT8
150160	1437962_PM_AT	CCT8L2
929	1417268_PM_AT	CD14
977	1420921_PM_AT	CD151
11126	1420066_PM_S_AT	CD160
9332	1419144_PM_AT	CD163
8763	1416440_PM_AT	CD164
57126	1424509_PM_AT	CD177
4064	1421547_PM_AT	CD180
930	1450570_PM_A_AT	CD19
912	1449130_PM_AT	CD1D
914	1418770_PM_AT	CD2
4345	1448788_PM_AT	CD200
50489	1425243_PM_AT	CD207
30835	1420582_PM_AT	CD209
933	1419768_PM_AT	CD22
10666	1445388_PM_AT	CD226
51744	1426120_PM_A_AT	CD244
919	1420716_PM_AT	CD247
57124	1417439_PM_AT	CD248
939	1452389_PM_AT	CD27
940	1417597_PM_AT	CD28
23607	1420906_PM_AT	CD2AP
10421	1417223_PM_AT	CD2BP2
11314	1435903_PM_AT	CD300A
10871	1428018_PM_A_AT	CD300C
51293	1417100_PM_AT	CD320
947	1416072_PM_AT	CD34
948	1423166_PM_AT	CD36
951	1419206_PM_AT	CD37
952	1433741_PM_AT	CD38
915	1422828_PM_AT	CD3D
916	1422105_PM_AT	CD3E
10849	1430138_PM_AT	CD3EAP
917	1419178_PM_AT	CD3G
920	1419696_PM_AT	CD4
958	1449473_PM_S_AT	CD40
959	1422283_PM_AT	CD40LG
960	1423760_PM_AT	CD44
4179	1421586_PM_A_AT	CD46
961	1419554_PM_AT	CD47
962	1427301_PM_AT	CD48
921	1418353_PM_AT	CD5
963	1448617_PM_AT	CD53
922	1449193_PM_AT	CD5L
923	1451910_PM_A_AT	CD6
968	1449164_PM_AT	CD68
969	1428735_PM_AT	CD69
924	1419711_PM_AT	CD7
970	1449926_PM_AT	CD70
971	1426112_PM_A_AT	CD72
972	1425519_PM_A_AT	CD74
973	1418830_PM_AT	CD79A
974	1417640_PM_AT	CD79B
941	1427717_PM_AT	CD80
975	1416330_PM_AT	CD81
3732	1416401_PM_AT	CD82
9308	1416111_PM_AT	CD83
8832	1422875_PM_AT	CD84
942	1420404_PM_AT	CD86
925	1425335_PM_AT	CD8A
926	1426170_PM_A_AT	CD8B
22918	1419589_PM_AT	CD93
10225	1419226_PM_AT	CD96
976	1418394_PM_A_AT	CD97
978	1427357_PM_AT	CDA
81602	1425661_PM_AT	CDADC1
8872	1416763_PM_AT	CDC123
8556	1436913_PM_AT	CDC14A
8555	1429418_PM_AT	CDC14B
8881	1425554_PM_A_AT	CDC16
991	1416664_PM_AT	CDC20
8697	1433430_PM_S_AT	CDC23
993	1417131_PM_AT	CDC25A
994	1421963_PM_A_AT	CDC25B
995	1422252_PM_A_AT	CDC25C
996	1426076_PM_AT	CDC27
997	1434879_PM_AT	CDC34
11140	1416819_PM_AT	CDC37
55664	1417740_PM_AT	CDC37L1
51362	1442667_PM_AT	CDC40
998	1415724_PM_A_AT	CDC42
8476	1435847_PM_AT	CDC42BPA
9578	1434652_PM_AT	CDC42BPB
11135	1424376_PM_AT	CDC42EP1
10435	1428750_PM_AT	CDC42EP2
10602	1422642_PM_AT	CDC42EP3
23580	1416511_PM_A_AT	CDC42EP4
56882	1428131_PM_A_AT	CDC42SE1
988	1428092_PM_AT	CDC5L
990	1417019_PM_A_AT	CDC6
8317	1426002_PM_A_AT	CDC7
79577	1427971_PM_AT	CDC73
83461	1452040_PM_A_AT	CDCA3
55038	1423682_PM_A_AT	CDCA4
55143	1428480_PM_AT	CDCA8
64866	1419974_PM_AT	CDCP1
999	1448261_PM_AT	CDH1
1008	1425092_PM_AT	CDH10
1009	1450757_PM_AT	CDH11
1012	1423551_PM_AT	CDH13
1013	1418602_PM_AT	CDH15
1014	1448906_PM_AT	CDH16
1015	1419331_PM_AT	CDH17
1016	1458120_PM_AT	CDH18
1000	1418815_PM_AT	CDH2
28316	1450312_PM_AT	CDH20
64405	1424767_PM_AT	CDH22
1001	1426673_PM_AT	CDH3
1002	1449422_PM_AT	CDH4
1003	1422047_PM_AT	CDH5
1004	1450288_PM_AT	CDH6
1005	1444736_PM_AT	CDH7
1006	1422052_PM_AT	CDH8
1007	1427618_PM_AT	CDH9
10423	1423657_PM_AT	CDIPT
8558	1433975_PM_AT	CDK10
1017	1416873_PM_A_AT	CDK2
8099	1426885_PM_A_AT	CDK2AP1
10263	1417161_PM_AT	CDK2AP2
1019	1422439_PM_A_AT	CDK4
1020	1422590_PM_AT	CDK5
8851	1421123_PM_AT	CDK5R1
8941	1450465_PM_AT	CDK5R2
51654	1448626_PM_AT	CDK5RAP1
55755	1452618_PM_AT	CDK5RAP2
80279	1423067_PM_AT	CDK5RAP3
1021	1460291_PM_AT	CDK6
1022	1424257_PM_AT	CDK7
1025	1417269_PM_AT	CDK9
54901	1423953_PM_AT	CDKAL1
8814	1429664_PM_AT	CDKL1
8999	1449229_PM_A_AT	CDKL2
51265	1456052_PM_AT	CDKL3
1026	1421679_PM_A_AT	CDKN1A
1027	1419497_PM_AT	CDKN1B
1028	1417649_PM_AT	CDKN1C
1029	1450140_PM_A_AT	CDKN2A
55602	1429320_PM_AT	CDKN2AIP
1030	1449152_PM_AT	CDKN2B
1031	1416868_PM_AT	CDKN2C
1032	1416253_PM_AT	CDKN2D
1033	1430574_PM_AT	CDKN3
1036	1448842_PM_AT	CDO1
50937	1421452_PM_AT	CDON
1039	1417430_PM_AT	CDR2
30850	1459911_PM_AT	CDR2L
1040	1428680_PM_AT	CDS1
8760	1418794_PM_AT	CDS2
1041	1435191_PM_AT	CDSN
81620	1424143_PM_A_AT	CDT1
55573	1415704_PM_A_AT	CDV3
1044	1449582_PM_AT	CDX1
1045	1422074_PM_AT	CDX2
1046	1421552_PM_AT	CDX4
9425	1418070_PM_AT	CDYL
634	1421603_PM_A_AT	CEACAM1
1050	1418982_PM_AT	CEBPA
1051	1418901_PM_AT	CEBPB
1052	1423233_PM_AT	CEBPD
1054	1425261_PM_AT	CEBPG
10153	1420497_PM_A_AT	CEBPZ
27440	1424816_PM_AT	CECR5
1056	1417257_PM_AT	CEL
10136	1435012_PM_X_AT	CELA3A
23436	1415883_PM_A_AT	CELA3B
9620	1418925_PM_AT	CELSR1
1952	1422073_PM_A_AT	CELSR2
1951	1425067_PM_AT	CELSR3
51286	1421348_PM_A_AT	CEND1
1058	1450842_PM_A_AT	CENPA
1059	1426051_PM_A_AT	CENPB
1060	1420441_PM_AT	CENPC1
1062	1439040_PM_AT	CENPE
1063	1427161_PM_AT	CENPF
2491	1436723_PM_AT	CENPI
55835	1437643_PM_AT	CENPJ
79019	1418184_PM_AT	CENPM
55839	1427105_PM_AT	CENPN
79172	1418541_PM_AT	CENPO
55166	1423620_PM_AT	CENPQ
80152	1426846_PM_AT	CENPT
9662	1444201_PM_AT	CEP135
22995	1427496_PM_AT	CEP152
22897	1425912_PM_AT	CEP164
9859	1437154_PM_AT	CEP170
55125	1428727_PM_AT	CEP192
11190	1421512_PM_AT	CEP250
80184	1425642_PM_AT	CEP290
9857	1452470_PM_AT	CEP350
55165	1452242_PM_AT	CEP55
9702	1428968_PM_AT	CEP57
80254	1438409_PM_AT	CEP63
23177	1424845_PM_A_AT	CEP68
80321	1422653_PM_AT	CEP70
55722	1429346_PM_A_AT	CEP72
79959	1437209_PM_AT	CEP76
10390	1416471_PM_AT	CEPT1
9350	1450256_PM_AT	CER1
64781	1434034_PM_AT	CERK
1068	1423203_PM_A_AT	CETN1
1069	1418579_PM_AT	CETN2
1070	1417239_PM_AT	CETN3
629	1417314_PM_AT	CFB
1675	1417867_PM_AT	CFD
10428	1416742_PM_AT	CFDP1
3075	1423153_PM_X_AT	CFH
3426	1418724_PM_AT	CFI
1072	1448346_PM_AT	CFL1
8837	1424996_PM_AT	CFLAR
5199	1452279_PM_AT	CFP
1080	1420579_PM_S_AT	CFTR
1081	1418549_PM_AT	CGA
8545	1454641_PM_AT	CGGBP1
10669	1424528_PM_AT	CGREF1
10668	1430849_PM_A_AT	CGRRF1
9023	1449227_PM_AT	CH25H
79094	1451382_PM_AT	CHAC1
1101	1420569_PM_AT	CHAD
8208	1423877_PM_AT	CHAF1B
1103	1440070_PM_AT	CHAT
51142	1428161_PM_A_AT	CHCHD2
54927	1431241_PM_AT	CHCHD3
79145	1454640_PM_AT	CHCHD7
1105	1420990_PM_AT	CHD1
9557	1449415_PM_AT	CHD1L
1106	1428691_PM_AT	CHD2
1107	1428466_PM_AT	CHD3
1108	1436343_PM_AT	CHD4
26038	1436095_PM_AT	CHD5
55636	1448026_PM_AT	CHD7
57680	1437297_PM_AT	CHD8
80205	1441339_PM_AT	CHD9
1111	1449708_PM_S_AT	CHEK1
11200	1422747_PM_AT	CHEK2
10523	1436885_PM_A_AT	CHERP
55743	1433550_PM_AT	CHFR
1113	1418149_PM_AT	CHGA
1114	1415885_PM_AT	CHGB
1116	1451537_PM_AT	CHI3L1
27159	1416456_PM_A_AT	CHIA
26511	1419659_PM_S_AT	CHIC2
1118	1453844_PM_AT	CHIT1
1119	1450264_PM_A_AT	CHKA
1120	1418328_PM_AT	CHKB
10752	1417795_PM_AT	CHL1
1121	1448712_PM_AT	CHM
1122	1422322_PM_AT	CHML
5119	1451098_PM_AT	CHMP1A
57132	1418816_PM_AT	CHMP1B
27243	1425591_PM_A_AT	CHMP2A
25978	1428252_PM_AT	CHMP2B
51510	1432270_PM_A_AT	CHMP5
79643	1433684_PM_AT	CHMP6
91782	1451300_PM_A_AT	CHMP7
1123	1420545_PM_A_AT	CHN1
1124	1428573_PM_AT	CHN2
140578	1451440_PM_AT	CHODL
26973	1460645_PM_AT	CHORDC1
63928	1431130_PM_AT	CHP2
79586	1454023_PM_A_AT	CHPF
54480	1452170_PM_AT	CHPF2
56994	1426146_PM_A_AT	CHPT1
8646	1417304_PM_AT	CHRD
1132	1450575_PM_AT	CHRM4
1134	1418852_PM_AT	CHRNA1
1135	1425409_PM_AT	CHRNA2
1136	1452010_PM_AT	CHRNA3
1137	1421202_PM_AT	CHRNA4
1138	1427401_PM_AT	CHRNA5
8973	1450426_PM_AT	CHRNA6
55584	1430086_PM_AT	CHRNA9
1140	1420682_PM_AT	CHRNB1
1141	1420744_PM_AT	CHRNB2
1142	1451842_PM_A_AT	CHRNB3
1143	1425849_PM_AT	CHRNB4
1144	1420761_PM_AT	CHRND
1145	1420560_PM_AT	CHRNE
1146	1427728_PM_AT	CHRNG
8534	1449147_PM_AT	CHST1
9486	1426620_PM_AT	CHST10
50515	1450509_PM_AT	CHST11
55501	1448477_PM_AT	CHST12
51363	1426514_PM_AT	CHST15
9435	1422758_PM_AT	CHST2
9469	1460322_PM_AT	CHST3
10164	1453393_PM_A_AT	CHST4
56548	1449402_PM_AT	CHST7
64377	1428977_PM_AT	CHST8
22856	1434316_PM_AT	CHSY1
1147	1417091_PM_AT	CHUK
9391	1450953_PM_AT	CIAO1
57019	1415910_PM_S_AT	CIAPIN1
10519	1425856_PM_AT	CIB1
10518	1422852_PM_AT	CIB2
23152	1415746_PM_AT	CIC
1149	1417956_PM_AT	CIDEA
27141	1418976_PM_S_AT	CIDEB
63924	1452260_PM_AT	CIDEC
4261	1421210_PM_AT	CIITA
8483	1457296_PM_AT	CILP
51550	1425830_PM_A_AT	CINP
9541	1423375_PM_AT	CIR1
1153	1416332_PM_AT	CIRBP
55847	1416849_PM_AT	CISD1
1154	1448724_PM_AT	CISH
4435	1449031_PM_AT	CITED1
10370	1421267_PM_A_AT	CITED2
25792	1448779_PM_AT	CIZ1
26586	1434748_PM_AT	CKAP2
10970	1426754_PM_X_AT	CKAP4
9793	1437349_PM_AT	CKAP5
1152	1455106_PM_A_AT	CKB
51192	1424495_PM_A_AT	CKLF
1158	1417614_PM_AT	CKM
1160	1428722_PM_AT	CKMT2
1164	1417457_PM_AT	CKS2
23332	1427353_PM_AT	CLASP1
23122	1424836_PM_A_AT	CLASP2
1179	1416306_PM_AT	CLCA1
9635	1438109_PM_AT	CLCA2
22802	1439727_PM_AT	CLCA4
23155	1425200_PM_AT	CLCC1
23529	1437270_PM_A_AT	CLCF1
1180	1427591_PM_AT	CLCN1
1181	1449248_PM_AT	CLCN2
1182	1416610_PM_A_AT	CLCN3
1183	1415986_PM_AT	CLCN4
1184	1429400_PM_AT	CLCN5
1185	1422314_PM_AT	CLCN6
1186	1425821_PM_AT	CLCN7
1188	1450182_PM_AT	CLCNKB
9076	1437932_PM_A_AT	CLDN1
9071	1426147_PM_S_AT	CLDN10
5010	1416003_PM_AT	CLDN11
23562	1420345_PM_AT	CLDN14
24146	1418920_PM_AT	CLDN15
10686	1420434_PM_AT	CLDN16
51208	1425445_PM_A_AT	CLDN18
1365	1426332_PM_A_AT	CLDN3
1364	1418283_PM_AT	CLDN4
7122	1417839_PM_AT	CLDN5
9074	1417845_PM_AT	CLDN6
1366	1448393_PM_AT	CLDN7
9073	1449091_PM_AT	CLDN8
9080	1450524_PM_AT	CLDN9
56650	1429555_PM_AT	CLDND1
10462	1419605_PM_AT	CLEC10A
6320	1418796_PM_AT	CLEC11A
23274	1455326_PM_AT	CLEC16A
51267	1456318_PM_AT	CLEC1A
51266	1421182_PM_AT	CLEC1B
29121	1419477_PM_AT	CLEC2D
50856	1422013_PM_AT	CLEC4A
26253	1420330_PM_AT	CLEC4E
10332	1426172_PM_A_AT	CLEC4M
23601	1421366_PM_AT	CLEC5A
64581	1420699_PM_AT	CLEC7A
1047	1418617_PM_X_AT	CLGN
1192	1416656_PM_AT	CLIC1
9022	1429574_PM_AT	CLIC3
25932	1423392_PM_AT	CLIC4
53405	1431261_PM_AT	CLIC5
9685	1452152_PM_AT	CLINT1
6249	1425060_PM_S_AT	CLIP1
7461	1422984_PM_AT	CLIP2
25999	1430543_PM_AT	CLIP3
79745	1427278_PM_AT	CLIP4
1195	1426124_PM_A_AT	CLK1
1196	1417743_PM_AT	CLK2
1198	1423849_PM_A_AT	CLK3
57396	1422886_PM_A_AT	CLK4
79789	1425321_PM_A_AT	CLMN
1201	1417551_PM_AT	CLN3
1203	1426886_PM_AT	CLN5
54982	1454837_PM_AT	CLN6
2055	1448455_PM_AT	CLN8
1207	1423181_PM_S_AT	CLNS1A
9575	1418659_PM_AT	CLOCK
10978	1423612_PM_AT	CLP1
81570	1416541_PM_AT	CLPB
8192	1416615_PM_AT	CLPP
1208	1415805_PM_AT	CLPS
1209	1416883_PM_AT	CLPTM1
10845	1423447_PM_AT	CLPX
22883	1421860_PM_AT	CLSTN1
64084	1422158_PM_AT	CLSTN2
1211	1421062_PM_S_AT	CLTA
1212	1453063_PM_AT	CLTB
1213	1454626_PM_AT	CLTC
1191	1418626_PM_A_AT	CLU
23059	1424388_PM_AT	CLUAP1
1215	1449456_PM_A_AT	CMA1
55907	1426662_PM_AT	CMAS
1240	1426072_PM_AT	CMKLR1
51727	1423073_PM_AT	CMPK1
54918	1423792_PM_A_AT	CMTM6
7555	1416244_PM_A_AT	CNBP
55748	1448263_PM_A_AT	CNDP2
1259	1451763_PM_AT	CNGA1
54714	1450492_PM_AT	CNGB3
10175	1423727_PM_AT	CNIH
29097	1429763_PM_AT	CNIH4
10256	1455399_PM_AT	CNKSR1
1264	1417917_PM_AT	CNN1
1265	1450981_PM_AT	CNN2
1266	1426724_PM_AT	CNN3
26507	1420354_PM_AT	CNNM1
54805	1423475_PM_AT	CNNM2
26505	1420480_PM_AT	CNNM3
26504	1421635_PM_AT	CNNM4
23019	1434251_PM_AT	CNOT1
4848	1436980_PM_X_AT	CNOT2
4849	1435965_PM_AT	CNOT3
4850	1420999_PM_AT	CNOT4
57472	1426682_PM_AT	CNOT6
29883	1423641_PM_S_AT	CNOT7
9337	1421135_PM_A_AT	CNOT8
1267	1418980_PM_A_AT	CNP
10330	1437783_PM_X_AT	CNPY2
10695	1426479_PM_A_AT	CNPY3
1268	1419425_PM_AT	CNR1
1269	1450476_PM_AT	CNR2
1270	1422033_PM_A_AT	CNTF
1271	1419429_PM_AT	CNTFR
54875	1451469_PM_AT	CNTLN
1272	1449563_PM_AT	CNTN1
6900	1450523_PM_AT	CNTN2
27255	1422649_PM_AT	CNTN6
8506	1421580_PM_AT	CNTNAP1
26047	1422798_PM_AT	CNTNAP2
80347	1423701_PM_AT	COASY
23242	1434917_PM_AT	COBL
22837	1454795_PM_AT	COBLL1
25920	1421292_PM_A_AT	COBRA1
1690	1423285_PM_AT	COCH
22796	1416932_PM_AT	COG2
25839	1416993_PM_AT	COG4
10466	1435298_PM_AT	COG5
91949	1443486_PM_AT	COG7
8161	1416692_PM_AT	COIL
1300	1422253_PM_AT	COL10A1
1301	1418599_PM_AT	COL11A1
1302	1423578_PM_AT	COL11A2
1305	1422866_PM_AT	COL13A1
7373	1427168_PM_A_AT	COL14A1
1306	1448755_PM_AT	COL15A1
1307	1427986_PM_A_AT	COL16A1
1308	1418799_PM_A_AT	COL17A1
80781	1418237_PM_S_AT	COL18A1
1310	1421698_PM_A_AT	COL19A1
1277	1423669_PM_AT	COL1A1
1278	1423110_PM_AT	COL1A2
1280	1450567_PM_A_AT	COL2A1
1281	1427883_PM_A_AT	COL3A1
1282	1426348_PM_AT	COL4A1
1284	1424051_PM_AT	COL4A2
1285	1450224_PM_AT	COL4A3
10087	1420383_PM_A_AT	COL4A3BP
1286	1425772_PM_AT	COL4A4
1287	1425475_PM_AT	COL4A5
1288	1421006_PM_AT	COL4A6
1289	1416740_PM_AT	COL5A1
1290	1422437_PM_AT	COL5A2
50509	1419703_PM_AT	COL5A3
1291	1448590_PM_AT	COL6A1
1292	1426947_PM_X_AT	COL6A2
1293	1424131_PM_AT	COL6A3
1294	1419613_PM_AT	COL7A1
1296	1434667_PM_AT	COL8A2
1297	1421381_PM_A_AT	COL9A1
1298	1450673_PM_AT	COL9A2
1299	1460693_PM_A_AT	COL9A3
10584	1457871_PM_AT	COLEC10
78989	1429179_PM_AT	COLEC11
81035	1419693_PM_AT	COLEC12
8292	1448081_PM_AT	COLQ
51397	1428491_PM_AT	COMMD10
23412	1433539_PM_AT	COMMD3
54939	1417006_PM_AT	COMMD4
54951	1430129_PM_A_AT	COMMD8
29099	1428155_PM_AT	COMMD9
1311	1419527_PM_AT	COMP
1312	1418701_PM_AT	COMT
1314	1415706_PM_AT	COPA
1315	1423301_PM_AT	COPB1
9276	1452102_PM_AT	COPB2
11316	1416384_PM_A_AT	COPE
9318	1423459_PM_AT	COPS2
8533	1416678_PM_AT	COPS3
51138	1416163_PM_AT	COPS4
10987	1460171_PM_AT	COPS5
10980	1451366_PM_AT	COPS6
50813	1423245_PM_AT	COPS7A
64708	1418720_PM_AT	COPS7B
10920	1415934_PM_AT	COPS8
22818	1451825_PM_A_AT	COPZ1
51226	1418455_PM_AT	COPZ2
80219	1428487_PM_S_AT	COQ10B
27235	1452791_PM_AT	COQ2
51805	1436351_PM_AT	COQ3
51117	1435231_PM_AT	COQ4
51004	1426902_PM_AT	COQ6
10229	1416665_PM_AT	COQ7
57017	1428134_PM_AT	COQ9
10699	1419017_PM_AT	CORIN
11151	1416246_PM_A_AT	CORO1A
57175	1448351_PM_AT	CORO1B
23603	1417752_PM_AT	CORO1C
7464	1452367_PM_AT	CORO2A
10391	1434755_PM_AT	CORO2B
79585	1428147_PM_AT	CORO7
23406	1416001_PM_A_AT	COTL1
1352	1429329_PM_AT	COX10
1353	1429188_PM_AT	COX11
1355	1426693_PM_X_AT	COX15
1327	1448322_PM_A_AT	COX4I1
9377	1415933_PM_A_AT	COX5A
1329	1416902_PM_A_AT	COX5B
1339	1417607_PM_AT	COX6A2
1340	1416565_PM_AT	COX6B1
1345	1415970_PM_AT	COX6C
1346	1418709_PM_AT	COX7A1
1347	1416970_PM_A_AT	COX7A2
1351	1416112_PM_AT	COX8A
1356	1417494_PM_A_AT	CP
1357	1428062_PM_AT	CPA1
1358	1454623_PM_AT	CPA2
[truncated: 10,030 more rows]

## Sheet: model kidney specific genes
Probe ID	Mouse Gene Symbol	Human Ortholog Gene Symbol	pristane SNF1 Specific (ratio 2fold if FDR>0.05 in ADV-IFNa BWF1)	pristane SNF1 Specific (ratio 3fold if FDR<0.05 in ADV-IFNa BWF1)	ADV-IFNa BWF1 Specific (ratio 2fold if FDR>0.05 in pristane SNF1)	ADV-IFNa BWF1 Specific (ratio 3fold if FDR<0.05 in pristane SNF1)	FC_pristane14	FDR_pristane14	FC_ADVIFNweek9	FDR_ADVIFNweek9	ratio in fold changes between (pristane SNF1 mice vs SNF1 controls) vs (ADV-IFNa BWF1 mice vs BWF1 controls)	ratio in fold changes between (ADV-IFNa BWF1 mice vs BWF1 controls) vs (pristane SNF1 mice vs SNF1 controls)	Fold Change LN glomeruli vs Normal glomeruli	FDR-adjusted p-value LN glomeruli vs Normal glomeruli
1427870_PM_x_at	Igh-6	notonchip	Yes				63.2506	0.0081	2.01703	0.0767318	31.3583	0.0318895	#N/A	#N/A
1425247_PM_a_at	Ighg1	northologonaffy	Yes				52.1413	0.009	1.96619	0.271885	26.5189	0.0377089	#N/A	#N/A
1427869_PM_at	Igh-6	northologonaffy	Yes				40.15	0.0063	1.78506	0.146393	22.4922	0.0444598	#N/A	#N/A
1427756_PM_x_at	Igh-6	northologonaffy	Yes				31.1806	0.0118	1.63794	0.184456	19.0364	0.052531	#N/A	#N/A
1425324_PM_x_at	Igh-6	northologonaffy	Yes				25.7684	0.0105	1.60423	0.279288	16.0628	0.0622558	#N/A	#N/A
1424631_PM_a_at	Ighg	northologonaffy	Yes				18.23	0.0348	1.70709	0.213129	10.6789	0.0936422	#N/A	#N/A
1427860_PM_at	LOC100047162 /// LOC676175	northologonaffy	Yes				11.6786	0.018	1.68817	0.0583196	6.9179	0.144553	#N/A	#N/A
1460227_PM_at	Timp1	TIMP1	Yes				23.5698	0.0035	3.40789	0.068672	6.91625	0.144587	1.60674	0.00558302
1425871_PM_a_at	Igk-V28 /// Igkv12-46 /// LOC100046973	northologonaffy	Yes				15.0691	0.0396	2.26676	0.13214	6.64783	0.150425	#N/A	#N/A
1427792_PM_at	---	northologonaffy	Yes				20.5493	0.021	3.14856	0.107425	6.52658	0.15322	#N/A	#N/A
1418652_PM_at	Cxcl9	CXCL9	Yes				10.1867	0.0089	1.58762	0.285378	6.41636	0.155852	-1.01301	0.30572
1450826_PM_a_at	Saa3	SAA1 /// SAA2 /// SAA2-SAA4	Yes				7.8716	0.0233	1.23548	0.315628	6.37132	0.156953	#N/A	#N/A
1460423_PM_x_at	Gm5571 /// Igk-V1	northologonaffy	Yes				25.0679	0.0329	4.0408	0.148435	6.2037	0.161194	#N/A	#N/A
1428079_PM_at	Fgb	FGB	Yes				9.4824	0.018	1.57746	0.245663	6.01118	0.166357	-1.7108	0.059544
1427351_PM_s_at	Igh-6	northologonaffy	Yes				11.8241	0.0271	1.9981	0.121496	5.91767	0.168985	#N/A	#N/A
1427859_PM_at	Igk-V19-15	northologonaffy	Yes				12.2668	0.0273	2.14243	0.107561	5.72567	0.174652	#N/A	#N/A
1430523_PM_s_at	Igl-V1	northologonaffy	Yes				7.5593	0.0362	1.32487	0.581267	5.70566	0.175264	#N/A	#N/A
1427329_PM_a_at	Igh-6	northologonaffy	Yes				9.1063	0.0444	1.88158	0.172365	4.8397	0.206624	#N/A	#N/A
1419075_PM_s_at	Saa1	SAA1 /// SAA2 /// SAA2-SAA4	Yes				13.4615	0.0222	3.02019	0.112002	4.45717	0.224358	#N/A	#N/A
1451965_PM_at	Gm7202 /// Igk-V19-14 /// Igk-V28 /// Igkv6-25 /// LOC100047628	northologonaffy	Yes				5.3813	0.0202	1.21351	0.423015	4.43449	0.225505	#N/A	#N/A
1444177_PM_at	E330020D12Rik	northologonaffy	Yes				5.764	0.0222	1.36445	0.414956	4.22437	0.236722	#N/A	#N/A
1418989_PM_at	Ctse	CTSE	Yes				4.2898	0.0257	1.0341	0.940136	4.14832	0.241061	-1.00567	0.285453
1448377_PM_at	Slpi	SLPI	Yes				4.7566	0.0159	1.15452	0.58743	4.12003	0.242717	-1.36219	0.0661677
1448859_PM_at	Cxcl13	CXCL13	Yes				9.0914	0.0141	2.29343	0.0666215	3.9641	0.252264	1.18912	0.148725
1442977_PM_at	---	northologonaffy	Yes				6.5836	0.0094	1.71313	0.0883214	3.843	0.260213	#N/A	#N/A
1427855_PM_at	Igk-V38	northologonaffy	Yes				5.5896	0.0474	1.47555	0.27523	3.78817	0.263979	#N/A	#N/A
1448575_PM_at	Il7r	IL7R	Yes				5.8077	0.012	1.62648	0.393571	3.57071	0.280056	1.18767	0.0943336
1426772_PM_x_at	Gm6273 /// LOC381765 /// LOC665506 /// Tcrb-J	northologonaffy	Yes				5.3565	0.026	1.5155	0.0923807	3.5345	0.282925	#N/A	#N/A
1452205_PM_x_at	Gm6273 /// LOC381765 /// LOC665506 /// Tcrb-J	northologonaffy	Yes				5.8597	0.0094	1.6801	0.156065	3.48769	0.286723	#N/A	#N/A
1425854_PM_x_at	LOC665506	northologonaffy	Yes				4.7966	0.0486	1.37927	0.246942	3.47762	0.287553	#N/A	#N/A
1417601_PM_at	Rgs1	RGS1	Yes				4.088	0.0308	1.22513	0.690082	3.3368	0.299688	1.25118	0.0209292
1449127_PM_at	Selplg	SELPLG	Yes				4.1871	0.0245	1.26069	0.256303	3.32129	0.301088	1.1196	0.0122143
1453472_PM_a_at	Slamf7	SLAMF7	Yes				3.5838	0.0183	1.09546	0.670767	3.27149	0.305671	1.27364	0.0096894
1426505_PM_at	Evi2b	EVI2B	Yes				4.6732	0.0221	1.46248	0.236342	3.19536	0.312953	3.72312	3.62422e-11
1436598_PM_at	Icos	ICOS	Yes				4.4714	0.0143	1.40022	0.232362	3.19338	0.313148	1.04055	0.199343
1448152_PM_at	Igf2	IGF2 /// INS-IGF2	Yes				-3.1856	0.0096	-1.01056	0.975522	3.15233	0.317225	#N/A	#N/A
1428947_PM_at	2010001M09Rik	MZB1	Yes				6.4044	0.0371	2.07182	0.0841552	3.09119	0.3235	#N/A	#N/A
1418204_PM_s_at	Aif1	AIF1	Yes				6.7741	0.0091	2.21115	0.0950687	3.06363	0.326411	-1.43425	1.02056e-05
1427911_PM_at	Tmem173	northologonaffy	Yes				4.8514	0.0122	1.59933	0.141618	3.03342	0.329661	#N/A	#N/A
1418609_PM_at	Il1f6	IL36A	Yes				8.482	0.0308	2.81145	0.0769312	3.01696	0.331459	#N/A	#N/A
1419561_PM_at	Ccl3	CCL3 /// CCL3L1 /// CCL3L3	Yes				5.706	0.0064	1.92104	0.134329	2.97029	0.336668	#N/A	#N/A
1416431_PM_at	Tubb6	TUBB6	Yes				4.2052	0.0154	1.42102	0.423534	2.95928	0.33792	1.32333	0.0105474
1436948_PM_a_at	Fam70a	FAM70A	Yes				3.2606	0.0453	1.10924	0.793726	2.93952	0.340192	1.12096	0.0718107
1447621_PM_s_at	Tmem173	northologonaffy	Yes				6.3149	0.0057	2.17204	0.0581822	2.90738	0.343953	#N/A	#N/A
1432650_PM_at	2510019K15Rik	northologonaffy	Yes				-3.3176	0.0343	-1.16502	0.60153	2.84769	0.351162	#N/A	#N/A
1449297_PM_at	Casp12	northologonaffy	Yes				3.7137	0.0266	1.35608	0.341646	2.73857	0.365155	#N/A	#N/A
1458268_PM_s_at	Igfbp3	IGFBP3	Yes				-3.2387	0.024	-1.18597	0.633299	2.73084	0.366188	1.33793	0.0773763
1428720_PM_s_at	2010309G21Rik /// Igl-C2 /// Igl-C3	northologonaffy	Yes				8.0111	0.0173	2.9569	0.0713809	2.7093	0.369099	#N/A	#N/A
1434873_PM_a_at	Acap1 /// LOC100045877	ACAP1	Yes				3.0309	0.0221	1.13274	0.622276	2.6757	0.373734	-1.08468	0.0540115
1422808_PM_s_at	Dock2	DOCK2	Yes				3.2602	0.0141	1.24658	0.182314	2.61534	0.382359	3.52375	4.46427e-12
1436649_PM_at	Ikzf3	IKZF3	Yes				5.1327	0.0275	1.97205	0.14533	2.60274	0.384211	1.00059	0.310164
1433935_PM_at	AU020206	northologonaffy	Yes				3.4599	0.0173	1.32945	0.266147	2.60252	0.384243	#N/A	#N/A
1428460_PM_at	Syn2	SYN2	Yes				-2.8645	0.0341	-1.11023	0.686085	2.58007	0.387586	-1.0804	0.0107689
1439836_PM_at	Asb15	northologonaffy	Yes				-2.9404	0.0366	-1.14815	0.646855	2.56101	0.390471	#N/A	#N/A
1422828_PM_at	Cd3d	CD3D	Yes				4.094	0.0117	1.60339	0.0965709	2.55336	0.391641	1.76603	0.00193625
1449288_PM_at	Gdf3	GDF3	Yes				3.2722	0.021	1.28888	0.360881	2.53881	0.393885	-1.02269	0.210127
AFFX-18SRNAMur/X00686_M_at	---	northologonaffy	Yes				-3.072	0.0265	-1.21149	0.260326	2.53572	0.394366	#N/A	#N/A
1450857_PM_a_at	Col1a2	COL1A2	Yes				6.56	0.0076	2.59699	0.0688771	2.52601	0.395881	5.40408	9.05153e-12
1422932_PM_a_at	Vav1	VAV1	Yes				3.7099	0.0103	1.47405	0.22845	2.51684	0.397324	1.53882	2.07159e-05
1424931_PM_s_at	Igl /// Igl-C1 /// Igl-V1 /// LOC433053	northologonaffy	Yes				5.5088	0.0478	2.19701	0.130789	2.50739	0.398821	#N/A	#N/A
1424927_PM_at	Glipr1	GLIPR1	Yes				3.4258	0.0274	1.37201	0.201912	2.49692	0.400493	3.90801	3.3516e-11
1451951_PM_at	Igkv14-111	northologonaffy	Yes				2.4768	0.0343	1.00123	0.996743	2.47375	0.404245	#N/A	#N/A
1454830_PM_at	Fbn2	FBN2	Yes				3.43	0.0379	1.40043	0.174387	2.44924	0.40829	1.03008	0.185941
1427007_PM_at	Sash3	SASH3	Yes				4.0394	0.007	1.68008	0.0580576	2.40428	0.415924	1.7246	3.3004e-07
1425471_PM_x_at	---	northologonaffy	Yes				5.1736	0.0331	2.17077	0.083315	2.38329	0.419589	#N/A	#N/A
1435569_PM_at	D630029K05Rik	northologonaffy	Yes				-3.9838	0.0496	-1.68893	0.337123	2.3588	0.423944	#N/A	#N/A
1425214_PM_at	P2ry6	P2RY6	Yes				2.6278	0.0297	1.12876	0.589857	2.32801	0.429551	-1.0063	0.282921
1434068_PM_s_at	AI662270	northologonaffy	Yes				3.889	0.0154	1.67165	0.0745225	2.32645	0.429839	#N/A	#N/A
1418776_PM_at	Gbp8	northologonaffy	Yes				6.7789	0.0125	2.92856	0.0685848	2.31476	0.432011	#N/A	#N/A
1437270_PM_a_at	Clcf1	CLCF1	Yes				4.9957	0.0175	2.16596	0.0591803	2.30648	0.433562	-1.16494	0.00106713
1416342_PM_at	Tnc	TNC	Yes				7.0212	0.0184	3.05643	0.0532725	2.29718	0.435316	1.35067	0.0675329
1457257_PM_x_at	Pvrl3	PVRL3	Yes				-2.5088	0.0444	-1.093	0.762307	2.29535	0.435664	#N/A	#N/A
1425888_PM_at	Klra17	northologonaffy	Yes				6.7115	0.0236	2.95476	0.0619805	2.2714	0.440256	#N/A	#N/A
1447946_PM_at	Adam23	ADAM23	Yes				3.1706	0.0173	1.39588	0.201912	2.2714	0.440256	-1.05979	0.0612848
1446045_PM_at	---	northologonaffy	Yes				-2.6342	0.0416	-1.16058	0.686085	2.26969	0.440589	#N/A	#N/A
1459271_PM_at	---	northologonaffy	Yes				-2.3729	0.0343	-1.04818	0.929441	2.26378	0.44174	#N/A	#N/A
1418061_PM_at	Ltbp2	LTBP2	Yes				4.2185	0.0478	1.86532	0.185511	2.26155	0.442175	1.01044	0.294183
1426619_PM_at	Aim2	AIM2	Yes				2.698	0.0105	1.198	0.383396	2.2521	0.44403	1.20997	0.0231512
1419298_PM_at	Pon3	PON3	Yes				2.9182	0.0252	1.31407	0.385805	2.22076	0.450297	-1.07861	0.12991
1419515_PM_at	Fgd2	FGD2	Yes				2.407	0.0367	1.08529	0.769823	2.21785	0.450888	#N/A	#N/A
1421168_PM_at	Abcg3	northologonaffy	Yes				2.2589	0.0464	1.02095	0.927262	2.21249	0.451979	#N/A	#N/A
1425084_PM_at	Gimap7	northologonaffy	Yes				2.4787	0.0275	1.1231	0.566026	2.20699	0.453106	#N/A	#N/A
1460255_PM_at	Tnfsf13b	northologonaffy	Yes				4.1309	0.0129	1.87436	0.0643619	2.2039	0.45374	#N/A	#N/A
1437325_PM_x_at	Aldh18a1	ALDH18A1	Yes				4.3426	0.0129	1.97486	0.15545	2.19892	0.454769	-1.23045	0.00589703
1436576_PM_at	Fam26f	northologonaffy	Yes				3.1956	0.0417	1.45425	0.227472	2.19743	0.455077	#N/A	#N/A
1449752_PM_at	Spsb1	SPSB1	Yes				2.6797	0.0128	1.22131	0.642961	2.19409	0.45577	1.03852	0.243
1421603_PM_a_at	Ceacam2	CEACAM1	Yes				-3.2939	0.0495	-1.50171	0.193239	2.19346	0.4559	1.19764	0.0736162
1448170_PM_at	Siah2	SIAH2	Yes				-2.642	0.0494	-1.20717	0.50656	2.18859	0.456916	1.12932	0.0105917
1449206_PM_at	Sypl2	northologonaffy	Yes				-3.541	0.0492	-1.62442	0.251533	2.17984	0.45875	#N/A	#N/A
1434449_PM_at	Aqp4	AQP4	Yes				-4.6701	0.0234	-2.14949	0.248957	2.17266	0.460264	-1.03322	0.0141647
1444480_PM_at	Prkag3	northologonaffy	Yes				-2.5636	0.0489	-1.18396	0.686085	2.16526	0.461838	#N/A	#N/A
1452408_PM_at	---	northologonaffy	Yes				5.664	0.0174	2.62677	0.0533827	2.15625	0.463768	#N/A	#N/A
1451655_PM_at	Slfn8	northologonaffy	Yes				2.5895	0.0086	1.20355	0.313597	2.15153	0.464786	#N/A	#N/A
1438558_PM_x_at	Foxq1	northologonaffy	Yes				-2.3224	0.0403	-1.08668	0.774184	2.13718	0.467906	#N/A	#N/A
1442546_PM_at	C730027H18Rik	northologonaffy	Yes				-3.4476	0.0376	-1.62045	0.0571599	2.12757	0.470019	#N/A	#N/A
1450226_PM_at	Prlr	PRLR	Yes				-2.9395	0.0446	-1.38233	0.488982	2.12648	0.470262	-1.06439	0.148817
1416454_PM_s_at	Acta2	ACTA2	Yes				3.0271	0.041	1.42551	0.332084	2.12352	0.470916	2.45906	3.39826e-05
1421951_PM_at	Lhx1	LHX1	Yes				-2.8894	0.0096	-1.36377	0.378256	2.1187	0.471987	-1.07129	0.0600645
1431374_PM_at	6330407A03Rik	northologonaffy	Yes				2.2955	0.0153	1.0851	0.734873	2.11552	0.472697	#N/A	#N/A
1456989_PM_at	Oxgr1	northologonaffy	Yes				-2.6739	0.0459	-1.2686	0.578059	2.10776	0.474436	#N/A	#N/A
1422123_PM_s_at	Ceacam1 /// Ceacam2	CEACAM1	Yes				-2.6115	0.0395	-1.23945	0.590927	2.10695	0.474619	1.19764	0.0736162
1456014_PM_s_at	Fermt3	northologonaffy	Yes				3.4171	0.0073	1.62417	0.0876319	2.10392	0.475303	#N/A	#N/A
1423049_PM_a_at	Tpm1	northologonaffy	Yes				2.6354	0.0252	1.25279	0.525976	2.10361	0.475374	#N/A	#N/A
1431236_PM_at	Stk32b	STK32B	Yes				-2.2166	0.0475	-1.05712	0.776485	2.09682	0.476914	-1.25652	0.00276622
1421463_PM_at	Siglece	SIGLEC8	Yes				2.9188	0.0383	1.39313	0.136227	2.09511	0.477302	-1.04418	0.051921
1450241_PM_a_at	Evi2a	EVI2A	Yes				4.6511	0.0037	2.22643	0.0770754	2.08906	0.478685	3.82441	3.82008e-09
1436659_PM_at	Dclk1	DCLK1	Yes				5.094	0.0264	2.44956	0.0514692	2.07956	0.48087	1.11251	0.0484534
1416882_PM_at	Rgs10	RGS10	Yes				4.1728	0.0097	2.0259	0.110576	2.05972	0.485503	-1.13446	0.12546
1440993_PM_at	AW111846	northologonaffy	Yes				-2.6455	0.0425	-1.28699	0.492305	2.05554	0.486491	#N/A	#N/A
1440196_PM_at	---	northologonaffy	Yes				3.56	0.0046	1.73641	0.0601464	2.05019	0.487761	#N/A	#N/A
1452090_PM_a_at	Olfm3	northologonaffy	Yes				-2.4007	0.041	-1.17879	0.522881	2.03657	0.491021	#N/A	#N/A
1439819_PM_at	AU015263	northologonaffy	Yes				3.0039	0.0252	1.48052	0.184456	2.02892	0.492873	#N/A	#N/A
1435375_PM_at	Fam105a	FAM105A	Yes				2.2051	0.0318	1.0874	0.836424	2.02787	0.493129	1.2868	4.71641e-06
1436974_PM_at	Tmem88b	northologonaffy	Yes				-3.2436	0.0451	-1.60851	0.15851	2.0165	0.495908	#N/A	#N/A
1426239_PM_s_at	Arrb2	ARRB2	Yes				2.996	0.0194	1.48731	0.0956242	2.01435	0.496437	1.28017	1.17209e-05
1448010_PM_at	A430104N18Rik /// Mir142	41521	Yes				2.2385	0.0126	1.114	0.645915	2.0094	0.497661	#N/A	#N/A
1421195_PM_at	Cckar	CCKAR	Yes				-2.59	0.0317	-1.28945	0.353731	2.00861	0.497858	-1.11726	0.00408415
1419744_PM_at	H2-DMb2	HLA-DMB	Yes				3.1517	0.045	1.57009	0.262862	2.00732	0.498177	1.98712	4.01094e-08
1416121_PM_at	Lox	LOX	Yes				7.4591	0.0157	3.71613	0.0519668	2.00723	0.498199	-1.57684	2.7988e-07
1448265_PM_x_at	Mpzl2	MPZL2	Yes				-2.258	0.0271	-1.12892	0.564782	2.00013	0.499969	1.13085	0.0113557
1427377_PM_x_at	Hsd3b3	HSD3B2	Yes				-2.3605	0.0293	1.14527	0.662566	-2.06109	-0.48518	-1.06988	0.0157794
1457985_PM_at	Clmn	CLMN	Yes				-2.3385	0.0349	1.12896	0.549322	-2.07137	-0.482772	-1.0214	0.260772
1454737_PM_at	Dusp9	DUSP9	Yes				-2.1774	0.0366	1.04828	0.90325	-2.07713	-0.481433	-1.33761	0.00217637
1436912_PM_at	Cacnb4	CACNB4	Yes				-2.194	0.0308	1.01662	0.967504	-2.15815	-0.46336	-1.13237	0.00512956
1419605_PM_at	Clec10a	CLEC10A	Yes				2.7322	0.0272	-1.09423	0.743259	-2.49688	-0.4005	1.51645	3.56361e-05
1419394_PM_s_at	S100a8	S100A8	Yes				4.696	0.0134	-1.47243	0.0769312	-3.18929	-0.313549	2.34657	0.00488761
1448756_PM_at	S100a9	S100A9	Yes				6.5141	0.0131	-1.01958	0.970069	-6.389	-0.156519	1.41938	0.023387
1442082_PM_at	C3ar1	C3AR1		Yes			6.9286	0.0053	2.16278	0.0434369	3.20355	0.312154	5.56083	9.17529e-16
1419684_PM_at	Ccl8	northologonaffy		Yes			13.2348	0.0217	2.68891	0.0112618	4.92198	0.20317	#N/A	#N/A
1419178_PM_at	Cd3g	CD3G		Yes			10.1134	0.0082	2.49578	0.00910027	4.05218	0.246781	-1.05406	0.156889
1420699_PM_at	Clec7a	CLEC7A		Yes			7.8069	0.0078	2.51706	0.0465107	3.10159	0.322416	2.47239	8.76341e-09
1417851_PM_at	Cxcl13	CXCL13		Yes			19.8313	0.0084	5.40758	0.00404728	3.66731	0.272679	1.18912	0.148725
1452117_PM_a_at	Fyb	FYB		Yes			8.4866	0.0051	2.77204	0.0220481	3.06149	0.326638	1.11179	0.000494427
1427858_PM_at	Igkv1-117	northologonaffy		Yes			17.8282	0.0122	5.78475	0.0433227	3.08193	0.324472	#N/A	#N/A
1418126_PM_at	Ccl5	CCL5		Yes			10.7061	0.0077	3.25072	0.00596141	3.29346	0.303632	2.14423	6.47805e-05
1419282_PM_at	Ccl12	CCL2		Yes			14.7889	0.0012	4.56339	0.0330199	3.24077	0.308568	1.29993	0.125526
1426112_PM_a_at	Cd72	CD72		Yes			9.9952	0.0035	2.89416	0.0206791	3.4536	0.289553	1.18147	0.0194077
1434716_PM_at	Havcr1	HAVCR1		Yes			84.0359	0.0037	6.25788	0.01031	13.4288	0.0744668	#N/A	#N/A
1450364_PM_a_at	Havcr1	HAVCR1		Yes			27.7574	0.0153	5.43206	0.039637	5.10991	0.195698	#N/A	#N/A
1424618_PM_at	Hpd	HPD		Yes			-28.6234	0.021	-6.35015	0.0248427	4.50752	0.221852	-4.17708	8.77491e-06
1427747_PM_a_at	Lcn2	LCN2		Yes			38.7279	0.0086	12.4966	0.04412	3.09908	0.322676	1.0932	0.161477
1425738_PM_at	LOC100047222 /// LOC676193	northologonaffy		Yes			10.6791	0.0269	3.41786	0.0115726	3.1245	0.320051	#N/A	#N/A
1416957_PM_at	Pou2af1	POU2AF1		Yes			18.2853	0.0101	4.40153	0.00817033	4.1543	0.240714	1.24142	0.13316
1424758_PM_s_at	Serpina10	SERPINA10		Yes			14.3375	0.0057	4.46521	0.0462417	3.21093	0.311436	-1.02954	0.102591
1436643_PM_x_at	Hamp2	northologonaffy			Yes		1.1226	0.5258	-2.46469	0.0461379	-0.455477	-2.1955	#N/A	#N/A
1434110_PM_x_at	Mup1 /// Mup10 /// Mup2	northologonaffy			Yes		1.1169	0.8925	-2.58383	0.00642157	-0.432272	-2.31336	#N/A	#N/A
1422170_PM_at	Slc5a3	SLC5A3			Yes		-1.0927	0.78	-2.73343	0.00167866	0.399757	2.50152	#N/A	#N/A
1454551_PM_at	9530034D02Rik	northologonaffy			Yes		-1.0848	0.481	-2.2893	0.0426374	0.473869	2.11029	#N/A	#N/A
1434528_PM_at	Aard	northologonaffy			Yes		1.0201	0.5798	2.99282	0.0378701	0.340837	2.93396	#N/A	#N/A
1435857_PM_s_at	Aplp1	APLP1			Yes		1.4073	0.1441	3.92731	0.00171259	0.358347	2.79059	-1.34807	4.52152e-06
1419232_PM_a_at	Apoa1	APOA1			Yes		-1.023	1	-2.07161	0.0112694	0.493814	2.02506	-1.01431	0.25336
1449475_PM_at	Atp12a	ATP12A			Yes		1.1083	0.6838	4.421	0.0056724	0.250689	3.98901	-1.08272	0.118293
1458438_PM_at	Ccdc122	northologonaffy			Yes		1	1	2.12064	0.0457713	0.471556	2.12064	#N/A	#N/A
1423233_PM_at	Cebpd	CEBPD			Yes		1.2421	0.3795	2.68365	0.0202194	0.462836	2.16059	-1.53127	0.00344851
1456605_PM_at	Cebpd	CEBPD			Yes		1.1601	0.5421	2.44734	0.0344309	0.474038	2.10954	-1.53127	0.00344851
1420330_PM_at	Clec4e	CLEC4E			Yes		1.3736	0.7777	4.79984	0.0174865	0.286179	3.49432	1.00357	0.29799
1455540_PM_at	Cps1	CPS1			Yes		1.0025	0.769	-3.55741	0.00292686	-0.281799	-3.54862	-1.08183	0.0171208
1416039_PM_x_at	Cyr61	CYR61			Yes		1.1919	0.6763	2.42436	0.00295058	0.491627	2.03406	-1.59818	0.0139261
1435578_PM_s_at	Dab1	DAB1			Yes		-1.0008	1	2.46985	0.0072577	-0.405202	-2.46791	-1.02725	0.159507
1437636_PM_at	E030037K03Rik	northologonaffy			Yes		1.0203	0.9366	5.59337	0.00100976	0.182418	5.48191	#N/A	#N/A
1440202_PM_at	E430024I08Rik	northologonaffy			Yes		-1.01	1	2.04813	0.00495971	-0.493152	-2.02777	#N/A	#N/A
1422412_PM_x_at	Ear3	northologonaffy			Yes		1.3556	0.6654	3.75467	0.00172009	0.361034	2.76982	#N/A	#N/A
1451563_PM_at	Emr4	northologonaffy			Yes		2.5844	0.143	6.13978	0.00284892	0.420922	2.37574	#N/A	#N/A
1438172_PM_x_at	Eri2	ERI2			Yes		1.0525	0.9376	2.15152	0.010732	0.489169	2.04428	#N/A	#N/A
1416913_PM_at	Es1	northologonaffy			Yes		-1.1687	0.1515	-3.53843	0.00295058	0.330294	3.0276	#N/A	#N/A
1451934_PM_at	H2-D1	HLA-C			Yes		1.0491	0.7544	3.98539	0.00701125	0.263247	3.79871	1.19193	0.0172864
1446297_PM_at	Hibadh	northologonaffy			Yes		-1.0905	0.6839	-2.49874	0.00584216	0.436424	2.29135	#N/A	#N/A
1419647_PM_a_at	Ier3	IER3			Yes		-1.21	0.5194	2.57969	0.00243906	-0.469029	-2.13207	-1.45466	0.0106442
1448775_PM_at	Ifi203	northologonaffy			Yes		1.3271	0.0816	2.70247	0.00435465	0.49108	2.03633	#N/A	#N/A
1435040_PM_at	Irak3	IRAK3			Yes		1.6865	0.1067	3.6678	0.00171259	0.4598	2.17486	1.0521	0.132119
1416029_PM_at	Klf10	KLF10			Yes		1.0216	1	2.15132	0.00702686	0.474867	2.10585	-1.20148	0.0805144
1416053_PM_at	Lrrn1	northologonaffy			Yes		-1.119	0.729	2.27915	0.0153025	-0.49099	-2.0367	#N/A	#N/A
1426906_PM_at	Mndal	northologonaffy			Yes		1	1	2.41881	0.0194589	0.413427	2.41881	#N/A	#N/A
1429601_PM_x_at	Mthfd2l	MTHFD2L			Yes		-1.0236	0.9858	2.11095	0.0398911	-0.484906	-2.06226	-1.12978	0.0097862
1423303_PM_at	Paxip1	PAXIP1			Yes		-1.0159	1	2.35446	0.0133543	-0.43147	-2.31766	1.14575	0.0353536
1422889_PM_at	Pcdh18	northologonaffy			Yes		1.031	1	2.70861	0.00813837	0.380622	2.62728	#N/A	#N/A
1424105_PM_a_at	Pttg1	PTTG1			Yes		1.1719	0.2291	2.41006	0.00903667	0.486239	2.0566	1.48839	6.14921e-05
1455438_PM_at	Pxmp4	PXMP4			Yes		-1.1427	0.3442	2.39478	0.0159776	-0.477162	-2.09572	1.10577	0.0355291
1435330_PM_at	Pyhin1	northologonaffy			Yes		1.0091	0.7544	4.06397	0.00701125	0.248294	4.02749	#N/A	#N/A
1448860_PM_at	Rem2	northologonaffy			Yes		1.1067	0.5538	2.28696	0.0255491	0.483918	2.06646	#N/A	#N/A
1424448_PM_at	Trim6	northologonaffy			Yes		1.1681	0.5196	2.50875	0.00712614	0.465619	2.14768	#N/A	#N/A
1444076_PM_at	Zfp81	northologonaffy			Yes		-1.0364	0.9562	2.15416	0.0148988	-0.481108	-2.07853	#N/A	#N/A
1439114_PM_at	Ddx60	DDX60			Yes		1.4283	0.2319	3.88329	0.00495971	0.367795	2.71891	2.04607	6.72236e-06
1425728_PM_at	Gm12185	GNB2L1 /// LOC100289627 /// SNORD95 /// SNORD96A			Yes		1.4166	0.1459	4.05133	0.00172009	0.349666	2.85987	#N/A	#N/A
1418612_PM_at	Slfn1	northologonaffy			Yes		1.9676	0.1366	4.67851	0.00614578	0.42057	2.37773	#N/A	#N/A
1436092_PM_at	---	northologonaffy			Yes		-1.0062	1	-2.04522	0.0106433	0.491988	2.03257	#N/A	#N/A
1443885_PM_at	---	northologonaffy			Yes		1.1442	0.4953	2.5456	0.0352671	0.449474	2.22482	#N/A	#N/A
1459959_PM_at	---	northologonaffy			Yes		-1.4871	0.1294	-3.11964	0.0143303	0.476697	2.09777	#N/A	#N/A
1419759_PM_at	Abcb1a	ABCB1			Yes		1.1971	0.469	2.80287	0.00686016	0.427087	2.34144	-1.42449	0.0138214
1451675_PM_a_at	Alas2	ALAS2			Yes		1.0607	0.5274	2.30611	0.0196207	0.459944	2.17418	1.00976	0.282595
1440927_PM_x_at	Apol11b	northologonaffy			Yes		1.3314	0.2452	3.48818	0.00308111	0.381676	2.62002	#N/A	#N/A
1457307_PM_at	Apol11b	northologonaffy			Yes		1.5615	0.1761	5.90346	0.00382053	0.264511	3.78056	#N/A	#N/A
1448078_PM_at	C76533	northologonaffy			Yes		-1.5364	0.1125	-3.51504	0.00269019	0.437105	2.28778	#N/A	#N/A
1418283_PM_at	Cldn4	CLDN4			Yes		1.744	0.1137	3.75688	0.0489802	0.464217	2.15416	-1.23846	0.0469448
1427168_PM_a_at	Col14a1	COL14A1			Yes		1.5983	0.0586	3.6179	0.0327236	0.441782	2.26356	-1.05404	0.0357171
1438009_PM_at	Gm11276 /// Hist1h2ad /// Hist1h2ao	HIST1H2AB			Yes		1.5363	0.469	3.38702	0.0408216	0.45357	2.20473	1.01859	0.224996
1452757_PM_s_at	Hba-a1 /// Hba-a2	HBA1 /// HBA2			Yes		1.4311	0.7752	4.1364	0.0136232	0.345968	2.89044	#N/A	#N/A
1436086_PM_at	Lca5l /// LOC100044994	northologonaffy			Yes		1.0332	0.6396	-2.09312	0.0337972	-0.493624	-2.02583	#N/A	#N/A
1416309_PM_at	Nusap1	NUSAP1			Yes		2.2815	0.1731	5.02413	0.0050744	0.454105	2.20213	1.46855	0.00017851
1435717_PM_at	Slc30a7	northologonaffy			Yes		1.1895	0.5135	2.64276	0.0157926	0.450093	2.22176	#N/A	#N/A
1452557_PM_a_at	---	northologonaffy				Yes	5.1506	0.0202	22.3051	0.00028641	0.230915	4.3306	#N/A	#N/A
1452417_PM_x_at	2010205A11Rik /// Gm10883 /// Gm1420 /// Gm7202 /// Igk /// Igk-C /// Igk-J1 /// Igk-V28 /// LOC100047628	northologonaffy				Yes	7.2392	0.0192	27.7789	0.000635503	0.260601	3.83729	#N/A	#N/A
1422953_PM_at	Fpr2	FPR2				Yes	4.4613	0.0377	14.0386	0.00292686	0.317786	3.14678	1.32035	0.000305099
1427660_PM_x_at	Gm10883 /// Gm1420 /// Gm7202 /// Igk /// Igk-C /// Igk-J1 /// Igk-V28 /// LOC100047628	northologonaffy				Yes	5.8567	0.0205	24.8446	0.00100976	0.235732	4.24211	#N/A	#N/A
1424305_PM_at	Igj	IGJ				Yes	4.317	0.0282	14.0401	0.00100976	0.307472	3.25233	2.29748	0.0256965
1431299_PM_a_at	2310014H01Rik	northologonaffy					2.1547	0.0318	1.36597	0.100404	1.5774	0.633953	#N/A	#N/A
1455905_PM_at	2610507B11Rik	KIAA0100					-2.0485	0.0319	-1.26752	0.237313	1.61615	0.618754	-1.08741	0.04012
1449462_PM_at	3110049J23Rik	PBLD					-2.4032	0.0373	-2.24656	0.0206351	1.06974	0.93481	-1.88283	0.000188248
1422017_PM_s_at	4833439L19Rik	northologonaffy					-2.5852	0.0456	-1.80022	0.0483144	1.43606	0.696349	#N/A	#N/A
1430379_PM_at	5830411K21Rik	northologonaffy					2.0628	0.0318	1.50332	0.0354024	1.37217	0.728772	#N/A	#N/A
1426168_PM_a_at	A130082M07Rik /// Tcra	northologonaffy					2.3596	0.0339	1.57273	0.0264088	1.50033	0.66652	#N/A	#N/A
1452405_PM_x_at	A130082M07Rik /// Tcra	northologonaffy					2.9109	0.0251	1.6964	0.0691442	1.71592	0.582776	#N/A	#N/A
1443044_PM_at	A830091E24	northologonaffy					-2.123	0.0375	-1.41123	0.208639	1.50437	0.664729	#N/A	#N/A
1427224_PM_at	Acsm2	ACSM2A /// ACSM2B					-3.1004	0.0306	-1.91022	0.124506	1.62307	0.616116	#N/A	#N/A
1441781_PM_at	AI317158	northologonaffy					-2.0541	0.0597	-2.65303	0.00435465	0.774233	1.2916	#N/A	#N/A
1445481_PM_at	AI317158	northologonaffy					-2.4077	0.0439	-2.49672	0.018924	0.964334	1.03699	#N/A	#N/A
1455161_PM_at	AI504432	northologonaffy					5.2369	0.0063	2.47307	0.0264088	2.11757	0.47224	#N/A	#N/A
1456064_PM_at	AI504432	northologonaffy					2.2507	0.0289	1.24005	0.335452	1.81497	0.550972	#N/A	#N/A
1457797_PM_at	AI605517	northologonaffy					-1.8146	0.0821	-2.36633	0.0153025	0.766828	1.30407	#N/A	#N/A
1434067_PM_at	AI662270	northologonaffy					4.8647	0.0059	3.81602	0.00653001	1.27481	0.784432	#N/A	#N/A
1419810_PM_x_at	Arhgap9	northologonaffy					2.7766	0.0136	1.573	0.0687557	1.76518	0.566514	#N/A	#N/A
1436097_PM_x_at	Arhgap9	northologonaffy					2.2412	0.0133	1.62267	0.0701093	1.38116	0.724027	#N/A	#N/A
1449619_PM_s_at	Arhgap9	northologonaffy					2.0117	0.0154	1.24314	0.468472	1.61827	0.617942	#N/A	#N/A
1421286_PM_a_at	Atp4a	ATP4A					-2.0569	0.0288	-1.24098	0.186136	1.6575	0.603318	-1.06157	0.0680764
1458815_PM_at	AU021884	northologonaffy					-1.9215	0.0493	-2.61087	0.0212525	0.735971	1.35875	#N/A	#N/A
1427041_PM_at	BC013712	C1orf38					3.9051	0.0213	2.14739	0.022386	1.81852	0.549897	2.50569	1.74502e-11
1439293_PM_at	BC031353	northologonaffy					-2.299	0.0459	-1.9327	0.0403339	1.1895	0.840687	#N/A	#N/A
1424629_PM_at	Brca1	BRCA1					2.0957	0.0492	1.1991	0.659585	1.74774	0.572167	-1.01172	0.219349
1422755_PM_at	Btk	BTK					2.6657	0.0292	1.34413	0.292878	1.98322	0.50423	1.54116	6.35034e-08
1455656_PM_at	Btla	northologonaffy					2.5358	0.0214	1.43088	0.10293	1.77218	0.564278	#N/A	#N/A
1457334_PM_at	C130057M05Rik	northologonaffy					-2.017	0.0421	-1.60487	0.0335749	1.25681	0.795664	#N/A	#N/A
1419482_PM_at	C3ar1	C3AR1					9.6499	0.0037	4.13559	0.0127119	2.33338	0.428562	5.56083	9.17529e-16
1419483_PM_at	C3ar1	C3AR1					8.9738	0.0082	3.70741	0.0110288	2.42051	0.413135	5.56083	9.17529e-16
1417504_PM_at	Calb1	CALB1					-2.1342	0.0318	-2.5558	0.0175984	0.835051	1.19753	-2.79443	0.00307906
1448738_PM_at	Calb1	CALB1					-3.7133	0.0283	-3.00628	0.0125878	1.23518	0.809597	-2.79443	0.00307906
1456934_PM_at	Calb1	CALB1					-2.4805	0.0582	-2.71749	0.00900356	0.912789	1.09554	-2.79443	0.00307906
1458836_PM_at	Calb1	CALB1					-2.7494	0.0748	-2.20589	0.0032961	1.2464	0.802309	-2.79443	0.00307906
1418981_PM_at	Casp12	northologonaffy					2.8781	0.0349	1.96553	0.0260693	1.4643	0.682921	#N/A	#N/A
1418770_PM_at	Cd2	CD2					2.5018	0.0474	1.68245	0.0601464	1.48701	0.672489	1.37435	0.0317402
1460415_PM_a_at	Cd40	CD40					2.4349	0.0227	1.32357	0.306561	1.83966	0.54358	1.34769	6.12501e-06
1428735_PM_at	Cd69	CD69					3.8637	0.033	2.06545	0.0221782	1.87064	0.534577	1.16214	0.108189
1422875_PM_at	Cd84	CD84					5.0983	0.0306	2.59293	0.0253149	1.96623	0.508586	1.13805	0.00217637
1439117_PM_at	Clmn	CLMN					-2.0244	0.0204	-1.12413	0.689998	1.80082	0.555302	-1.0214	0.260772
1422632_PM_at	Ctsw	CTSW					2.3485	0.0493	1.21878	0.486676	1.92693	0.518961	1.03121	0.210172
1429298_PM_at	Ddah1	DDAH1					-2.0878	0.0373	-1.42187	0.0723149	1.46834	0.681039	-1.40306	0.00793252
1419269_PM_at	Dut	DUT					-2.0338	0.0133	-1.26898	0.415506	1.60268	0.623957	1.08381	0.0339086
1443504_PM_at	E330022O07	northologonaffy					-2.4018	0.0141	-2.26123	0.0217177	1.06218	0.941458	#N/A	#N/A
1417104_PM_at	Emp3	EMP3					2.3216	0.0171	1.21948	0.596101	1.90378	0.52527	2.34812	3.84446e-09
1448891_PM_at	Fcrls	northologonaffy					2.6029	0.027	1.35984	0.199627	1.91412	0.522434	#N/A	#N/A
1433963_PM_a_at	Fermt3	northologonaffy					2.5651	0.0319	1.42112	0.260429	1.80502	0.554012	#N/A	#N/A
1452410_PM_a_at	Fes	FES					2.1749	0.0405	1.17935	0.671471	1.84411	0.542266	1.26355	0.00133222
1450771_PM_at	Fut9	FUT9					-2.878	0.0401	-1.87051	0.0768843	1.53861	0.649936	1.00342	0.273287
1443686_PM_at	H2-DMb2	HLA-DMB					13.2503	0.0129	7.89136	0.011794	1.67909	0.595562	1.98712	4.01094e-08
1443687_PM_x_at	H2-DMb2	HLA-DMB					14.6122	0.0135	7.91157	0.0110288	1.84693	0.541438	1.98712	4.01094e-08
1431182_PM_at	Hspa8 /// LOC624853 /// LOC641192	HSPA8 /// SNORD14C /// SNORD14D					-2.2189	0.0059	-1.13539	0.670227	1.95433	0.511683	#N/A	#N/A
1451632_PM_a_at	Ighg	northologonaffy					21.3478	0.016	14.1769	0.00100976	1.50582	0.66409	#N/A	#N/A
1421408_PM_at	Igsf6	IGSF6					4.1276	0.0107	2.15602	0.00203805	1.91446	0.52234	3.43974	3.85087e-11
1434903_PM_s_at	Il1rl2	IL1RL2					2.6244	0.0538	2.23087	0.0267178	1.17642	0.850036	-1.00493	0.287427
1419128_PM_at	Itgax	ITGAX					4.2624	0.0044	1.89295	0.0295656	2.25172	0.444105	1.17523	0.00401767
1443054_PM_at	Kcnj15	KCNJ15					-4.9521	0.0262	-3.03472	0.0229047	1.63181	0.612818	-1.47697	0.0185458
1435342_PM_at	Kcnk6	northologonaffy					2.5163	0.0275	1.31718	0.160071	1.91038	0.523457	#N/A	#N/A
1437886_PM_at	Klhl6	northologonaffy					2.2032	0.0129	1.26228	0.321495	1.74543	0.572925	#N/A	#N/A
1448025_PM_at	LOC100038947 /// Sirpb1a /// Sirpb1b	northologonaffy					10.4969	0.0054	4.02182	0.0098426	2.60998	0.383145	#N/A	#N/A
1448786_PM_at	LOC100045163 /// Plbd1	PLBD1					2.2305	0.0044	1.21768	0.424333	1.83176	0.545923	1.07697	0.138823
1420465_PM_s_at	LOC100048885 /// LOC100189605 /// Mup1 /// Mup10 /// Mup12 /// Mup13 /// Mup2 /// Mup7 /// Mup8	northologonaffy					1.8667	0.6708	-3.25739	0.00510408	-0.573082	-1.74495	#N/A	#N/A
1455665_PM_at	LOC631639 /// Lonrf1	LONRF1					-2.1626	0.0499	-1.14078	0.630464	1.89569	0.527512	#N/A	#N/A
1425226_PM_x_at	LOC665506	northologonaffy					5.4853	0.0289	2.13741	0.0350332	2.56635	0.389659	#N/A	#N/A
1417756_PM_a_at	Lsp1	LSP1					2.6932	0.0144	1.43463	0.156087	1.87726	0.532692	1.24282	0.000144258
1425548_PM_a_at	Lst1	northologonaffy					3.7195	0.0169	2.25875	0.0288259	1.64671	0.607273	#N/A	#N/A
1450562_PM_at	Ly6f	northologonaffy					-3.5196	0.1234	-2.8933	0.0242729	1.21646	0.822055	#N/A	#N/A
1415945_PM_at	Mcm5	MCM5					2.0334	0.0431	1.23364	0.389279	1.64831	0.606683	1.11853	0.109413
1436808_PM_x_at	Mcm5	MCM5					2.7439	0.0206	1.73746	0.102348	1.57925	0.63321	1.11853	0.109413
1456439_PM_x_at	Mical1	MICAL1					2.1481	0.0194	1.4118	0.126005	1.52153	0.657232	1.37367	0.000312159
1427434_PM_at	Naip6	LOC100509323 /// NAIP					2.3714	0.0302	1.42418	0.122469	1.66511	0.600562	#N/A	#N/A
1424893_PM_at	Ndel1	NDEL1					-2.015	0.0118	-1.59304	0.104975	1.26486	0.790603	-1.24125	0.00131103
1446742_PM_at	Nfia	northologonaffy					-2.3706	0.0319	-1.51292	0.129962	1.56688	0.638213	#N/A	#N/A
1438796_PM_at	Nr4a3	NR4A3					1.921	0.0172	-2.39151	0.0115638	-0.803265	-1.24492	-1.48734	4.04828e-07
1437060_PM_at	Olfm4	OLFM4					2.3844	0.0206	1.42351	0.298513	1.67501	0.597012	1.01593	0.299814
1418809_PM_at	Pira2	LILRA6 /// LILRB3					3.4034	0.034	1.62714	0.0462411	2.09164	0.478093	#N/A	#N/A
1417963_PM_at	Pltp	PLTP					3.1411	0.0158	1.64183	0.0181719	1.91319	0.522687	-1.56337	0.00295871
1456424_PM_s_at	Pltp	PLTP					2.7155	0.0109	1.40703	0.251858	1.92994	0.51815	-1.56337	0.00295871
1424902_PM_at	Plxdc1	PLXDC1					-2.0303	0.0377	1.05138	0.846478	-1.93109	-0.517841	1.00937	0.265022
1460336_PM_at	Ppargc1a	PPARGC1A					-3.0721	0.0207	-1.85026	0.0343846	1.66038	0.602272	-1.41232	0.00238319
1429464_PM_at	Prkaa2	PRKAA2					-2.5117	0.0282	-1.60708	0.0674674	1.56289	0.639839	-1.00737	0.287881
1460188_PM_at	Ptpn6	PTPN6					3.0979	0.0103	1.69679	0.109806	1.82576	0.547716	1.84649	7.74136e-08
1417620_PM_at	Rac2	RAC2					3.8892	0.0101	2.12216	0.0898947	1.83266	0.545654	2.64329	5.42822e-09
1440208_PM_at	Rac2	RAC2					2.0225	0.0481	1.91654	0.0330199	1.05527	0.947622	2.64329	5.42822e-09
1448506_PM_at	Serpina6	SERPINA6					-7.8177	0.018	-18.5708	0.000881011	0.420968	2.37548	-1.62835	0.00486718
1422601_PM_at	Serpinb9	SERPINB9					2.2826	0.0141	1.52411	0.250875	1.49769	0.667696	-1.11424	0.0586082
1439790_PM_at	Serpinb9	SERPINB9					1.9954	0.0207	3.06512	0.00711256	0.650986	1.53613	-1.11424	0.0586082
1430629_PM_at	Slc16a14	northologonaffy					-2.6518	0.1062	-3.36474	0.022458	0.788114	1.26885	#N/A	#N/A
1439661_PM_at	Slc16a14	northologonaffy					-2.4792	0.145	-3.93051	0.00510408	0.630756	1.5854	#N/A	#N/A
1426432_PM_a_at	Slc4a4	SLC4A4					-2.3348	0.0444	-1.78622	0.0634567	1.30714	0.76503	-1.34473	0.0054577
1440227_PM_at	Slc5a3	SLC5A3					-2.4901	0.0275	-1.88434	0.0140898	1.32146	0.756737	#N/A	#N/A
1437675_PM_at	Slc8a1	SLC8A1					-3.1609	0.0059	-2.55173	0.00914512	1.23874	0.807274	-1.02924	0.169074
1440201_PM_at	Slc8a1	SLC8A1					-2.2186	0.0202	-1.72617	0.102978	1.28524	0.778062	-1.02924	0.169074
1415935_PM_at	Smoc2	northologonaffy					2.3243	0.0292	1.44849	0.27901	1.60465	0.623189	#N/A	#N/A
1456922_PM_at	Snx29	SNX29					-1.8287	0.1034	-2.36182	0.011794	0.774274	1.29153	#N/A	#N/A
1429240_PM_at	Stard4	northologonaffy					-2.3842	0.0369	-1.69562	0.0496046	1.40612	0.711177	#N/A	#N/A
1418262_PM_at	Sykb	SYK					2.2557	0.0383	1.16256	0.440677	1.94031	0.515382	1.79784	1.92107e-07
1438033_PM_at	Tef	TEF					-2.5778	0.0373	-2.70368	0.0157926	0.953421	1.04885	-1.09971	0.0097546
1423135_PM_at	Thy1	THY1					4.6064	0.0222	1.9297	0.0470734	2.3871	0.418919	1.16102	0.137045
1444546_PM_at	Tifab	northologonaffy					2.4338	0.0249	1.58116	0.24802	1.53925	0.649666	#N/A	#N/A
1422010_PM_at	Tlr7	TLR7					3.4168	0.0192	3.16716	0.0165145	1.07881	0.926949	1.38256	2.41971e-06
1449640_PM_at	Tlr7	TLR7					2.4755	0.0077	1.29716	0.213389	1.90842	0.523993	1.38256	2.41971e-06
1452948_PM_at	Tnfaip8l2	northologonaffy					2.1054	0.0299	1.10051	0.743248	1.91309	0.522715	#N/A	#N/A
1421550_PM_a_at	Trim34	TRIM34 /// TRIM6-TRIM34					2.4899	0.0135	1.56066	0.0649081	1.59542	0.626794	#N/A	#N/A
1424857_PM_a_at	Trim34	TRIM34 /// TRIM6-TRIM34					4.2352	0.0013	1.62365	0.0339159	2.60844	0.383371	#N/A	#N/A
1426092_PM_a_at	Trim34	TRIM34 /// TRIM6-TRIM34					2.2304	0.0058	1.44865	0.140598	1.53962	0.64951	#N/A	#N/A
1426093_PM_at	Trim34	TRIM34 /// TRIM6-TRIM34					1.6324	0.026	2.25939	0.0226751	0.7225	1.38408	#N/A	#N/A
1425206_PM_a_at	Ube3a	UBE3A					-2.0406	0.0221	-1.27741	0.442074	1.59745	0.625997	1.01029	0.249723
1438258_PM_at	Vldlr	VLDLR					-2.6277	0.0305	-1.92749	0.0155001	1.36327	0.733531	-1.11868	0.101524
1452065_PM_at	Vstm2a	northologonaffy					-2.184	0.0462	-1.11121	0.831564	1.96544	0.508792	#N/A	#N/A
1437926_PM_at	Xpnpep3	northologonaffy					-2.1502	0.013	-1.32733	0.12023	1.61996	0.617301	#N/A	#N/A
1426993_PM_at	Xpr1	northologonaffy					-2.5624	0.0285	-1.75152	0.0383075	1.46294	0.683554	#N/A	#N/A
1428864_PM_at	5530400B01Rik /// Dusp8	DUSP8					1.4735	0.1217	2.26301	0.0499769	0.651136	1.53578	-1.13028	0.00356457
1418911_PM_s_at	Acsl4	ACSL4					1.4248	0.2152	2.05637	0.0350332	0.692895	1.44322	1.08963	0.029281
1422561_PM_at	Adamts5 /// LOC100048332	ADAMTS5					1.2662	0.39	2.21271	0.0312598	0.572248	1.74749	2.29697	2.78102e-08
1426942_PM_at	Aim1	AIM1					1.1927	0.0757	2.27031	0.0110503	0.525366	1.90344	2.03542	1.83369e-08
1425387_PM_at	Akr1c20	northologonaffy					-2.4455	0.0275	1.47925	0.44532	-1.65317	-0.604899	#N/A	#N/A
1426936_PM_at	BC005512 /// F630007L15Rik /// Gm6958	northologonaffy					-1.1504	0.6971	2.12741	0.00977078	-0.540755	-1.84927	#N/A	#N/A
1448595_PM_a_at	Bex1	northologonaffy					1.196	0.3423	2.14781	0.0408395	0.556869	1.79576	#N/A	#N/A
1423635_PM_at	Bmp2	BMP2					1.158	0.4071	2.03783	0.0229047	0.568227	1.75986	1.29147	0.0409162
1422659_PM_at	Camk2d	northologonaffy					1.27	0.1349	2.03008	0.0170819	0.625586	1.5985	#N/A	#N/A
1448659_PM_at	Casp7	CASP7					1.4383	0.0115	2.27937	0.00833926	0.630987	1.58482	1.64096	2.57282e-11
1424465_PM_at	Ccdc58	northologonaffy					-1.2031	0.148	-2.06273	0.00407376	0.583238	1.71457	#N/A	#N/A
1429095_PM_at	Cenpp	northologonaffy					1.2048	0.416	2.22245	0.00333048	0.542118	1.84462	#N/A	#N/A
1438133_PM_a_at	Cyr61	CYR61					1.1914	0.7544	2.34919	0.0206791	0.507172	1.97172	-1.59818	0.0139261
1438096_PM_a_at	Dtymk	DTYMK					1.3277	0.0563	2.28766	0.00397977	0.580372	1.72303	1.15885	0.018196
1455790_PM_at	E2f2	E2F2					1.163	0.3301	2.00718	0.026469	0.579417	1.72587	-1.18549	3.34798e-05
1448797_PM_at	Elk3	ELK3					1.419	0.0301	2.15562	0.00719095	0.658271	1.51913	1.06022	0.0621207
1433796_PM_at	Endod1	ENDOD1					1.1718	0.6411	2.09496	0.0138466	0.559367	1.78774	1.05658	0.169649
1442804_PM_at	Fgr	FGR					1.6058	0.1921	2.23298	0.0302612	0.719146	1.39054	2.53926	5.7674e-14
1423681_PM_at	Ftsjd2	RNF8					1.4338	0.0506	2.14959	0.0110503	0.667012	1.49922	1.004	0.292672
1424647_PM_at	Gabrp	GABRP					1.3924	0.2757	2.03843	0.034288	0.683077	1.46396	-1.0622	0.187803
1437185_PM_s_at	Gm9844 /// LOC100048142 /// Tmsb10	northologonaffy					3.238	0.0071	3.31585	0.012014	0.976526	1.02404	#N/A	#N/A
1455946_PM_x_at	Gm9844 /// LOC100048142 /// Tmsb10	northologonaffy					1.1891	0.2083	2.28088	0.0158327	0.521339	1.91814	#N/A	#N/A
1425545_PM_x_at	H2-D1	HLA-C					2.3584	0.0089	3.43495	0.00299312	0.68658	1.45649	1.19193	0.0172864
1425614_PM_x_at	H2-D1	HLA-C					3.1672	0.0092	3.35112	0.00660434	0.945106	1.05808	1.19193	0.0172864
1426324_PM_at	H2-D1	HLA-C					2.5006	0.0132	2.07023	0.00808586	1.20788	0.827897	1.19193	0.0172864
1451683_PM_x_at	H2-D1	HLA-C					2.3604	0.027	2.0738	0.0155001	1.13822	0.878568	1.19193	0.0172864
1451784_PM_x_at	H2-D1	HLA-C					2.3005	0.0093	3.28911	0.00808586	0.699421	1.42975	1.19193	0.0172864
1452544_PM_x_at	H2-D1	HLA-C					3.0639	0.0082	3.01515	0.00446807	1.01616	0.984097	1.19193	0.0172864
1449271_PM_a_at	Hebp2	HEBP2					1.2762	0.3939	2.31688	0.0384408	0.550842	1.8154	1.01803	0.271963
1423531_PM_a_at	Hnrnpa1	HNRNPA1					1.2924	0.1628	2.06642	0.0266149	0.625444	1.59886	-1.05721	0.127104
1417612_PM_at	Ier5	IER5					1.6623	0.0286	2.74191	0.0148988	0.606254	1.64947	1.87142	4.16808e-05
1451567_PM_a_at	Ifi203	northologonaffy					3.0437	0.0042	1.87506	0.0291937	1.62327	0.61604	#N/A	#N/A
1423557_PM_at	Ifngr2	IFNGR2					1.2797	0.209	2.15436	0.0116431	0.594018	1.68345	1.28644	0.00271886
1421098_PM_at	LOC100047840 /// Stap1	STAP1					1.5127	0.2718	2.20094	0.0401506	0.687276	1.45502	1.0444	0.249304
1427042_PM_at	Mal2	northologonaffy					1.3894	0.0807	2.14093	0.019493	0.648986	1.54087	#N/A	#N/A
1418787_PM_at	Mbl2	MBL2					-1.1391	0.0958	-2.05648	0.0267178	0.553929	1.80528	-1.03176	0.0618029
1436021_PM_at	Mfsd4	northologonaffy					-2.02	0.0425	-1.95573	0.0109423	1.03289	0.968162	#N/A	#N/A
1439351_PM_at	Mfsd4	northologonaffy					-1.1649	0.448	-2.3163	0.00446384	0.502917	1.9884	#N/A	#N/A
1452231_PM_x_at	Mndal	northologonaffy					1.3871	0.1853	2.67454	0.00902027	0.518631	1.92815	#N/A	#N/A
1416505_PM_at	Nr4a1	NR4A1					-1.3398	0.6632	2.03561	0.00902027	-0.658199	-1.5193	-1.90315	3.09655e-08
1455966_PM_s_at	Nudt21	NUDT21					-1.5975	0.0412	2.10402	0.0179593	-0.759266	-1.31706	-1.02846	0.233209
1422041_PM_at	Pilrb1	northologonaffy					1.3726	0.1031	2.1579	0.0324641	0.636087	1.57211	#N/A	#N/A
1429909_PM_at	Prr5l	PRR5L					1.1712	0.5241	2.0134	0.0466112	0.581708	1.71908	1.22004	5.39015e-06
1447914_PM_x_at	Prr5l	northologonaffy					1.3866	0.0397	2.1277	0.01031	0.651695	1.53446	#N/A	#N/A
1431057_PM_a_at	Prss23	PRSS23					1.3222	0.245	2.21562	0.0378701	0.596746	1.67576	1.51296	0.00653737
1436336_PM_at	Ptrh1	northologonaffy					1.5372	0.0729	2.3775	0.0152883	0.646571	1.54662	#N/A	#N/A
1438390_PM_s_at	Pttg1	PTTG1					1.333	0.0976	2.03825	0.0212795	0.654012	1.52902	1.48839	6.14921e-05
1435331_PM_at	Pyhin1	northologonaffy					5.8552	0.0096	5.41522	0.00292686	1.08125	0.924851	#N/A	#N/A
1416527_PM_at	Rab32	RAB32					1.1867	0.469	2.33592	0.0150822	0.508011	1.96846	1.22558	0.00813732
1422630_PM_at	Rad50	RAD50					1.2874	0.1261	2.04127	0.0189439	0.630676	1.5856	1.03098	0.19908
1416286_PM_at	Rgs4	RGS4					1.2908	0.416	2.14383	0.0367117	0.6021	1.66085	1.67013	0.000451017
1421009_PM_at	Rsad2	RSAD2					1.3661	0.3038	2.60748	0.00292686	0.523919	1.90869	8.37145	5.17731e-11
1436058_PM_at	Rsad2	RSAD2					1.7173	0.0136	2.07757	0.0179593	0.826603	1.20977	8.37145	5.17731e-11
1451809_PM_s_at	Rwdd3	RWDD3					-1.2126	0.3345	2.14331	0.00333764	-0.56575	-1.76756	1.20277	0.000503626
1460235_PM_at	Scarb2	SCARB2					1.2916	0.0539	2.1783	0.00485675	0.59294	1.68651	1.48951	0.000124197
1417816_PM_s_at	Serinc3	SERINC3					1.2153	0.2856	2.10882	0.0164127	0.576313	1.73517	1.0063	0.29468
1427275_PM_at	Smc4	SMC4					1.372	0.0695	2.62526	0.012149	0.522597	1.91352	1.47542	2.24504e-07
1452197_PM_at	Smc4	SMC4					2.0237	0.0089	1.6261	0.109202	1.2445	0.803538	1.47542	2.24504e-07
1437311_PM_at	Snhg11	northologonaffy					-1.085	0.5335	-2.06632	0.0481115	0.525079	1.90447	#N/A	#N/A
1418507_PM_s_at	Socs2	SOCS2					1.4281	0.3538	2.62254	0.0122796	0.544533	1.83644	1.07299	0.191867
1433575_PM_at	Sox4	SOX4					2.1795	0.0241	2.39278	0.0271959	0.910871	1.09785	1.34403	0.0179646
1449370_PM_at	Sox4	SOX4					1.6802	0.0881	2.92599	0.0187074	0.574219	1.7415	1.34403	0.0179646
1422967_PM_a_at	Tfrc	TFRC					-1.0955	0.7627	-2.13524	0.0210551	0.513045	1.94915	-1.14549	0.140453
1452661_PM_at	Tfrc	TFRC					-1.7602	0.0297	-2.19122	0.0236724	0.803298	1.24487	-1.14549	0.140453
1460014_PM_at	Treml4	northologonaffy					1.3565	0.2361	2.34537	0.0315135	0.578392	1.72893	#N/A	#N/A
1451127_PM_at	Vopp1	VOPP1					1.3518	0.1169	2.02424	0.0348871	0.667829	1.49739	#N/A	#N/A
1450151_PM_at	Zfp316	northologonaffy					-1.5298	0.129	2.08328	0.00269851	-0.734317	-1.36181	#N/A	#N/A
1459386_PM_at	Zfp709	ZNF14					-1.0929	0.7164	2.00819	0.0367117	-0.544224	-1.83748	1.09208	0.0606363
1443858_PM_at	9230105E10Rik	TRIM5					1.7558	0.0234	2.42932	0.0157926	0.722745	1.38361	1.80038	1.78517e-08
1460134_PM_at	9330175E14Rik	northologonaffy					3.29	0.0175	2.28743	0.0171939	1.43828	0.695276	#N/A	#N/A
1436172_PM_at	9530028C05	northologonaffy					2.3465	0.0135	2.46724	0.0148988	0.951082	1.05143	#N/A	#N/A
1455581_PM_x_at	9530028C05	northologonaffy					2.1174	0.018	2.16756	0.029682	0.976845	1.0237	#N/A	#N/A
1417976_PM_at	Ada	ADA					2.5199	0.0175	2.48125	0.0298594	1.01559	0.984649	2.16891	1.12825e-11
1434268_PM_at	Adar	ADAR					2.2624	0.0179	2.70612	0.00469736	0.836048	1.1961	1.85649	6.97418e-10
1435665_PM_at	AI451617	northologonaffy					6.0483	0.0036	5.68479	0.00180522	1.06395	0.939894	#N/A	#N/A
1457035_PM_at	AI607873	northologonaffy					5.1427	0.0012	3.64126	0.0138913	1.41233	0.708048	#N/A	#N/A
1424518_PM_at	Apol9a /// Apol9b	northologonaffy					3.8791	0.0175	3.65118	0.0814083	1.06242	0.941249	#N/A	#N/A
1449289_PM_a_at	B2m	B2M					1.5421	0.0046	2.38086	0.00275152	0.647706	1.54391	1.23032	6.77027e-05
1452428_PM_a_at	B2m	B2M					1.8983	0.0037	2.48184	0.010732	0.764879	1.3074	1.23032	6.77027e-05
1435454_PM_a_at	BC006779	northologonaffy					2.681	0.0054	1.94228	0.0329197	1.38033	0.724464	#N/A	#N/A
1425394_PM_at	BC023105	northologonaffy					17.6889	0.0071	7.27405	0.0164608	2.43179	0.41122	#N/A	#N/A
1424921_PM_at	Bst2	BST2					3.506	0.0033	4.54606	0.0203838	0.771219	1.29665	1.12819	0.196209
1424041_PM_s_at	C1s /// LOC100044326	C1S					2.638	0.0046	2.43067	0.0466112	1.08529	0.921416	1.05036	0.253706
1416051_PM_at	C2	C2					1.8251	0.0131	2.14218	0.0242729	0.851964	1.17376	1.48206	0.00133596
1418021_PM_at	C4b	C4A /// C4B /// LOC100293534					10.6908	0.0053	6.85911	0.00100976	1.55863	0.641591	#N/A	#N/A
1449556_PM_at	C920025E04Rik /// H2-T23	HLA-E					1.9934	0.0141	2.42405	0.0176372	0.82236	1.21601	1.50269	0.000139379
1421228_PM_at	Ccl7	CCL7					3.388	0.05	1.84255	0.0532725	1.83875	0.543848	1.11794	0.00238319
1449507_PM_a_at	Cd47	CD47					1.9882	0.0205	2.00205	0.0463764	0.99307	1.00698	1.19196	0.00840822
1426970_PM_a_at	Cdh29 /// Uba7	UBA7					2.0787	0.0133	1.43571	0.114457	1.44788	0.690665	1.21034	0.053338
1450484_PM_a_at	Cmpk2	northologonaffy					2.0024	0.0172	2.20929	0.0325711	0.90634	1.10334	#N/A	#N/A
1422437_PM_at	Col5a2	COL5A2					2.4321	0.005	2.08376	0.0375716	1.16717	0.856774	1.87791	1.84974e-09
1417494_PM_a_at	Cp	CP					6.49	0.0166	4.58937	0.0221782	1.41414	0.707145	1.11259	0.0710292
1417495_PM_x_at	Cp	CP					5.4209	0.0233	2.76678	0.0992956	1.95929	0.51039	1.11259	0.0710292
1417496_PM_at	Cp	CP					3.1429	0.0314	3.14669	0.0442012	0.998786	1.00122	1.11259	0.0710292
1448734_PM_at	Cp	CP					5.8405	0.019	5.17074	0.0264088	1.12953	0.885327	1.11259	0.0710292
1448735_PM_at	Cp	CP					2.1516	0.0117	2.04938	0.0508815	1.04989	0.95248	1.11259	0.0710292
1455393_PM_at	Cp	CP					6.2017	0.017	5.18687	0.0164608	1.19565	0.836366	1.11259	0.0710292
1418930_PM_at	Cxcl10	CXCL10					5.2018	0.0082	2.7043	0.0779667	1.92354	0.519874	2.2096	0.00501753
1419697_PM_at	Cxcl11	CXCL11					3.3477	0.0752	2.02156	0.0401479	1.65598	0.603873	1.14248	0.0777755
1418718_PM_at	Cxcl16	northologonaffy					1.9895	0.0202	2.35948	0.0329018	0.84319	1.18597	#N/A	#N/A
1449195_PM_s_at	Cxcl16	northologonaffy					2.2657	0.0247	1.76911	0.116069	1.2807	0.780826	#N/A	#N/A
1438868_PM_at	D14Ertd668e	PHF11					3.8772	0.0018	3.63404	0.0056102	1.06691	0.93729	1.78057	1.16792e-09
1436562_PM_at	Ddx58	DDX58					3.2267	0.0087	2.60854	0.0523308	1.23696	0.808432	3.24438	2.85809e-09
1456890_PM_at	Ddx58	DDX58					2.5411	0.0009	2.33813	0.0122859	1.08682	0.92012	3.24438	2.85809e-09
1451426_PM_at	Dhx58	DHX58					3.5626	0.0255	4.03761	0.00292686	0.882362	1.13332	1.68153	1.37533e-06
1435208_PM_at	Dtx3l	northologonaffy					3.8787	0.007	3.25844	0.010732	1.19037	0.840076	#N/A	#N/A
1439825_PM_at	Dtx3l	northologonaffy					2.9804	0.0071	3.6102	0.0145697	0.825557	1.2113	#N/A	#N/A
1422005_PM_at	Eif2ak2	EIF2AK2					2.3678	0.0005	2.1384	0.011794	1.10728	0.903116	2.31225	2.13056e-12
1422006_PM_at	Eif2ak2	EIF2AK2					2.1167	0.0138	3.12995	0.0125878	0.676272	1.47869	2.31225	2.13056e-12
1440866_PM_at	Eif2ak2	EIF2AK2					2.5915	0.032	2.70773	0.0492524	0.957093	1.04483	2.31225	2.13056e-12
1437868_PM_at	Fam46a	FAM46A					1.9617	0.0115	2.83921	0.00269851	0.690927	1.44733	1.16988	0.0691675
1434991_PM_at	Fbxw17	northologonaffy					2.4357	0.0117	2.31464	0.0292909	1.05229	0.950308	#N/A	#N/A
1417876_PM_at	Fcgr1	FCGR1A /// FCGR1B /// FCGR1C					12.0251	0.0018	4.85441	0.0184811	2.47714	0.403691	#N/A	#N/A
1418240_PM_at	Gbp2	northologonaffy					5.6869	0.0141	2.99355	0.0498255	1.89971	0.526397	#N/A	#N/A
1435906_PM_x_at	Gbp2	northologonaffy					7.505	0.0088	4.21074	0.0324641	1.78236	0.561055	#N/A	#N/A
1418392_PM_a_at	Gbp3	northologonaffy					3.6444	0.0069	3.92634	0.00616614	0.928204	1.07735	#N/A	#N/A
1425156_PM_at	Gbp6	northologonaffy					1.9403	0.0305	2.19277	0.018924	0.884871	1.13011	#N/A	#N/A
1434380_PM_at	Gbp6	northologonaffy					2.7985	0.0082	2.90684	0.00563656	0.962712	1.03873	#N/A	#N/A
1449220_PM_at	Gimap3 /// LOC100044538	GIMAP1-GIMAP5 /// GIMAP5					2.7227	0.0132	1.89593	0.0206006	1.43609	0.696334	#N/A	#N/A
1431591_PM_s_at	Gm9706 /// Isg15	ISG15					4.3583	0.013	4.23732	0.016143	1.02856	0.972234	6.56025	2.98019e-08
1429184_PM_at	Gvin1	northologonaffy					4.5333	0.0067	7.19418	0.00171259	0.630133	1.58697	#N/A	#N/A
1424948_PM_x_at	H2-D1 /// H2-K1 /// LOC100044874	northologonaffy					3.1176	0.0086	3.20899	0.0116955	0.971519	1.02932	#N/A	#N/A
1427651_PM_x_at	H2-D1 /// H2-L /// LOC636948	HLA-C					3.0689	0.0077	2.69302	0.0114617	1.13957	0.877524	1.19193	0.0172864
1451644_PM_a_at	H2-gs10 /// H2-Q6 /// LOC68395	HLA-B					3.4506	0.0096	4.44055	0.00469736	0.777056	1.28691	1.32603	0.00472185
1425336_PM_x_at	H2-K1	HLA-C					3.4072	0.0054	4.30377	0.00292686	0.79167	1.26315	1.19193	0.0172864
1427746_PM_x_at	H2-K1	HLA-C					3.218	0.0109	3.26547	0.00792649	0.985472	1.01474	1.19193	0.0172864
1451593_PM_at	H2-K1	HLA-C					3.8534	0.0082	2.57173	0.00878277	1.49836	0.667397	1.19193	0.0172864
1451931_PM_x_at	H2-L	HLA-C					2.2387	0.0191	3.2881	0.00270551	0.680835	1.46878	1.19193	0.0172864
1421358_PM_at	H2-M3	HLA-F					2.7328	0.018	1.79221	0.0219504	1.5248	0.655824	1.35037	0.00241856
1431008_PM_at	H2-Q6 /// LOC68395	HLA-B					3.0562	0.0094	2.64214	0.00410515	1.15673	0.864508	1.32603	0.00472185
1418536_PM_at	H2-Q7	HLA-B					2.9247	0.0121	3.66993	0.00171259	0.796939	1.2548	1.32603	0.00472185
1449875_PM_s_at	H2-T10 /// H2-T22 /// H2-T9	northologonaffy					1.9503	0.0231	2.93916	0.00849863	0.663547	1.50705	#N/A	#N/A
1422160_PM_at	H2-T24	northologonaffy					1.8595	0.0118	3.51629	0.00116491	0.528834	1.89095	#N/A	#N/A
1431095_PM_a_at	Herc5	HERC6					3.1033	0.0187	3.32549	0.00789689	0.933172	1.07161	6.90199	7.16758e-15
1432026_PM_a_at	Herc5	HERC6					2.1399	0.0483	1.96055	0.111213	1.09147	0.916196	6.90199	7.16758e-15
1438037_PM_at	Herc5	HERC6					5.1656	0.0059	3.0011	0.0185467	1.72122	0.580982	6.90199	7.16758e-15
1453757_PM_at	Herc5	HERC6					3.0659	0.0134	2.13311	0.0155001	1.43729	0.695752	6.90199	7.16758e-15
1449038_PM_at	Hsd11b1	HSD11B1					1.3039	0.0349	2.02075	0.0357186	0.645277	1.54972	1.04913	0.166834
1421551_PM_s_at	Ifi202b	northologonaffy					15.4766	0.0017	6.1818	0.00292686	2.50357	0.39943	#N/A	#N/A
1457666_PM_s_at	Ifi202b	northologonaffy					20.0548	0.0004	7.44714	0.00279895	2.69295	0.37134	#N/A	#N/A
1452348_PM_s_at	Ifi203 /// Ifi204 /// Ifi205 /// LOC640890 /// Mnda /// Mndal	northologonaffy					5.5893	0.0028	6.91759	0.00171259	0.807987	1.23764	#N/A	#N/A
1419603_PM_at	Ifi204	northologonaffy					6.2911	0.0035	5.77982	0.00495971	1.08846	0.918726	#N/A	#N/A
1452349_PM_x_at	Ifi205 /// Mnda	northologonaffy					5.5851	0.0036	4.59831	0.0230923	1.21461	0.823312	#N/A	#N/A
1452956_PM_a_at	Ifi27l1	northologonaffy					3.8142	0.0012	4.0251	0.0098426	0.947603	1.05529	#N/A	#N/A
1454757_PM_s_at	Ifi27l1	northologonaffy					3.35	0.0009	3.70235	0.00712614	0.904835	1.10517	#N/A	#N/A
1445897_PM_s_at	Ifi35	IFI35					2.6773	0.0103	3.73561	0.00233834	0.716686	1.39531	1.8078	0.00798483
1423555_PM_a_at	Ifi44	IFI44					3.9303	0.0045	3.08177	0.00893289	1.27534	0.784106	9.08925	2.87122e-18
1417292_PM_at	Ifi47	northologonaffy					7.1637	0.0051	3.75886	0.0165451	1.90581	0.524711	#N/A	#N/A
1426276_PM_at	Ifih1	IFIH1					3.9786	0.0033	3.25491	0.01031	1.22235	0.818099	4.5087	3.78083e-14
1450783_PM_at	Ifit1	northologonaffy					23.7813	0.0004	9.60898	0.0098426	2.4749	0.404056	#N/A	#N/A
1418293_PM_at	Ifit2	IFIT2					5.2326	0.0059	3.64372	0.0168244	1.43607	0.696346	2.63029	1.58594e-08
1449025_PM_at	Ifit3	northologonaffy					5.2847	0.0041	3.22805	0.0216594	1.63711	0.610832	#N/A	#N/A
1417460_PM_at	Ifitm2	IFITM2					1.2968	0.1164	2.19273	0.0218166	0.591424	1.69083	1.43036	0.0071772
1423754_PM_at	Ifitm3	northologonaffy					3.5666	0.0013	4.17901	0.00351695	0.853447	1.17172	#N/A	#N/A
1417141_PM_at	Igtp	northologonaffy					5.2898	0.0117	3.09862	0.0132051	1.70714	0.585775	#N/A	#N/A
1419042_PM_at	Iigp1	northologonaffy					12.7874	0.0102	4.27942	0.00546505	2.98811	0.334659	#N/A	#N/A
1419043_PM_a_at	Iigp1	northologonaffy					11.7268	0.0093	5.55926	0.00750455	2.10942	0.474064	#N/A	#N/A
1450424_PM_a_at	Il18bp	IL18BP					2.1595	0.0353	1.92534	0.0401479	1.12164	0.891549	#N/A	#N/A
1448436_PM_a_at	Irf1	IRF1					2.2981	0.0394	1.73463	0.113988	1.32483	0.754812	1.16148	0.136899
1417244_PM_a_at	Irf7	IRF7					13.1539	0.0012	5.42503	0.0136232	2.42466	0.412428	3.13836	1.20844e-09
1421322_PM_a_at	Irf9	IRF9					3.7003	0.0011	2.24557	0.043618	1.64784	0.606856	1.52432	0.000608839
1418825_PM_at	Irgm1	northologonaffy					4.9581	0.0053	4.81175	0.00333048	1.03042	0.970481	#N/A	#N/A
1417793_PM_at	Irgm2	northologonaffy					4.119	0.0118	3.84838	0.00201509	1.07031	0.934309	#N/A	#N/A
1419569_PM_a_at	Isg20	ISG20					2.9197	0.0063	3.46848	0.00495971	0.841792	1.18794	6.19692	7.50481e-16
1448380_PM_at	Lgals3bp	LGALS3BP					8.7809	0.0004	7.15279	0.00292686	1.22763	0.81458	1.44667	0.00169509
1421217_PM_a_at	Lgals9	LGALS9					3.3271	0.0079	3.01759	0.0036757	1.10255	0.906985	1.41642	1.56881e-05
1428660_PM_s_at	LOC100047963 /// Tor3a	TOR3A					3.0629	0.0182	2.21757	0.0360904	1.3812	0.724011	-1.38761	0.0024431
1418191_PM_at	LOC100048346 /// Usp18	USP18					10.0705	0.0012	5.56661	0.00897606	1.80909	0.552763	#N/A	#N/A
1453304_PM_s_at	Ly6e	LY6E					3.4002	0.0053	5.1171	0.00190766	0.664484	1.50493	2.0332	3.33568e-05
1426133_PM_a_at	Mitd1	northologonaffy					2.0638	0.0088	2.20961	0.0326267	0.934017	1.07064	#N/A	#N/A
1429570_PM_at	Mlkl	northologonaffy					2.9035	0.0117	2.47392	0.0206532	1.17365	0.852044	#N/A	#N/A
1438676_PM_at	Mpa2l	northologonaffy					15.0782	0.0059	5.4702	0.00269851	2.75643	0.362789	#N/A	#N/A
1447927_PM_at	Mpa2l	northologonaffy					7.3246	0.0094	6.46187	0.00269006	1.13351	0.882213	#N/A	#N/A
1423467_PM_at	Ms4a4b	northologonaffy					9.455	0.0037	4.5233	0.005634	2.09029	0.478403	#N/A	#N/A
1420671_PM_x_at	Ms4a4c	northologonaffy					11.8978	0.0007	8.86314	0.0035874	1.34239	0.744941	#N/A	#N/A
1450291_PM_s_at	Ms4a4c	northologonaffy					11.2998	0.0057	6.75659	0.0028537	1.67241	0.597939	#N/A	#N/A
1418990_PM_at	Ms4a4d	northologonaffy					3.8651	0.0136	6.08784	0.00485675	0.634892	1.57507	#N/A	#N/A
1451905_PM_a_at	Mx1	northologonaffy					10.5972	0.0018	6.54694	0.0182085	1.61865	0.617797	#N/A	#N/A
1450753_PM_at	Nkg7	NKG7					3.5756	0.0569	2.12091	0.0265457	1.68588	0.59316	1.63952	2.86496e-05
1437176_PM_at	Nlrc5	northologonaffy					4.1437	0.021	4.1668	0.00572189	0.994453	1.00558	#N/A	#N/A
1425719_PM_a_at	Nmi	NMI					2.0819	0.0154	2.33899	0.00351695	0.890065	1.12351	3.32341	7.16758e-15
1424775_PM_at	Oas1a	OAS1					12.3459	0.0013	5.71121	0.00172009	2.1617	0.462598	5.77769	1.16554e-13
1425119_PM_at	Oas1b	northologonaffy					2.2848	0.008	3.16652	0.00435465	0.721547	1.38591	#N/A	#N/A
1425065_PM_at	Oas2	OAS2					4.4556	0.0004	3.65244	0.00269019	1.2199	0.819737	5.9978	9.25061e-17
1425374_PM_at	Oas3	OAS3					7.2419	0.0035	18.2274	0.00171259	0.397308	2.51694	5.96152	1.9427e-15
1424339_PM_at	Oasl1	OASL					4.7988	0.0045	5.66451	0.00415701	0.847177	1.18039	2.08577	9.12583e-07
1453196_PM_a_at	Oasl2	northologonaffy					13.1075	0.0012	9.81467	0.0026888	1.3355	0.748784	#N/A	#N/A
1448475_PM_at	Olfml3	OLFML3					3.0694	0.009	3.19824	0.00435465	0.95971	1.04198	1.29045	0.0252168
1452178_PM_at	Parp10 /// Plec	PLEC					1.606	0.0713	2.32092	0.0266149	0.691962	1.44517	#N/A	#N/A
1434139_PM_at	Parp11	PARP11					1.5277	0.1604	2.59898	0.0035874	0.587826	1.70118	-1.00687	0.266998
1426774_PM_at	Parp12	PARP12					2.8151	0.0064	3.13423	0.00702686	0.898193	1.11335	3.21952	2.93041e-13
1451564_PM_at	Parp14	northologonaffy					4.9493	0.0049	3.39855	0.00595603	1.45631	0.686669	#N/A	#N/A
1416897_PM_at	Parp9	northologonaffy					4.3545	0.0063	3.98997	0.00728786	1.09137	0.916281	#N/A	#N/A
1455490_PM_at	Pigr	PIGR					2.1084	0.0402	1.81103	0.12414	1.16421	0.858951	-1.09736	0.140806
1451335_PM_at	Plac8	PLAC8					5.631	0.0037	6.17637	0.00207962	0.911705	1.09685	3.77719	1.18855e-08
1448632_PM_at	Psmb10	PSMB10					2.6914	0.0135	1.47838	0.155968	1.82053	0.549291	1.12548	0.214397
1422962_PM_a_at	Psmb8	PSMB8					4.1796	0.0105	2.96198	0.0339373	1.41109	0.708672	1.54336	0.00418306
1450696_PM_at	Psmb9	PSMB9					4.2546	0.0199	3.21683	0.0077571	1.32259	0.756092	2.47652	1.04996e-07
1417056_PM_at	Psme1	PSME1					1.8072	0.0349	2.22874	0.0346571	0.810842	1.23329	1.42275	3.92938e-09
1455500_PM_at	Rnf213	northologonaffy					4.2257	0.0036	3.30828	0.00446384	1.2773	0.782901	#N/A	#N/A
1418580_PM_at	Rtp4	RTP4					15.5763	0.0005	7.86601	0.00171259	1.9802	0.504999	3.12048	8.22725e-10
1449143_PM_at	Rtp4	RTP4					2.6381	0.0292	1.85349	0.169035	1.4233	0.702593	3.12048	8.22725e-10
1418131_PM_at	Samhd1	SAMHD1					2.7895	0.0046	2.50252	0.010454	1.11466	0.897131	2.28897	3.31354e-10
1434438_PM_at	Samhd1	SAMHD1					2.1774	0.0118	1.78248	0.0208151	1.22155	0.818634	2.28897	3.31354e-10
1423986_PM_a_at	Shisa5	northologonaffy					1.8521	0.0135	2.2037	0.00883795	0.840439	1.18986	#N/A	#N/A
1422788_PM_at	Slc43a3	SLC43A3					1.5342	0.05	2.35188	0.0251479	0.652311	1.53301	1.61879	8.22725e-10
1451821_PM_a_at	Sp100	northologonaffy					2.6741	0.0012	3.03475	0.00959603	0.881156	1.13487	#N/A	#N/A
1420915_PM_at	Stat1	STAT1					3.0655	0.0071	3.64553	0.00171259	0.840895	1.18921	1.99445	8.12596e-06
1440481_PM_at	Stat1	STAT1					2.4375	0.037	1.24539	0.444663	1.95722	0.51093	1.99445	8.12596e-06
1450033_PM_a_at	Stat1	STAT1					4.6332	0.0135	2.85896	0.00469736	1.62059	0.617058	1.99445	8.12596e-06
1450034_PM_at	Stat1	STAT1					3.6447	0.0077	3.6888	0.00292686	0.988055	1.01209	1.99445	8.12596e-06
1421911_PM_at	Stat2	STAT2					2.5895	0.0117	3.16472	0.0138913	0.81825	1.22212	-1.04934	0.0543682
1416016_PM_at	Tap1	TAP1					3.8019	0.0103	2.00754	0.0397216	1.89379	0.528043	1.96503	6.74724e-08
1449009_PM_at	Tgtp1 /// Tgtp2	northologonaffy					9.0665	0.0118	5.55155	0.012164	1.63314	0.612317	#N/A	#N/A
1421998_PM_at	Tor3a	TOR3A					2.9151	0.0059	3.37755	0.00616699	0.863082	1.15864	-1.38761	0.0024431
1428346_PM_at	Trafd1	TRAFD1					1.8167	0.0308	2.04066	0.0310769	0.890263	1.12326	1.12373	0.0024624
1448940_PM_at	Trim21	TRIM21					1.8188	0.008	2.51162	0.00614559	0.724146	1.38094	2.15131	1.87045e-11
1451860_PM_a_at	Trim30	northologonaffy					4.1053	0.0039	4.97933	0.00167866	0.824461	1.21291	#N/A	#N/A
1417172_PM_at	Ube2l6	UBE2L6					1.9095	0.0333	2.23642	0.0157926	0.853798	1.17124	1.9693	1.40692e-07
1443698_PM_at	Xaf1	XAF1					6.36	0.0018	4.86736	0.0134667	1.30667	0.765304	5.17538	3.65547e-12
1451006_PM_at	Xdh	XDH					2.0237	0.0135	1.81788	0.105148	1.11325	0.898275	-1.13901	0.0120501
1419604_PM_at	Zbp1	ZBP1					3.197	0.0129	2.88399	0.0227954	1.10854	0.902091	-1.03464	0.130155
1429947_PM_a_at	Zbp1	ZBP1					7.4686	0.0108	3.32955	0.0275583	2.24312	0.445808	-1.03464	0.130155
1428378_PM_at	Zc3hav1	ZC3HAV1					2.2497	0.0118	2.33425	0.072458	0.963773	1.03759	1.35004	4.65599e-07
1436183_PM_at	Zc3hav1	ZC3HAV1					2.1463	0.0141	2.83668	0.00546505	0.756626	1.32166	1.35004	4.65599e-07
1425469_PM_a_at	---	northologonaffy					7.7135	0.021	4.3362	0.0451155	1.77887	0.562153	#N/A	#N/A
1430245_PM_at	---	northologonaffy					-2.4723	0.0351	-1.9394	0.117821	1.27477	0.784458	#N/A	#N/A
1433898_PM_at	---	northologonaffy					1.2189	0.0968	2.01643	0.00292686	0.604478	1.65432	#N/A	#N/A
1435120_PM_at	---	northologonaffy					1.8461	0.107	2.16494	0.0465449	0.852714	1.17273	#N/A	#N/A
1435144_PM_at	---	northologonaffy					3.9845	0.0071	4.10562	0.00146591	0.970509	1.03039	#N/A	#N/A
1436032_PM_at	---	northologonaffy					1.5337	0.0298	2.78984	0.00292686	0.549737	1.81905	#N/A	#N/A
1436630_PM_at	---	northologonaffy					-3.1081	0.0353	-1.88761	0.0878249	1.64656	0.607327	#N/A	#N/A
1437219_PM_at	---	northologonaffy					-1.5758	0.0832	-2.28669	0.0098426	0.689138	1.45109	#N/A	#N/A
1438027_PM_at	---	northologonaffy					2.8039	0.0054	2.78229	0.00292686	1.00776	0.992303	#N/A	#N/A
1439175_PM_at	---	northologonaffy					-1.439	0.1553	-2.41679	0.00495971	0.595419	1.67949	#N/A	#N/A
1439220_PM_at	---	northologonaffy					-2.0233	0.0349	-1.28529	0.238586	1.57418	0.635253	#N/A	#N/A
1439831_PM_at	---	northologonaffy					6.7296	0.0024	5.19592	0.00100976	1.29517	0.772099	#N/A	#N/A
1440084_PM_at	---	northologonaffy					-2.0134	0.0341	-1.13817	0.55449	1.76897	0.5653	#N/A	#N/A
1441208_PM_at	---	northologonaffy					-2.0314	0.037	-1.52436	0.0393073	1.33259	0.750418	#N/A	#N/A
1441413_PM_at	---	northologonaffy					-4.3856	0.0318	-2.50033	0.00596141	1.75402	0.570118	#N/A	#N/A
1441794_PM_at	---	northologonaffy					-2.2545	0.0289	-2.34475	0.0583196	0.961519	1.04002	#N/A	#N/A
1441971_PM_at	---	northologonaffy					3.8147	0.0483	3.18004	0.0486773	1.19957	0.833629	#N/A	#N/A
1442025_PM_a_at	---	northologonaffy					2.7116	0.0478	1.6517	0.640366	1.64168	0.60913	#N/A	#N/A
1442233_PM_at	---	northologonaffy					2.7287	0.0226	1.86868	0.0302612	1.46021	0.684832	#N/A	#N/A
1442338_PM_at	---	ARHGEF16					2.1493	0.1227	2.09872	0.0221598	1.02408	0.976487	-1.62356	1.76419e-11
1442350_PM_at	---	northologonaffy					2.0266	0.0302	2.12616	0.0282241	0.953159	1.04914	#N/A	#N/A
1442572_PM_at	---	northologonaffy					-2.4657	0.036	-2.83503	0.00115787	0.86973	1.14978	#N/A	#N/A
1442633_PM_at	---	northologonaffy					-2.2722	0.035	-1.42873	0.2159	1.59036	0.628789	#N/A	#N/A
1442708_PM_at	---	northologonaffy					-4.4439	0.0347	-2.82852	0.0424681	1.57112	0.636489	#N/A	#N/A
1442837_PM_at	---	northologonaffy					-2.0131	0.0316	-1.55844	0.129874	1.29173	0.774158	#N/A	#N/A
1443066_PM_at	---	northologonaffy					-2.1697	0.0166	-2.94841	0.0210899	0.735903	1.35888	#N/A	#N/A
1443349_PM_at	---	northologonaffy					2.4634	0.0273	1.72355	0.0618156	1.42928	0.699655	#N/A	#N/A
1443505_PM_at	---	northologonaffy					-3.044	0.0471	-1.79014	0.105116	1.70041	0.588093	#N/A	#N/A
1443566_PM_at	---	northologonaffy					-1.3872	0.1344	-2.54933	0.00292686	0.544151	1.83772	#N/A	#N/A
1443732_PM_at	---	northologonaffy					-1.5292	0.0642	-2.11406	0.010732	0.723343	1.38247	#N/A	#N/A
1443833_PM_at	---	northologonaffy					-2.5773	0.0419	-1.36124	0.240058	1.89332	0.528173	#N/A	#N/A
1444032_PM_at	---	northologonaffy					-2.3918	0.0351	1.20479	0.725062	-1.98521	-0.503725	#N/A	#N/A
1444203_PM_at	---	northologonaffy					1.9604	0.0474	2.42266	0.0110503	0.809184	1.23581	#N/A	#N/A
1444392_PM_at	---	northologonaffy					-2.0998	0.0348	-1.68312	0.271929	1.24758	0.801553	#N/A	#N/A
1444985_PM_at	---	northologonaffy					-2.4725	0.0345	-2.14609	0.0309785	1.15207	0.868	#N/A	#N/A
1445295_PM_at	---	northologonaffy					-1.3156	0.0373	-2.39786	0.00736154	0.548642	1.82268	#N/A	#N/A
1445579_PM_at	---	ITGA5					-2.1191	0.0045	-1.33551	0.265302	1.58672	0.630233	1.08027	0.0710128
1447231_PM_at	---	northologonaffy					-2.3272	0.052	-2.4981	0.0164102	0.931591	1.07343	#N/A	#N/A
1447285_PM_at	---	northologonaffy					1.8568	0.135	2.5092	0.010732	0.739988	1.35137	#N/A	#N/A
1455298_PM_at	---	northologonaffy					-3.1359	0.0222	-1.71403	0.185425	1.82956	0.546581	#N/A	#N/A
1455411_PM_at	---	northologonaffy					-1.9296	0.0796	-2.09685	0.0267178	0.920226	1.08669	#N/A	#N/A
1456551_PM_at	---	northologonaffy					-2.2384	0.0341	-1.28883	0.114276	1.73679	0.575776	#N/A	#N/A
1456593_PM_at	---	northologonaffy					2.5402	0.0415	1.53847	0.207707	1.65111	0.605655	#N/A	#N/A
1456893_PM_at	---	northologonaffy					2.4459	0.0243	1.35861	0.3751	1.80031	0.555458	#N/A	#N/A
1457141_PM_at	---	northologonaffy					-2.5396	0.0337	-2.0959	0.0844663	1.2117	0.82529	#N/A	#N/A
1458599_PM_at	---	northologonaffy					3.4028	0.0512	4.27714	0.041753	0.795568	1.25696	#N/A	#N/A
1458634_PM_at	---	northologonaffy					1.8347	0.0135	2.98181	0.0104041	0.6153	1.62522	#N/A	#N/A
1459557_PM_at	---	northologonaffy					-1.8463	0.2481	-3.3917	0.00171259	0.544367	1.837	#N/A	#N/A
1459886_PM_at	---	northologonaffy					4.161	0.0141	2.8928	0.0171939	1.43839	0.69522	#N/A	#N/A
1434906_PM_at	0610005C13Rik	northologonaffy					-2.5241	0.0447	-2.06972	0.0701093	1.21953	0.819986	#N/A	#N/A
1428301_PM_at	100041874 /// ENSMUSG00000063277 /// ENSMUSG00000068790 /// Gm10406 /// Gm2897 /// Gm3194 /// Gm3696 /// Gm8108 /// Gm8206 /// LOC100036568 /// LOC100041151 /// LOC671957	northologonaffy					1.82	0.3429	2.25085	0.043465	0.808579	1.23674	#N/A	#N/A
1439543_PM_at	1110064A23Rik	northologonaffy					-2.2901	0.0254	-1.27424	0.353469	1.79725	0.556405	#N/A	#N/A
1453234_PM_at	1300002K09Rik	northologonaffy					2.3962	0.0302	1.91703	0.0310769	1.24995	0.800033	#N/A	#N/A
1424223_PM_at	1700020C11Rik	northologonaffy					-2.1809	0.0497	-1.1901	0.451084	1.8325	0.545703	#N/A	#N/A
1451381_PM_at	1810020D17Rik	C11orf67					-2.0267	0.0458	-1.7503	0.0803603	1.15792	0.863616	-1.11713	0.0830871
1438359_PM_at	2010003K15Rik	northologonaffy					-2.0175	0.0387	-1.60276	0.184202	1.25875	0.794442	#N/A	#N/A
1437019_PM_at	2200001I15Rik	northologonaffy					-3.9298	0.0636	-3.07766	0.0406947	1.27689	0.783155	#N/A	#N/A
1451171_PM_at	2310008H04Rik	KIAA0146					-2.4735	0.0512	-2.59605	0.0116955	0.952776	1.04956	-1.00464	0.290281
1429598_PM_at	2310042D19Rik	northologonaffy					-2.1636	0.0288	-2.21183	0.00931964	0.978196	1.02229	#N/A	#N/A
1442015_PM_at	2500002B13Rik	northologonaffy					-2.0402	0.0434	-1.2976	0.304805	1.5723	0.636011	#N/A	#N/A
1455160_PM_at	2610203C20Rik	northologonaffy					2.2682	0.0088	2.02918	0.0116955	1.1178	0.894613	#N/A	#N/A
1427141_PM_at	2700099C18Rik	northologonaffy					3.5605	0.0095	1.80358	0.0490057	1.97415	0.506548	#N/A	#N/A
1424692_PM_at	2810055F11Rik	northologonaffy					-2.0849	0.0377	-1.48089	0.161027	1.40788	0.71029	#N/A	#N/A
1419153_PM_at	2810417H13Rik	KIAA0101					2.6674	0.0289	1.76795	0.0870466	1.50877	0.662794	1.22621	0.000247147
1416619_PM_at	4632428N05Rik	northologonaffy					2.7211	0.0221	2.26328	0.0297592	1.20228	0.83175	#N/A	#N/A
1434240_PM_at	4632434I11Rik	northologonaffy					1.678	0.1822	2.10712	0.0324641	0.796367	1.2557	#N/A	#N/A
1430557_PM_at	4930434J08Rik	northologonaffy					-2.4312	0.0377	-1.641	0.113323	1.48154	0.674972	#N/A	#N/A
1433320_PM_at	4930519N06Rik	northologonaffy					-2.2742	0.036	-1.53685	0.220365	1.47975	0.675789	#N/A	#N/A
1435773_PM_at	4930547N16Rik	PARPBP					2.4189	0.0764	2.78484	0.0169342	0.868588	1.15129	#N/A	#N/A
1429364_PM_at	4930579G24Rik	C4orf46 /// TOMM7					1.4195	0.2139	2.1847	0.0145911	0.649754	1.53904	#N/A	#N/A
1428162_PM_at	4933421E11Rik	LRIF1					1.344	0.1446	2.4604	0.0434684	0.546233	1.83072	#N/A	#N/A
1435830_PM_a_at	5430435G22Rik	northologonaffy					2.5528	0.0096	2.23188	0.0151814	1.14381	0.874274	#N/A	#N/A
1453210_PM_at	5730507C01Rik	northologonaffy					1.5389	0.1805	2.03204	0.0451203	0.75734	1.32041	#N/A	#N/A
1429896_PM_at	5830408B19Rik	northologonaffy					4.9269	0.0138	3.9996	0.0321991	1.23183	0.811797	#N/A	#N/A
1443889_PM_at	9030619P08Rik	northologonaffy					-5.7185	0.0404	-4.37382	0.0545357	1.30743	0.76486	#N/A	#N/A
1455263_PM_at	9030625A04Rik	northologonaffy					2.3928	0.0154	1.79763	0.223343	1.33109	0.751263	#N/A	#N/A
1446368_PM_at	9130221J18Rik	northologonaffy					-2.4099	0.0334	-1.59553	0.105573	1.51039	0.66208	#N/A	#N/A
1427957_PM_at	9530008L14Rik	ADTRP					-2.36	0.0453	-1.74115	0.069328	1.35544	0.737768	#N/A	#N/A
1435640_PM_x_at	A130040M12Rik	northologonaffy					2.0026	0.0268	2.31763	0.0826905	0.864081	1.1573	#N/A	#N/A
1438052_PM_at	A130071D04Rik	northologonaffy					2.7897	0.0369	2.35886	0.0400605	1.18265	0.845562	#N/A	#N/A
1427081_PM_at	A630072M18Rik	northologonaffy					1.1933	0.7409	2.04334	0.0198458	0.584007	1.71231	#N/A	#N/A
1453062_PM_at	A930026I22Rik	northologonaffy					-2.4732	0.0373	-1.38903	0.167356	1.7805	0.561639	#N/A	#N/A
1419751_PM_x_at	AB056442	northologonaffy					-2.7566	0.0427	-2.47232	0.0374119	1.11497	0.896884	#N/A	#N/A
1438475_PM_at	AB124611	northologonaffy					5.2543	0.0133	5.05805	0.00399945	1.03879	0.962655	#N/A	#N/A
1433855_PM_at	Abat	ABAT					-2.6951	0.0377	-1.60047	0.207561	1.68391	0.593855	-1.50718	0.00457009
1421839_PM_at	Abca1	ABCA1					1.5226	0.1734	2.00428	0.0248427	0.759675	1.31635	1.88298	3.92488e-06
1421840_PM_at	Abca1	ABCA1					3.1859	0.035	3.07564	0.0208151	1.03585	0.96539	1.88298	3.92488e-06
1420408_PM_a_at	Abcc9	ABCC9					-2.2606	0.0112	-1.23224	0.304894	1.83457	0.545087	-1.01214	0.210472
1423570_PM_at	Abcg1	ABCG1					2.6721	0.0129	1.61741	0.146417	1.65206	0.605306	1.48527	0.000515271
1418148_PM_at	Abhd1	northologonaffy					-2.3023	0.0367	-1.16492	0.598251	1.97635	0.505984	#N/A	#N/A
1425699_PM_a_at	Abhd14a	ABHD14A					-2.1617	0.0397	-1.99596	0.0234175	1.08303	0.923333	1.13794	0.122955
1417946_PM_at	Abhd3	ABHD3					-2.5541	0.0437	-1.77139	0.052349	1.44184	0.69356	1.06896	0.0548838
1427054_PM_s_at	Abi3bp	ABI3BP					2.1338	0.0648	3.09574	0.0100445	0.68927	1.45081	#N/A	#N/A
1424600_PM_at	Abp1	ABP1					15.6697	0.0108	5.63112	0.0440431	2.78271	0.359363	-2.59746	0.00172384
1424451_PM_at	Acaa1b	northologonaffy					-1.8606	0.0645	-2.2052	0.0228448	0.843749	1.18519	#N/A	#N/A
1455061_PM_a_at	Acaa2	ACAA2					-2.6325	0.033	-1.43224	0.174836	1.83804	0.544059	-1.28051	0.00715776
1434185_PM_at	Acaca	ACACA					-1.267	0.2457	-2.22859	0.0135285	0.568527	1.75893	-1.30213	6.05092e-06
1429339_PM_a_at	Acad10	ACAD10					-2.1125	0.0645	-2.13935	0.00495971	0.987442	1.01272	-1.18212	0.0019761
1433545_PM_s_at	Acad11 /// Nphp3	northologonaffy					-2.2245	0.0324	-1.69003	0.0835769	1.31628	0.759719	#N/A	#N/A
1419395_PM_at	Acot12	northologonaffy					-2.0723	0.0447	-1.07164	0.834598	1.9338	0.517116	#N/A	#N/A
1420673_PM_a_at	Acox2	ACOX2					-2.5883	0.0443	-1.96634	0.0551771	1.31629	0.759709	-1.32363	0.0154298
1418668_PM_at	Acsm1	ACSM1					-2.0413	0.0787	-2.56423	0.0291949	0.796059	1.25619	-1.07273	0.0161424
1427385_PM_s_at	Actn1	ACTN1					2.1466	0.018	1.63492	0.205797	1.313	0.761616	2.00878	4.02706e-07
1428585_PM_at	Actn1	ACTN1					2.591	0.0256	1.58149	0.149644	1.63833	0.610379	2.00878	4.02706e-07
1421172_PM_at	Adam12	ADAM12					2.4531	0.0423	2.29855	0.0831429	1.06725	0.936989	1.09225	0.00590422
1418402_PM_at	Adam19 /// LOC100045780	ADAM19					3.5529	0.0287	1.87846	0.0297811	1.89138	0.528715	1.05815	0.0435766
1450716_PM_at	Adamts1	ADAMTS1					3.3188	0.0262	2.3751	0.0984076	1.39734	0.715644	2.12498	0.000479331
1457058_PM_at	Adamts2	ADAMTS2					2.9937	0.0299	2.39897	0.0846158	1.2479	0.801344	-1.05977	0.0410138
1452595_PM_at	Adamts4	northologonaffy					4.6099	0.0224	3.89614	0.0476526	1.1832	0.845168	#N/A	#N/A
1455965_PM_at	Adamts4	northologonaffy					4.5447	0.0129	4.0538	0.0558191	1.12109	0.891989	#N/A	#N/A
1420970_PM_at	Adcy7	ADCY7					3.6802	0.0071	2.03669	0.0226147	1.80698	0.55341	1.90739	2.6892e-10
1450065_PM_at	Adcy7	ADCY7					8.144	0.0052	5.07543	0.00849125	1.60459	0.62321	1.90739	2.6892e-10
1456307_PM_s_at	Adcy7	ADCY7					4.9289	0.0036	3.47417	0.00382053	1.41874	0.704851	1.90739	2.6892e-10
1419811_PM_at	Adcy9	ADCY9					-1.4445	0.0652	-2.13778	0.0302612	0.675703	1.47994	-1.11948	0.00956664
1439645_PM_at	Adra2b	ADRA2B					-2.3044	0.0287	-1.4307	0.227104	1.61067	0.620861	-1.09895	0.0306336
1428018_PM_a_at	AF251705	CD300C					3.4203	0.0075	2.14675	0.00878332	1.59326	0.627643	1.61117	1.28462e-06
1428885_PM_at	Afmid	northologonaffy					-2.1264	0.0053	-1.79098	0.0401479	1.18727	0.842267	#N/A	#N/A
1452944_PM_at	Afmid	northologonaffy					-2.6768	0.0278	-2.16096	0.0151814	1.2387	0.807301	#N/A	#N/A
1442349_PM_at	Agphd1	northologonaffy					-2.6214	0.0398	-1.52128	0.189521	1.72312	0.580342	#N/A	#N/A
1427503_PM_at	AI324046	northologonaffy					15.7303	0.0377	6.03753	0.0433382	2.60541	0.383816	#N/A	#N/A
1433914_PM_at	AI747699	northologonaffy					1.2344	0.2333	2.04326	0.0125515	0.604113	1.65532	#N/A	#N/A
1434742_PM_s_at	Aifm3	northologonaffy					-1.7155	0.1608	-2.03505	0.017987	0.842962	1.18629	#N/A	#N/A
1438395_PM_at	Ak3l1	AK4 /// LOC100507855					-4.8092	0.0389	-2.41807	0.0571127	1.98886	0.502802	#N/A	#N/A
1421829_PM_at	Ak3l1 /// LOC100047616	AK4 /// LOC100507855					-2.4831	0.0428	-2.28791	0.0215041	1.08531	0.921396	#N/A	#N/A
1448894_PM_at	Akr1b8	AKR1B10					2.6356	0.0416	2.22075	0.0520348	1.18679	0.842608	1.02418	0.299397
1417294_PM_at	Akr7a5	AKR7A2					-2.2215	0.0285	-1.58917	0.0601464	1.39789	0.715363	-1.4303	0.0045517
1425260_PM_at	Alb	ALB					-2.1507	0.022	-3.70216	0.00100976	0.580943	1.72134	-4.7383	6.38142e-06
1422789_PM_at	Aldh1a2	ALDH1A2					3.8845	0.0141	5.85982	0.0100445	0.662902	1.50852	1.00677	0.29806
1434987_PM_at	Aldh2	ALDH2					-2.0981	0.027	-1.30341	0.271861	1.6097	0.621232	-1.32616	0.00278478
1452375_PM_at	Aldh4a1	ALDH4A1					-2.3237	0.0474	-1.52022	0.127263	1.52851	0.654231	-1.33234	0.0110004
1453065_PM_at	Aldh5a1	ALDH5A1					-2.6235	0.0269	-1.44467	0.23062	1.816	0.550661	-1.10262	0.100327
1448137_PM_at	Aldh7a1	ALDH7A1					-2.0649	0.036	-1.35318	0.213112	1.52595	0.655331	-1.00385	0.305393
1452016_PM_at	Alox5ap	ALOX5AP					4.4634	0.0071	3.16142	0.029979	1.41184	0.708297	1.40438	0.0367026
1434264_PM_at	Ank2	northologonaffy					-2.0566	0.0459	-1.75688	0.0483105	1.17058	0.854278	#N/A	#N/A
1434265_PM_s_at	Ank2	northologonaffy					-2.1926	0.0204	-1.28425	0.227832	1.70731	0.585718	#N/A	#N/A
1420992_PM_at	Ankrd1	ANKRD1					6.8671	0.0117	6.69072	0.0170578	1.02637	0.97431	-1.09058	0.0022954
1437217_PM_at	Ankrd6	ANKRD6					4.2077	0.0135	6.21206	0.0134667	0.677338	1.47637	1.21723	0.0049592
1433543_PM_at	Anln	northologonaffy					2.9177	0.0539	2.88998	0.0297121	1.00959	0.9905	#N/A	#N/A
1451446_PM_at	Antxr1	ANTXR1					2.3847	0.0071	1.62059	0.0982048	1.47149	0.679585	1.06615	0.0132375
1448213_PM_at	Anxa1	ANXA1					3.2535	0.0122	2.92012	0.00647672	1.11417	0.897532	1.29239	0.0494188
1419091_PM_a_at	Anxa2	ANXA2					2.4891	0.03	3.35111	0.0133543	0.742765	1.34632	-1.08064	0.190936
1460330_PM_at	Anxa3	ANXA3					3.7804	0.0154	2.83811	0.0467297	1.33203	0.750733	1.07278	0.227556
1425567_PM_a_at	Anxa5	ANXA5					2.1018	0.0077	1.78806	0.0788922	1.17549	0.850711	1.18162	0.0403705
1447903_PM_x_at	Ap1s2	AP1S2					2.7782	0.0056	2.61743	0.0125585	1.06143	0.942124	1.65853	2.28426e-07
1452657_PM_at	Ap1s2	AP1S2					2.1271	0.0131	2.17672	0.0198458	0.977225	1.02331	1.65853	2.28426e-07
1452870_PM_at	Apaf1	APAF1					1.8999	0.0118	2.46919	0.00998765	0.769447	1.29964	-1.02429	0.0827764
1417950_PM_a_at	Apoa2	APOA2					-2.2849	0.0463	-1.99032	0.0159261	1.14803	0.871058	-1.02001	0.172523
1451755_PM_a_at	Apobec1	APOBEC1					3.5805	0.0157	2.898	0.0264088	1.23552	0.809374	-1.03502	0.08057
1417470_PM_at	Apobec3	APOBEC3B					2.9917	0.0227	1.94076	0.0342336	1.54151	0.648713	1.95522	0.000452657
1432466_PM_a_at	Apoe	APOE					3.5064	0.019	2.0282	0.0877064	1.72883	0.578426	-1.68755	0.00252577
1419095_PM_a_at	Apom	APOM					-2.2051	0.0448	-1.77506	0.133974	1.24225	0.804988	-1.67503	0.00808158
1419096_PM_at	Apom	APOM					-2.4908	0.04	-1.81741	0.0719888	1.37051	0.729658	-1.67503	0.00808158
1425382_PM_a_at	Aqp4	AQP4					-3.7825	0.0242	-2.3603	0.191675	1.60257	0.623997	-1.03322	0.0141647
1438434_PM_at	Arhgap11a	ARHGAP11A					1.8011	0.065	2.40193	0.0112613	0.749872	1.33356	-1.02068	0.112881
1435959_PM_at	Arhgap15	ARHGAP15					2.4729	0.0558	2.21578	0.0402369	1.11605	0.89602	2.00014	3.76645e-06
1434911_PM_s_at	Arhgap19	ARHGAP19 /// SLIT1					2.6152	0.0264	2.66575	0.0117094	0.981043	1.01932	#N/A	#N/A
1436171_PM_at	Arhgap30	northologonaffy					5.4924	0.0092	3.50265	0.005634	1.56807	0.637727	#N/A	#N/A
1451320_PM_at	Arhgap8	ARHGAP8 /// PRR5-ARHGAP8					2.0493	0.036	1.76836	0.0237594	1.1589	0.86289	#N/A	#N/A
1426454_PM_at	Arhgdib	ARHGDIB					2.5178	0.0222	2.02184	0.0678622	1.24531	0.803012	1.92406	6.3945e-06
1454788_PM_at	Arl4c /// LOC632433	ARL4C					2.0421	0.0188	2.16353	0.0473294	0.943884	1.05945	1.50221	0.00475705
1456739_PM_x_at	Armcx2	ARMCX2					1.6894	0.0292	2.02113	0.0231218	0.835891	1.19633	-1.46254	2.93679e-05
1427167_PM_at	Armcx4	northologonaffy					1.8747	0.0438	2.00591	0.0219341	0.934571	1.07001	#N/A	#N/A
1416226_PM_at	Arpc1b	ARPC1B					2.9083	0.0157	1.52834	0.321057	1.90289	0.525518	2.26273	2.55408e-09
1451987_PM_at	Arrb2	ARRB2					2.3984	0.0222	1.30595	0.242359	1.83652	0.544508	1.28017	1.17209e-05
1423714_PM_at	Asf1b	ASF1B					2.0643	0.0578	2.64061	0.00660199	0.781735	1.27921	1.05355	0.0933361
1433966_PM_x_at	Asns	ASNS					3.5424	0.0305	3.42049	0.0270401	1.03563	0.965596	1.23219	0.017223
1451095_PM_at	Asns	ASNS					2.9371	0.0366	2.91046	0.0584056	1.00914	0.990942	1.23219	0.017223
1418472_PM_at	Aspa	ASPA					-2.653	0.0435	-1.56141	0.289647	1.69912	0.588539	-1.13118	0.166125
1425117_PM_at	Aspdh	northologonaffy					-2.1028	0.0282	-1.66667	0.0918435	1.26165	0.79261	#N/A	#N/A
1422814_PM_at	Aspm	ASPM					3.3236	0.0392	3.30852	0.0331363	1.00455	0.995468	1.07909	0.0625837
1459937_PM_at	Ass1	ASS1					-1.7507	0.2159	-3.11554	0.019493	0.561915	1.77963	-1.81658	0.000155921
1436174_PM_at	Atad2	ATAD2					2.8173	0.0122	2.30176	0.034991	1.22398	0.817009	-1.01669	0.224566
1435597_PM_at	Atad5	ATAD5					1.7718	0.0273	2.72292	0.00171259	0.650686	1.53684	-1.07264	0.036557
1449363_PM_at	Atf3	ATF3					3.3123	0.0422	1.7944	0.113841	1.8459	0.541742	-2.0053	0.0185911
1434026_PM_at	Atp8b2	ATP8B2					1.8661	0.0591	2.07693	0.0289714	0.898474	1.113	-1.07339	0.0371102
1445657_PM_at	AW111846	northologonaffy					-2.0849	0.0242	-1.58697	0.217848	1.31378	0.76116	#N/A	#N/A
1434372_PM_at	AW112010	northologonaffy					4.5778	0.0088	4.42748	0.0064998	1.03394	0.967174	#N/A	#N/A
1423586_PM_at	Axl	AXL					3.1391	0.0073	2.46174	0.0326267	1.27516	0.784213	1.12478	0.043916
1417776_PM_at	Azgp1	AZGP1					-2.008	0.0327	1.13219	0.674057	-1.77357	-0.563834	-2.30131	0.00060847
1418655_PM_at	B4galnt1	B4GALNT1					2.8776	0.0037	1.67824	0.205353	1.71462	0.583218	1.01121	0.261589
1459223_PM_at	B930095G15Rik	northologonaffy					-1.2726	0.1604	-2.19437	0.0167504	0.579924	1.72436	#N/A	#N/A
1444514_PM_at	B930096F20Rik	northologonaffy					-2.1283	0.0122	-1.39218	0.166774	1.52872	0.654143	#N/A	#N/A
1419002_PM_s_at	Baat	BAAT					-2.9811	0.0288	-2.80463	0.0134748	1.06293	0.940792	-1.06831	0.042256
1428572_PM_at	Basp1 /// LOC100045716	BASP1					4.6012	0.0118	2.51239	0.0541312	1.83142	0.546025	2.39734	3.77499e-06
1419618_PM_at	Bbox1	BBOX1					-2.0992	0.0292	-1.11401	0.770109	1.88439	0.530676	-1.96924	0.00399422
1427389_PM_at	BC021785	northologonaffy					-2.2676	0.0202	-1.68608	0.0601464	1.34491	0.743547	#N/A	#N/A
1416647_PM_at	Bckdha	BCKDHA					-2.2026	0.0394	-1.48863	0.0849501	1.47962	0.67585	-1.66627	0.000316608
1427153_PM_at	Bckdhb	BCKDHB					-2.2791	0.0428	-1.96718	0.0338897	1.15855	0.863145	-1.08876	0.116667
1419004_PM_s_at	Bcl2a1a /// Bcl2a1b /// Bcl2a1d	BCL2A1					5.5459	0.0088	4.00719	0.00269851	1.38399	0.722549	3.056	6.66126e-09
1437913_PM_at	Bcl2a1a /// Bcl2a1b /// Bcl2a1d	northologonaffy					2.5917	0.0056	1.68876	0.0351731	1.53465	0.651615	#N/A	#N/A
1429539_PM_at	Bcl2l13	BCL2L13					-2.0991	0.0175	-1.46753	0.113521	1.43035	0.699129	-1.39951	1.08158e-07
1418133_PM_at	Bcl3	BCL3					3.1321	0.0118	2.11398	0.113571	1.48164	0.67493	-1.13126	0.00597783
1421221_PM_at	Bco2	northologonaffy					-2.2852	0.0462	-2.26356	0.069328	1.00955	0.990537	#N/A	#N/A
1416405_PM_at	Bgn	BGN					2.1923	0.0135	2.723	0.0172221	0.805102	1.24208	-1.07324	0.183363
1437889_PM_x_at	Bgn	BGN					2.0291	0.0199	1.56424	0.135876	1.29717	0.770911	-1.07324	0.183363
1448323_PM_a_at	Bgn	BGN					2.5614	0.0059	2.019	0.0635197	1.26866	0.788231	-1.07324	0.183363
1450624_PM_at	Bhmt	BHMT					-9.02	0.0059	-7.86551	0.0314111	1.14678	0.872009	-2.18609	0.000421488
1418914_PM_s_at	Bhmt2	BHMT2					-2.3173	0.0464	-1.6852	0.178216	1.37511	0.727213	-1.73039	0.000846217
1421392_PM_a_at	Birc3	BIRC3					2.8454	0.0157	2.50778	0.0115551	1.13464	0.881339	1.35674	0.00932881
1424278_PM_a_at	Birc5	BIRC5					4.6963	0.0233	7.11193	0.0110503	0.660342	1.51437	1.0805	0.0444198
1435479_PM_at	Bmp7	BMP7					-2.1657	0.0405	-1.76882	0.0352328	1.2244	0.816727	-1.36585	9.69909e-06
1436233_PM_at	Btnl9	northologonaffy					-2.3843	0.0093	-2.43581	0.0157926	0.978869	1.02159	#N/A	#N/A
1417381_PM_at	C1qa	C1QA					6.5167	0.0042	4.27235	0.011794	1.52533	0.655598	11.9718	1.49387e-14
1417063_PM_at	C1qb	C1QB					10.1331	0.0085	3.83262	0.0105346	2.64391	0.378227	8.66838	2.06042e-10
1434366_PM_x_at	C1qb	C1QB					6.4169	0.0067	4.03273	0.0297121	1.59121	0.628451	8.66838	2.06042e-10
1437726_PM_x_at	C1qb	C1QB					7.0941	0.0056	5.3237	0.0120059	1.33254	0.750445	8.66838	2.06042e-10
1449401_PM_at	C1qc	northologonaffy					7.5479	0.0046	4.16863	0.0106433	1.81065	0.552287	#N/A	#N/A
1424762_PM_at	C1qtnf5 /// Mfrp	northologonaffy					2.3124	0.0132	1.79558	0.133014	1.28784	0.776494	#N/A	#N/A
1417009_PM_at	C1ra	C1R					2.7591	0.0078	2.50371	0.0151814	1.10202	0.907425	1.1235	0.165606
1423954_PM_at	C3	C3					7.2698	0.0067	3.26157	0.047749	2.22892	0.448649	1.78898	0.0172073
1439902_PM_at	C5ar1	C5AR1					2.7249	0.0237	3.3847	0.00100976	0.805056	1.24215	1.98427	3.76015e-07
1451635_PM_at	C730048C13Rik /// D630002G06Rik	northologonaffy					-3.6639	0.0779	-5.16881	0.0218166	0.708852	1.41073	#N/A	#N/A
1434767_PM_at	C79407	MIS18BP1					1.4446	0.2942	2.15453	0.0419381	0.670483	1.49146	#N/A	#N/A
1444815_PM_at	C85328	northologonaffy					-3.5941	0.0285	-1.81319	0.122053	1.9822	0.504489	#N/A	#N/A
1417376_PM_a_at	Cadm1	CADM1					2.1918	0.0359	2.04587	0.070479	1.07133	0.933421	1.1334	0.0154245
1417377_PM_at	Cadm1	CADM1					2.337	0.0118	2.26963	0.0777877	1.02967	0.971182	1.1334	0.0154245
1417378_PM_at	Cadm1	CADM1					2.2617	0.0382	2.11179	0.073039	1.07098	0.933726	1.1334	0.0154245
1452050_PM_at	Camk1d	CAMK1D					2.6559	0.0154	3.03145	0.0267178	0.876113	1.1414	-1.02177	0.163065
1441974_PM_at	Camk4	CAMK4					-2.786	0.0234	-1.60458	0.272194	1.7363	0.575937	-1.07595	0.006818
1421307_PM_at	Car13	northologonaffy					2.8241	0.0402	2.22257	0.050792	1.27066	0.786994	#N/A	#N/A
1450725_PM_s_at	Car14	CA14					-2.79	0.0869	-2.80855	0.0168244	0.993402	1.00664	-1.19794	0.000114925
1449265_PM_at	Casp1	CASP1					4.3656	0.0062	2.52101	0.0262833	1.73169	0.57747	3.27147	5.58795e-13
1449591_PM_at	Casp4	CASP4					6.6258	0.0057	6.71708	0.00171259	0.986407	1.01378	1.82163	1.64776e-08
1416430_PM_at	Cat	CAT					-2.142	0.0259	-1.73307	0.0737073	1.23599	0.809071	1.13883	0.0842565
1460196_PM_at	Cbr1	CBR1					-2.2821	0.0285	-2.21221	0.0155001	1.0316	0.969366	1.3366	7.5133e-05
1435654_PM_at	Ccdc14	northologonaffy					1.0997	0.7676	2.07073	0.00701125	0.531065	1.88301	#N/A	#N/A
1424186_PM_at	Ccdc80	northologonaffy					2.3209	0.0313	1.43556	0.256303	1.61674	0.61853	#N/A	#N/A
1435346_PM_at	Ccdc82	CCDC82					1.6953	0.0256	2.27898	0.0297121	0.743871	1.34432	#N/A	#N/A
1436025_PM_at	Ccdc88a	CCDC88A					1.5856	0.0299	2.16326	0.0269754	0.732976	1.3643	1.31256	0.000154273
1420380_PM_at	Ccl2	CCL13					5.0003	0.0118	2.69743	0.012164	1.85373	0.539454	1.09862	0.0546328
1450217_PM_at	Ccl28	northologonaffy					1.4887	0.1031	2.62059	0.0297121	0.568093	1.76027	#N/A	#N/A
1455577_PM_at	Ccl28	northologonaffy					4.5891	0.0324	6.50105	0.00233834	0.705894	1.41664	#N/A	#N/A
1417266_PM_at	Ccl6	northologonaffy					4.8238	0.0053	3.2819	0.0114617	1.46983	0.680351	#N/A	#N/A
1420249_PM_s_at	Ccl6	northologonaffy					6.8538	0.0109	3.32246	0.0104342	2.06287	0.484761	#N/A	#N/A
1417936_PM_at	Ccl9	northologonaffy					7.2359	0.0059	5.75021	0.00333048	1.25837	0.794677	#N/A	#N/A
1417910_PM_at	Ccna2	CCNA2					2.9484	0.0481	3.14878	0.0272405	0.936359	1.06797	1.06833	0.0746984
1417911_PM_at	Ccna2	CCNA2					2.3555	0.0463	2.11671	0.0575786	1.1128	0.898633	1.06833	0.0746984
1448205_PM_at	Ccnb1	northologonaffy					2.3253	0.0506	3.07906	0.0315249	0.755197	1.32416	#N/A	#N/A
1450920_PM_at	Ccnb2	CCNB2					1.8859	0.0721	2.30219	0.0253149	0.819171	1.22075	1.25913	0.00252917
1421186_PM_at	Ccr2	CCR2					5.6011	0.0057	4.67009	0.0109423	1.19935	0.833785	1.48732	0.00296536
1421188_PM_at	Ccr2	CCR2					3.749	0.0098	2.13823	0.122053	1.75331	0.570349	1.48732	0.00296536
1424727_PM_at	Ccr5	CCR5					8.0292	0.0036	5.14016	0.00872831	1.56206	0.64018	1.79571	3.18319e-07
1448615_PM_at	Ccs	CCS					-2.097	0.027	-1.79408	0.0444217	1.16883	0.85556	-1.42603	0.0117743
1417268_PM_at	Cd14	CD14					9.5855	0.0082	4.5874	0.0189439	2.08953	0.478577	4.93971	1.47752e-13
1451232_PM_at	Cd151	CD151					1.4454	0.032	2.65684	0.0226641	0.544012	1.83819	-1.52083	0.000693515
1449991_PM_at	Cd244	CD244					2.9247	0.0471	2.48261	0.00171259	1.17809	0.848832	1.17184	0.00232589
1416034_PM_at	Cd24a	northologonaffy					2.2512	0.032	2.52955	0.0307314	0.889961	1.12364	#N/A	#N/A
1435903_PM_at	Cd300a	CD300A					2.1649	0.0582	2.48411	0.0189315	0.871495	1.14745	3.19236	4.71177e-13
1433741_PM_at	Cd38	CD38					1.4901	0.0302	2.02251	0.0340002	0.736746	1.35732	1.6054	0.00118095
1423760_PM_at	Cd44	CD44					7.5529	0.0122	8.07535	0.00172009	0.935308	1.06917	2.29381	5.38651e-09
1434376_PM_at	Cd44	CD44					13.9132	0.0082	9.87709	0.00292686	1.40863	0.70991	2.29381	5.38651e-09
1427301_PM_at	Cd48	CD48					6.7918	0.0071	4.73752	0.0113523	1.43363	0.69753	4.07975	6.73562e-10
1460218_PM_at	Cd52	northologonaffy					6.5476	0.0046	3.39821	0.0105638	1.92677	0.519002	#N/A	#N/A
1448617_PM_at	Cd53	CD53					5.2931	0.006	4.17787	0.00284892	1.26694	0.789302	7.38078	7.16758e-15
1449164_PM_at	Cd68	CD68					7.6879	0.0041	3.42	0.0093477	2.24794	0.444853	1.79216	1.7958e-06
1425519_PM_a_at	Cd74	CD74					3.3096	0.0128	2.45776	0.0516942	1.34658	0.742625	1.3904	0.0190528
1416111_PM_at	Cd83	CD83					2.7294	0.017	3.8964	0.00616699	0.700489	1.42757	1.47489	0.0018228
1449858_PM_at	Cd86	CD86					2.8137	0.0117	2.09673	0.0697216	1.34195	0.745182	1.8696	1.95585e-09
1419589_PM_at	Cd93	CD93					2.3035	0.0088	1.57811	0.0910931	1.45964	0.685101	2.05059	1.66105e-08
1456046_PM_at	Cd93	CD93					1.7481	0.0076	2.22096	0.029682	0.787097	1.27049	2.05059	1.66105e-08
1427357_PM_at	Cda	CDA					-2.2407	0.0377	-1.14587	0.66735	1.95548	0.511384	1.18625	0.0519911
1439377_PM_x_at	Cdc20	CDC20					2.6361	0.0429	1.9955	0.0520348	1.32101	0.756998	1.41823	0.000509526
1456077_PM_x_at	Cdc25c	CDC25C					1.5762	0.1457	2.3403	0.010732	0.673491	1.4848	-1.06689	0.00660522
1416802_PM_a_at	Cdca5	northologonaffy					2.2564	0.0557	2.35067	0.031633	0.959876	1.0418	#N/A	#N/A
1450757_PM_at	Cdh11	CDH11					3.3501	0.0319	3.05496	0.0447609	1.09661	0.911904	1.70748	0.000304836
1448314_PM_at	Cdk1	CDK1					2.7211	0.012	2.3874	0.043618	1.13978	0.877362	#N/A	#N/A
1435338_PM_at	Cdk6	CDK6					2.6357	0.0273	3.25445	0.0595357	0.809867	1.23477	-1.07322	0.0431328
1424638_PM_at	Cdkn1a	CDKN1A					2.7525	0.033	2.62221	0.0896276	1.0497	0.952651	-1.28189	0.013694
1424143_PM_a_at	Cdt1	CDT1					2.153	0.0152	1.6542	0.0936444	1.30157	0.768304	1.02374	0.159736
1427630_PM_x_at	Ceacam1	CEACAM1					-2.417	0.0367	-1.91042	0.0749967	1.26515	0.790419	1.19764	0.0736162
1460681_PM_at	Ceacam1	CEACAM1					-2.6336	0.0285	-1.35939	0.27938	1.93732	0.516178	1.19764	0.0736162
1460682_PM_s_at	Ceacam1 /// Ceacam2	CEACAM1					-2.3733	0.0288	-1.36481	0.310006	1.73895	0.57506	1.19764	0.0736162
1450069_PM_a_at	Celf2	CELF2					2.3271	0.017	2.11916	0.0175879	1.09813	0.910642	#N/A	#N/A
1418264_PM_at	Cenpk	northologonaffy					2.3259	0.0466	1.74752	0.040473	1.33097	0.75133	#N/A	#N/A
1437154_PM_at	Cep170	CEP170					2.1424	0.0187	2.55867	0.00956449	0.837314	1.1943	1.65712	3.04037e-06
1453581_PM_at	Cep170	CEP170					2.0367	0.0254	2.59424	0.0273465	0.785075	1.27376	1.65712	3.04037e-06
1452242_PM_at	Cep55	CEP55					5.5495	0.0365	3.26775	0.0194589	1.69826	0.588838	1.22889	0.000639997
1435345_PM_at	Cercam	northologonaffy					2.4099	0.0238	2.54164	0.0105664	0.948167	1.05467	#N/A	#N/A
1423153_PM_x_at	Cfh /// LOC100048018	CFH					2.2957	0.0129	1.66168	0.143491	1.38153	0.723837	1.57484	0.00330261
1450876_PM_at	Cfh /// LOC100048018	CFH					2.1655	0.0128	1.53531	0.182882	1.41043	0.709003	1.57484	0.00330261
1418724_PM_at	Cfi /// LOC100047470	CFI					5.1402	0.0101	2.78104	0.0670402	1.84829	0.541042	1.00132	0.312142
1452279_PM_at	Cfp	CFP					2.3941	0.0268	1.37968	0.32279	1.73522	0.576294	1.83537	2.7332e-08
1449227_PM_at	Ch25h	CH25H					5.0293	0.0089	2.96325	0.0136538	1.69722	0.589199	1.1132	0.0495014
1446844_PM_at	Chchd7	CHCHD7					-2.0803	0.0326	-1.51058	0.053187	1.37718	0.726121	1.18887	0.00401805
1418328_PM_at	Chkb-Cpt1b /// Cpt1b	CHKB					-1.5498	0.0288	-2.04104	0.0207761	0.759317	1.31697	-1.05322	0.118876
1421203_PM_at	Chrna4	CHRNA4					-2.8905	0.0497	-2.02297	0.0372439	1.42886	0.699861	-1.07354	0.0141179
1420682_PM_at	Chrnb1	CHRNB1					2.8859	0.018	3.0587	0.0155001	0.943499	1.05989	-1.05507	0.0994659
1426754_PM_x_at	Ckap4	CKAP4					2.6803	0.0238	2.70387	0.0339373	0.991278	1.0088	-1.00759	0.29806
1452181_PM_at	Ckap4	CKAP4					2.4687	0.0271	2.6346	0.0341855	0.937039	1.06719	-1.00759	0.29806
1455019_PM_x_at	Ckap4	CKAP4					2.2701	0.0375	1.59496	0.18855	1.42331	0.702587	-1.00759	0.29806
1416698_PM_a_at	Cks1b	CKS1B					3.1799	0.0242	2.11612	0.0761084	1.50271	0.665466	#N/A	#N/A
1448441_PM_at	Cks1b	CKS1B					2.4581	0.0262	1.47739	0.239825	1.66384	0.601021	#N/A	#N/A
1417852_PM_x_at	Clca1	northologonaffy					9.7908	0.0073	9.11256	0.00728274	1.07443	0.930729	#N/A	#N/A
1417853_PM_at	Clca1	northologonaffy					7.5729	0.0064	7.19269	0.0115726	1.05286	0.94979	#N/A	#N/A
1460259_PM_s_at	Clca1 /// Clca2	northologonaffy					10.5595	0.0141	11.5136	0.00292686	0.917135	1.09035	#N/A	#N/A
1437932_PM_a_at	Cldn1	CLDN1					1.8084	0.1391	2.10199	0.0319119	0.86035	1.16232	-1.02513	0.256768
1419477_PM_at	Clec2d	CLEC2D					1.6979	0.0153	2.36412	0.00546505	0.718191	1.39239	1.03769	0.0705629
1431240_PM_at	Clec2h	northologonaffy					-3.843	0.0329	-4.36318	0.039937	0.880783	1.13535	#N/A	#N/A
1451438_PM_s_at	Clec2h	northologonaffy					-2.1751	0.0386	-2.04789	0.110083	1.06211	0.941521	#N/A	#N/A
1422013_PM_at	Clec4a2	CLEC4A					2.4402	0.0502	2.116	0.0167801	1.15322	0.867134	1.49791	2.6286e-07
1425407_PM_s_at	Clec4a2 /// Clec4b1	CLEC4A					7.8049	0.0112	4.35765	0.0203982	1.79107	0.558324	1.49791	2.6286e-07
1429954_PM_at	Clec4a3	northologonaffy					8.861	0.0096	10.8212	0.00171259	0.818853	1.22122	#N/A	#N/A
1420804_PM_s_at	Clec4d	northologonaffy					3.0661	0.0908	4.19962	0.0158327	0.730096	1.36968	#N/A	#N/A
1419627_PM_s_at	Clec4n	northologonaffy					2.5067	0.0558	3.74353	0.0152883	0.669609	1.49341	#N/A	#N/A
1416656_PM_at	Clic1	CLIC1					2.0805	0.0118	1.97758	0.0370409	1.05204	0.950533	1.33261	0.00197559
1418626_PM_a_at	Clu /// LOC100046120	CLU					3.3161	0.0194	2.72663	0.0985708	1.21619	0.82224	-1.10533	0.206438
1437458_PM_x_at	Clu /// LOC100046120	CLU					2.7522	0.0148	2.25122	0.107155	1.22256	0.817955	-1.10533	0.206438
1437689_PM_x_at	Clu /// LOC100046120	CLU					3.3254	0.0195	3.29516	0.0355418	1.00918	0.990903	-1.10533	0.206438
1454849_PM_x_at	Clu /// LOC100046120	CLU					2.8393	0.0152	2.09601	0.114276	1.35461	0.738221	-1.10533	0.206438
1451322_PM_at	Cmbl	northologonaffy					-2.3642	0.0354	-1.73812	0.0764197	1.36022	0.735176	#N/A	#N/A
1418013_PM_at	Cml1	northologonaffy					-3.4013	0.065	-3.09114	0.0158141	1.10035	0.908802	#N/A	#N/A
1458044_PM_at	Cml1	northologonaffy					-2.5739	0.0274	-1.85859	0.040473	1.38488	0.722082	#N/A	#N/A
1455232_PM_at	Cml2	northologonaffy					1.4179	0.0442	2.49616	0.00910027	0.568051	1.7604	#N/A	#N/A
1421609_PM_a_at	Cml3	northologonaffy					-3.5482	0.0561	-2.4597	0.00624221	1.44252	0.693232	#N/A	#N/A
1448316_PM_at	Cmtm3 /// LOC100046883	northologonaffy					3.0303	0.017	2.71466	0.026469	1.11628	0.89583	#N/A	#N/A
1455561_PM_at	Cndp1	northologonaffy					-5.2341	0.0297	-2.87412	0.037706	1.82112	0.549113	#N/A	#N/A
1437341_PM_x_at	Cnp	CNP					2.1178	0.0412	2.41293	0.0375027	0.877683	1.13936	1.47638	1.81338e-09
[truncated: 694 more rows]
